# Supplementary material for: Antibacterial Activities and Life Cycle Stages of Asparagopsis armata: Implications of the Metabolome and Microbiome
Source: Mar Drugs. 2023 Jun 17;21(6):363. doi: 10.3390/md21060363 (PMC10301895; doi:10.3390/md21060363)
Supplement: Supplementary file 1 [file marinedrugs-21-00363-s001.zip]

Archive with 2 entries (2 files):
- Supplementary Materials.pdf
- SupplementaryTables.xlsx
