# Supplementary material for: Antibacterial Activities and Life Cycle Stages of Asparagopsis armata: Implications of the Metabolome and Microbiome
Source: Mar Drugs. 2023 Jun 17;21(6):363. doi: 10.3390/md21060363 (PMC10301895; doi:10.3390/md21060363)
Supplement: Supplementary file 1 [file marinedrugs-21-00363-s001.zip › SupplementaryTables.xlsx]

## Sheet: Table S1
Table S1: Putative annotation of top VIPs features for the discrimination of A. armata stages from the UHPLC-ESI(−)-HRMS/MS analysis of samples collected in Banyuls-Sur-Mer. Abbreviations are: Rt for Retention time
Code	Related redundant VIP (score >1.25)a	Rt (min)	Monoisotopic m/z	VIP Score	Patternb	Possible bromine numberc	Molecular formulac	Mass error (ppm)	Annotation	Sirius Scored	Tree Scored	MS/MS fragments (monoisotopic m/z)
M173T74		1.23	170.885	1.4772	GC	Br	C2H2BrClO2	2.5	Bromochloroacetic acid	39.13	16.14	78.9183; 130.8904; 146.9610
M179T627	[M451T626]	10.45	178.844	1.3454	T	Br1	(fragment of C5O2Br8)					78.9183; 99.9255
M207T485		8.08	206.93	1.3771	T	Br1	C5H5BrO4	1.82	Bromomesaconic acid	99.98	18.45	78.9184; 162.9826
M217T87	[M161T87; M173T87; M217T87; M286T87; M332T87; M374T87; M433T87; M435T87; M468T87]	1.45	214.835	1.4126	GC	Br2	C2H2Br2O2	1.6	Dibromoacetic acid			78.9183; 172.8427
M219T101	[M175T101]	1.68	218.871	1.6241	T	-	C2H2ClIO2	0.89	Chloroiodoacetic acid
M249T627	[M253T626; M241T627; M640T627; M223T628]	10.45	248.756	1.6982	T	Br3	-					78.9183; 248.7560
M259T512	[M257T517]	8.53	256.845	1.4345	G,T	Br2	C4H4Br2O3	1.09	4,4-diibromo-3-oxo-butyric acid			78.9184; 219.8454
M265T129	[M219T129]	2.15	262.821	1.2802	G,T	Br	C2H2BrIO2	1.18	Bromoiodoacetic acid
M267T214		3.57	266.817	1.4427	G,T	-	CH2I2	0.02	Diiodomethane			126.9049; 220.8289
M289T502	[M1080T502; M289T502; M573T502; M621T502; M290T503]	8.37	284.84	1.363	GC	Br2	C5H4Br2O4	0.23	Dibromo acid derivative			78.9184; 118.9140; 258.8428
M295T364		6.07	290.766	1.6309	G,T	Br3	C3H3Br3O	1.71	Tribromoacetone			78.9184; 158.8450
M338T508		8.47	334.756	1.6035	G,T	Br3	C4H3Br3O3	0.8	4,4,4-tribromo-3-oxo-butyric acid (composé 6)			78.9185; 248.7556
M359T366		6.1	354.782	1.4984	G,T	Br3	C4H7Br3O4	1.84				78.9183
M379T477		7.95	376.766	1.2984	G,T	Br3	C6H5Br3O4	0.54	Bromomesaconic acid derivative	99.85	8.5	78.9184; 127.0036; 248.7554
M383T516		8.6	378.764	1.5498	G,T	Br3	C6H5Br3O4	1.6				78.9183; 127.0036; 248.7559
M439T452		7.53	436.689	1.5328	G,T	Br3/Br5	-					78.9184; 126.9048. 146.9062; 180.8268. 363.2800
M493T1063		17.72	493.335	1.3672	T	-	C25H50O9	-4.61				-
M529T536	[M1044T536; M1080T536; M1124T536]	8.93	522.557	1.5993	G,T	Br5	C5H2Br5ClO2	-1.57	1,1,1,5,5-pentabromo-5-chloro- pentan-2,4-dione (composé 2)			78.9183; 204.8059; 248.7559; 272.7961
M531T488		8.13	531.281	1.2551	T	-	C26H44O11	1.01		99	20.9	281.248
M533T509		8.48	533.296	1.5658	T	-	C26H46O11	0.16	Polar lipid	99.87	18.45	251.201
M549T1063		17.72	549.383	1.3733	GC,G	-	C32H54O7	6.44		98.5	22.08	188.1752; 229.1807; 319.1946
M572T543	[M638T512; M1168T692; M1168T692]	9.05	566.507	1.2694	G,T	Br6	C5H2Br6O2	-0.89	1,1,1,5,5,5-hexabromo pentan-2,4-dione (composé 1)			78.9183; 248.7554; 318.7425
M633T772		12.87	628.753	1.5729	T	Br5	C15H23Br5O2	-0.47				-
M713T744		12.4	706.664	1.5635	T	Br6	C15H22Br6O2	-0.29				78.9183; 252.7512
M746T836		13.93	745.508	1.6276	G,T	-	C40H74O12	-2.45	Polar lipid	78.25	23.69	301.2168; 397.1346; 415.1451
M936T833		13.88	935.593	1.3775	T	-	C49H84N4O13	2.34	Polar lipid	55.24	70.3	80.9647; 126.9049; 225.0074; 255.2327; 537.2708;
M973T1064		17.73	973.34	1.4527	T	-	-					-
M1001T1064		17.73	1001.37	1.5408	G,T	-	-		SQDG polar lipid			80.9647; 126.9049; 225.0072; 537.2728; 837.4813; 873.4576
M1020T526		8.77	1014.3	1.4343	G,T	Br7	-					-
M1075T785		13.08	1073.35	1.3119	GC	Br			Polar lipid (C>50)			78.9183; 126.9049
M1145T797		13.28	1145.47	1.4432	G,T	-	-		Polar lipid			-
M1165T1064		17.73	1163.25	1.6657	T	Br	-					-
aAnd not displayed on the Heatmap (Figure 2)
bPattern showing in which algal stages features are more abundant, GC is for the gametophyte with developed cystocarps, G for the gametophyte and T for the tetrasporophyte
cDetermined after Sirius (v4.9.15) or manual interpretation of MS/MS spectra and isotopic amats
dFor some ion, MS/MS spectra were not acquired

## Sheet: Table S2
Table S2: Bacterial growth inhibition results (n=3) of the fractions at 0.5 mg/mL obtained from the fractionation of 17.48 g of algae crude extract. Green cells represent most active fractions.
Fractions	Weight (mg)	Activity
100% H2O	9,017	-7.3±12.4
0.9	1,011	-4.7±12.0
0.8	175.2	1.2±14.4
0.7	232	37.5±4.4
0.6	183.5	50.8±4.8
0.4	252.4	98.9±0.4
0.3	179.1	97.6±0.8
0.2	441.5	-5.6±7.1
0.1	368.2	-14±2.6
100% MeOH	617.6	-23.1±3.8
100% EtoAc	256.4	-32.1±1.3

## Sheet: Table S3
Table S3: Table of the manually integrated surface area of the 14 most intense ions in the algal fractions and the calculated correlation (Pearson correlation) of these areas with the bioactivity of the fractions (first fractionation). m/z displayed is the mass of the most intense ions. High correlations (r>0.8) are in red and bold. Abbreviation: RT= Retention Time
Fractions	Bioactivity	572.502 (RT=8.85 min)	527.2532 (RT=8.11 min)	527.2536 (RT=8.24 min)	555.2843 (RT=8.96 min)	555.2843 (RT=9.03 min)	492.5941 (RT=7.31 min)	492.5939 (RT=8.8 min)	216.8329 (RT=1.34 min)	297.1275 (RT=6.85 min)	448.6444 (RT=7.06 min)	293.1762 (RT=7.98 min)	336.7544 (RT=8.39 min)	414.6835 (RT=8.49 min)	528.5526 (RT=8.72 min)
100% H2O	-7.3±12.4	755562	68670	53695	345696	182067	94105	129434	134009161	0	45444	172009080	32714	0	0
0.9	-4.7±12.0	958590	89811	82145	461278	202557	288762	252182	476653147	0	56517	232245274	40799	1132827	0
0.8	1.2±14.4	1285147	339689	1294706	12590368	3342206	7032222	98273572	2135466078	0	4062606	286394674	116084	126053026	28534
0.7	37.5±4.4	167574538	355043	754310	11252295	5037413	97873919	1214269468	3600784755	424163	109943219	133933190	6198794	521690861	6843096
0.6	50.8±4.8	1142478159	7648524	3693969	11021608	6715657	52479514	485218432	1989405041	1294200957	121370672	125509642	58424254	153462805	105312918
0.4	98.9±0.4	3860127488	244629681	128031958	51610612	20896998	266035608	606155191	1550074427	122465499	263709914	159289090	233383549	203226244	260903617
0.3	97.6±0.8	2396824572	550171338	438508940	4587277117	2108755065	150485295	546648551	322271412	9693883	95638180	70298452	164484837	190894374	151562204
0.2	-5.6±7.1	299396814	35758585	183283700	2040197693	870699984	15033473	209146766	31436508	2274950	33151674	80962153	13563517	183707434	17631966
0.1	-14±2.6	254550845	26187565	288556964	633707566	38398768	10774222	148087506	48134266	4137456	10363601	96206510	11184669	51140726	11662505
100% MeOH	-23.1±3.8	56174236	2488510	29121826	91008226	15181179	2406990	34723848	9639556	78810	1906576	204010871	1950768	5796146	1640157
100% EtoAc	-32.1±1.3	6541631	505540	472677	6307369	590675	278044	1262273	20508456	32394	192120	92873994	11989005	51111797	10844611
Correlation with bioactivity		0.89	0.77	0.44	0.44	0.48	0.91	0.68	0.41	0.29	0.87	0	0.89	0.51	0.89

## Sheet: Table S4
Table S4: Bacterial growth inhibition results (n=3) of the fractions at 0.5 mg/mL obtained from the fractionation of 431 mg of active fractions 40% and 30% H2O-MeOH. Green cells represent most active fractions.
Fractions	Weight (mg)	Activity
F1	22.6	9.0±3.9
F2	109.6	6.2±2.6
F3	80.3	1.1±3.0
F4	23.7	2.0±2.4
F5	12.8	3.1±2.7
F6	19.4	2.7±2.1
F7	22.7	7.6±2.3
F8	22.1	13.6±1.0
F9	23	99±0.0
F10	19.2	93.7±0.3
F11	11.2	-2.1±8.3
F12	3.4	-6.6±0.9
F13	0.8	-2.6±3.0
F14	0.4	-6.8±5.1

## Sheet: Table S5
Table S5: Table of the manually integrated surface area in the fractions of the second fractionation of the 6 ions most correlated to the activity in the first fractionation and the calculated correlation (Pearson correlation) of these surface areas with the bioactivity of the fractions (second fractionation). m/z displayed is the mass of the most intense ions High correlations (r>0.8) are in red…
Fractions	Bioactivity	572.502 (RT=8.85 min)	527.2532 (RT=8.11 min)	527.2536 (RT=8.24 min)	492.5941 (RT=7.31 min)	492.5939 (RT=8.8 min)	448.6444 (RT=7.06 min)	336.7544 (RT=8.39 min)	528.5526 (RT=8.72 min)
F1	9.0±3.9	0	353625	950291	0	0	0	0	0
F2	6.2±2.6	0	1601402	842179	10841	197876	0	0	0
F3	1.1±3.0	0	99962	328645	0	0	0	0	0
F4	2.0±2.4	0	349177	408042	0	36620	0	0	0
F5	3.1±2.7	0	1415781	7944863	0	255176	0	0	0
F6	2.7±2.1	0	4012838	2309178	0	10479	0	0	0
F7	7.6±2.3	0	6774410	14431793	0	244249	0	0	0
F8	13.6±1.0	7730941	540506027	1121648747	0	41434110	1660683	0	181063
F9	99±0.0	249568661	399662906	3862110065	257958366	1250696428	49136854	4912831	11811949
F10	93.7±0.3	126877931	23236300	163335421	222616805	1184884217	50884372	2967827	3903745
F11	-2.1±8.3	0	52911641	385502866	196038	1882180	77568	0	0
F12	-6.6±0.9	40740466	74284436	251561305	0	28330268	918242	671983	1112095
F13	-2.6±3.0	54372795	101402229	693799638	4011893	31292058	2127880	1266104	2063290
F14	-6.8±5.1	236239039	153239167	620727426	29813899	91455141	8767386	13476558	13756825
Correlation with bioactivity		0.89	0.34	0.63	0.98	0.98	0.97	0.91	0.84

## Sheet: Table S6
Table S6: Number of reads for each samples after the different filtration steps
Sample	input	filtered	denoisedF	denoisedR	merged	nonchim	no_singleton
GC1	167811	114310	111401	112883	104588	100709	62489
GC2	229782	160123	154281	157495	137154	116141	67264
GC3	150427	103686	99668	101562	88948	79867	45139
GC4	144550	102028	99157	100441	90281	78371	47259
GC5	88462	60578	57063	58822	47794	41626	24710
G1	101266	68906	66653	67681	60534	54083	31513
G2	126408	87280	83788	85650	73552	67203	45666
G3	153079	102335	96723	99368	81022	73375	46696
G4	151628	98927	92893	96188	77117	70188	49155
G5	268857	180346	174037	177258	155842	142030	100805
T1	221733	154444	148897	151351	133999	113725	48854
T2	151741	104651	97942	100988	81817	74311	48605
T3	94794	63536	60041	61486	51858	49609	34068
T4	78937	53506	50068	51364	42925	41469	29462
T5	106281	73904	70896	71834	64249	62220	42236

## Sheet: Table S7
Table S7: Bacterial abundance, annotation and significant association with the algal stages (IndVal)(Orange= associated with GC; Yellow= associated with G, Green= associated with T). Abbreviations are : ASV=Amplicon Sequence Variant, G= Gametophyte, GC= Gametophyte with developed cystocarps and T=Tetrasporophyte.
ASV	Number of sequences															Kingdom	Phylum	Class	Order	Family	Genus	indval			Group with the max indval	Max indval	pval
	GC1	GC2	GC3	GC4	GC5	G1	G2	G3	G4	G5	T1	T2	T3	T4	T5							GC	G	T	1= GC; 2=G; 3=T
ASV_3	1335	2335	782	2449	1815	2654	1945	698	451	757	690	794	925	517	133	Bacteria	Proteobacteria	Gammaproteobacteria	Thiotrichales	Thiotrichaceae	Thiothrix	0.476805	0.355853	0.167341	1	0.476805	0.109
ASV_4	1612	1140	1887	1958	1470	1940	865	981	920	983	1025	940	883	475	565	Bacteria	Proteobacteria	Gammaproteobacteria	Granulosicoccales	Granulosicoccaceae	Granulosicoccus	0.457209	0.322433	0.220358	1	0.457209	0.013
ASV_7	553	1131	837	1327	652	1082	658	407	231	353	383	215	177	264	20	Bacteria	Bacteroidota	Bacteroidia	Chitinophagales	Saprospiraceae	Rubidimonas	0.542823	0.329433	0.127744	1	0.542823	0.02
ASV_10	645	716	958	1385	568	931	438	309	128	291	362	227	252	184	68	Bacteria	Proteobacteria	Gammaproteobacteria	Granulosicoccales	Granulosicoccaceae	Granulosicoccus	0.572501	0.281024	0.146475	1	0.572501	0.011
ASV_11	1098	695	506	119	1504	69	831	1112	541	488	37	108	30	81	6	Bacteria	Bacteroidota	Bacteroidia	Cytophagales	Cyclobacteriaceae	Reichenbachiella	0.542837	0.4209	0.036263	1	0.542837	0.121
ASV_12	624	521	559	1051	536	829	474	236	365	421	290	195	236	115	78	Bacteria	Proteobacteria	Gammaproteobacteria	Thiotrichales	Thiotrichaceae	Leucothrix	0.503982	0.356049	0.139969	1	0.503982	0.029
ASV_13	167	379	184	709	132	877	841	496	598	1077	10	20	46	20	11	Bacteria	Proteobacteria	Gammaproteobacteria	Pseudomonadales	Cellvibrionaceae	NA	0.282199	0.698581	0.0192204	2	0.698581	0.004
ASV_14	327	460	293	387	396	357	632	672	753	1010	64	29	79	24	27	Bacteria	Proteobacteria	Gammaproteobacteria	Arenicellales	Arenicellaceae	NA	0.338113	0.621416	0.0404719	2	0.621416	0.007
ASV_16	337	474	572	129	464	112	112	321	590	463	543	574	565	727	238	Bacteria	Proteobacteria	Gammaproteobacteria	Granulosicoccales	Granulosicoccaceae	Granulosicoccus	0.317634	0.256872	0.425494	3	0.425494	0.177
ASV_17	665	864	701	204	597	251	255	290	530	611	56	45	40	48	5	Bacteria	Proteobacteria	Gammaproteobacteria	Granulosicoccales	Granulosicoccaceae	Granulosicoccus	0.587176	0.375242	0.0375823	1	0.587176	0.018
ASV_18	0	0	0	0	0	0	0	0	0	0	1571	1238	1599	2438	443	Bacteria	Bacteroidota	Bacteroidia	Chitinophagales	Saprospiraceae	Lewinella	0	0	1	3	1	0.003
ASV_19	582	259	675	1089	224	446	415	152	628	593	29	8	43	33	24	Bacteria	Proteobacteria	Alphaproteobacteria	Caulobacterales	Hyphomonadaceae	Hellea	0.544038	0.429615	0.0263462	1	0.544038	0.115
ASV_21	238	524	170	432	622	1272	1245	303	33	208	24	37	21	0	0	Bacteria	Proteobacteria	Alphaproteobacteria	Rhodobacterales	Rhodobacteraceae	NA	0.38721	0.596802	0.00959251	2	0.596802	0.137
ASV_22	244	318	412	112	350	112	61	234	425	295	393	448	398	490	170	Bacteria	Proteobacteria	Gammaproteobacteria	Granulosicoccales	Granulosicoccaceae	Granulosicoccus	0.321829	0.252577	0.425594	3	0.425594	0.136
ASV_25	273	281	426	394	295	263	371	182	447	458	14	0	0	28	0	Bacteria	Patescibacteria	Gracilibacteria	JGI	0000069-P22	NA	0.486305	0.501457	0.0048951	2	0.501457	0.119
ASV_26	138	346	246	464	193	643	362	117	27	101	313	283	327	157	49	Bacteria	Bacteroidota	Bacteroidia	Chitinophagales	Saprospiraceae	Rubidimonas	0.368295	0.331917	0.299788	1	0.368295	0.888
ASV_27	115	377	118	244	203	179	400	590	244	541	6	7	44	19	12	Bacteria	Proteobacteria	Gammaproteobacteria	Pseudomonadales	Cellvibrionaceae	NA	0.341078	0.630526	0.0283963	2	0.630526	0.011
ASV_28	282	286	417	612	238	523	269	117	96	161	197	132	86	76	32	Bacteria	Proteobacteria	Gammaproteobacteria	Granulosicoccales	Granulosicoccaceae	Granulosicoccus	0.520715	0.330874	0.148411	1	0.520715	0.068
ASV_29	386	268	326	282	371	238	277	337	206	165	137	214	94	124	35	Bacteria	Bacteroidota	Bacteroidia	Chitinophagales	Saprospiraceae	NA	0.471965	0.353468	0.174566	1	0.471965	0.005
ASV_30	82	96	189	394	68	1060	264	301	336	329	73	70	101	59	27	Bacteria	Proteobacteria	Alphaproteobacteria	Rhodobacterales	Rhodobacteraceae	NA	0.24036	0.663961	0.0956799	2	0.663961	0.008
ASV_31	25	11	44	33	23	33	31	70	53	36	939	370	875	592	724	Bacteria	Bacteroidota	Bacteroidia	Flavobacteriales	Flavobacteriaceae	Winogradskyella	0.0352423	0.057787	0.906971	3	0.906971	0.001
ASV_32	202	276	334	58	229	70	57	166	310	228	250	310	252	430	109	Bacteria	Proteobacteria	Gammaproteobacteria	Granulosicoccales	Granulosicoccaceae	Granulosicoccus	0.334959	0.253276	0.411765	3	0.411765	0.331
ASV_34	200	242	378	633	131	508	179	65	54	123	163	151	164	83	52	Bacteria	Bacteroidota	Bacteroidia	Chitinophagales	Saprospiraceae	Rubidimonas	0.506718	0.297185	0.196097	1	0.506718	0.127
ASV_35	232	402	181	408	200	187	179	201	226	164	85	73	91	141	117	Bacteria	Proteobacteria	Alphaproteobacteria	Caulobacterales	Hyphomonadaceae	Litorimonas	0.492899	0.331486	0.175615	1	0.492899	0.01
ASV_37	598	131	328	240	285	126	189	165	259	215	0	0	0	0	0	Bacteria	Proteobacteria	Gammaproteobacteria	Thiotrichales	Thiotrichaceae	Thiothrix	0.623817	0.376183	0	1	0.623817	0.021
ASV_38	46	152	65	231	63	257	335	298	307	433	0	0	23	0	0	Bacteria	Proteobacteria	Gammaproteobacteria	Pseudomonadales	Cellvibrionaceae	NA	0.252036	0.737557	0.00208145	2	0.737557	0.002
ASV_40	323	180	309	72	368	72	317	275	255	169	18	27	18	15	2	Bacteria	Bacteroidota	Bacteroidia	Chitinophagales	Saprospiraceae	Portibacter	0.517355	0.449587	0.0330579	1	0.517355	0.119
ASV_41	224	165	336	66	255	65	45	267	276	140	296	112	140	97	13	Bacteria	Proteobacteria	Gammaproteobacteria	Granulosicoccales	Granulosicoccaceae	Granulosicoccus	0.418903	0.317581	0.263516	1	0.418903	0.382
ASV_44	37	35	30	116	70	153	422	200	264	461	10	19	38	0	4	Bacteria	Proteobacteria	Gammaproteobacteria	Thiotrichales	Thiotrichaceae	Cocleimonas	0.154922	0.806885	0.0305541	2	0.806885	0.002
ASV_45	223	150	140	235	179	267	293	143	121	90	83	106	56	55	15	Bacteria	Bacteroidota	Bacteroidia	Chitinophagales	Saprospiraceae	NA	0.429963	0.423933	0.146104	1	0.429963	0.268
ASV_46	104	212	246	383	143	353	203	76	0	88	66	107	101	55	0	Bacteria	Bacteroidota	Bacteroidia	Chitinophagales	Saprospiraceae	Rubidimonas	0.509125	0.269537	0.123163	1	0.509125	0.116
ASV_48	46	36	31	10	18	26	29	39	73	39	388	195	318	310	603	Bacteria	Bacteroidota	Bacteroidia	Flavobacteriales	Flavobacteriaceae	Croceitalea	0.0652476	0.0953262	0.839426	3	0.839426	0.001
ASV_49	227	202	182	156	184	130	162	117	72	101	71	77	88	48	30	Bacteria	Proteobacteria	Gammaproteobacteria	Thiotrichales	Thiotrichaceae	Leucothrix	0.514889	0.315106	0.170005	1	0.514889	0.002
ASV_50	170	63	212	297	94	360	212	74	141	138	46	48	42	17	13	Bacteria	Proteobacteria	Alphaproteobacteria	Rhodobacterales	Rhodobacteraceae	Dinoroseobacter	0.433835	0.480021	0.0861443	2	0.480021	0.233
ASV_51	55	130	42	88	54	86	190	314	155	369	0	8	0	3	10	Bacteria	Proteobacteria	Gammaproteobacteria	Pseudomonadales	Cellvibrionaceae	Candidatus	0.245346	0.740691	0.00837766	2	0.740691	0.004
ASV_52	40	59	127	310	32	591	177	105	102	163	48	38	56	34	9	Bacteria	Proteobacteria	Alphaproteobacteria	Rhodobacterales	Rhodobacteraceae	NA	0.30037	0.601798	0.0978318	2	0.601798	0.123
ASV_55	164	155	156	77	183	68	176	137	136	133	29	54	15	56	14	Bacteria	Bacteroidota	Bacteroidia	Chitinophagales	Saprospiraceae	NA	0.473278	0.418545	0.108178	1	0.473278	0.052
ASV_56	154	132	102	140	99	131	117	88	54	73	117	143	95	100	23	Bacteria	Bacteroidota	Bacteroidia	Chitinophagales	Saprospiraceae	NA	0.399872	0.295281	0.304847	1	0.399872	0.151
ASV_57	152	89	107	144	130	216	176	77	91	88	69	95	49	41	12	Bacteria	Bacteroidota	Bacteroidia	Chitinophagales	Saprospiraceae	NA	0.404948	0.421875	0.173177	2	0.421875	0.276
ASV_58	172	203	211	29	179	21	96	104	234	155	10	3	5	15	0	Bacteria	Bacteroidota	Bacteroidia	Chitinophagales	Saprospiraceae	NA	0.55254	0.424495	0.0183716	1	0.55254	0.068
ASV_59	84	131	70	84	94	78	115	92	125	226	75	26	36	55	21	Bacteria	Bacteroidota	Bacteroidia	Flavobacteriales	NS9	marine	0.352896	0.484756	0.162348	2	0.484756	0.041
ASV_60	40	40	53	29	71	81	33	123	238	97	120	126	288	125	98	Bacteria	Proteobacteria	Alphaproteobacteria	Rhodobacterales	Rhodobacteraceae	Roseobacter	0.149168	0.366197	0.484635	3	0.484635	0.17
ASV_62	81	55	71	55	44	33	55	112	207	127	76	68	127	154	100	Bacteria	Bacteroidota	Bacteroidia	Chitinophagales	Saprospiraceae	NA	0.224176	0.391209	0.384615	2	0.391209	0.562
ASV_63	88	151	83	88	80	88	81	111	134	84	94	67	140	119	43	Bacteria	Bacteroidota	Bacteroidia	Chitinophagales	Saprospiraceae	Portibacter	0.337698	0.343212	0.31909	2	0.343212	0.945
ASV_65	25	9	20	0	19	3	0	7	23	65	308	223	235	514	185	Bacteria	Actinobacteriota	Acidimicrobiia	Microtrichales	Microtrichaceae	Sva0996	0.0356968	0.0479218	0.895477	3	0.895477	0.002
ASV_66	111	119	132	44	109	78	57	123	88	60	97	159	106	42	28	Bacteria	Proteobacteria	Alphaproteobacteria	Rhodobacterales	Rhodobacteraceae	NA	0.380636	0.300074	0.31929	1	0.380636	0.52
ASV_67	113	74	38	98	42	107	138	121	119	131	12	34	43	34	0	Bacteria	Proteobacteria	Alphaproteobacteria	Rhodobacterales	Rhodobacteraceae	Jannaschia	0.330616	0.557971	0.0891304	2	0.557971	0.004
ASV_68	21	17	46	15	37	6	7	76	125	58	186	193	101	148	216	Bacteria	Proteobacteria	Gammaproteobacteria	Pseudomonadales	KI89A	clade	0.108626	0.217252	0.674121	3	0.674121	0.006
ASV_69	53	35	80	40	38	12	23	229	159	83	71	92	100	93	85	Bacteria	Verrucomicrobiota	Verrucomicrobiae	Verrucomicrobiales	DEV007	NA	0.206203	0.424141	0.369656	2	0.424141	0.481
ASV_71	119	102	153	198	135	104	139	53	29	58	25	22	15	0	0	Bacteria	Patescibacteria	Gracilibacteria	JGI	0000069-P22	NA	0.613715	0.332465	0.0322917	1	0.613715	0.006
ASV_73	24	82	75	95	25	170	214	65	55	154	4	0	24	0	10	Bacteria	Proteobacteria	Gammaproteobacteria	Pseudomonadales	Cellvibrionaceae	Eionea	0.301906	0.65998	0.0228686	2	0.65998	0.012
ASV_74	130	152	65	130	116	131	122	37	19	74	20	47	24	32	5	Bacteria	Bacteroidota	Bacteroidia	Chitinophagales	Saprospiraceae	NA	0.537138	0.34692	0.115942	1	0.537138	0.024
ASV_75	69	116	76	69	95	66	68	65	101	86	60	50	39	70	58	Bacteria	Proteobacteria	Alphaproteobacteria	Caulobacterales	Hyphomonadaceae	Hellea	0.390625	0.354779	0.254596	1	0.390625	0.142
ASV_76	135	97	72	123	107	93	139	68	66	63	15	25	13	11	3	Bacteria	Deinococcota	Deinococci	Deinococcales	Trueperaceae	Truepera	0.518447	0.416505	0.0650485	1	0.518447	0.023
ASV_77	69	90	120	41	84	50	38	83	119	80	37	46	67	70	31	Bacteria	Bacteroidota	Bacteroidia	Chitinophagales	Saprospiraceae	Lewinella	0.394146	0.360976	0.244878	1	0.394146	0.374
ASV_78	71	82	75	76	111	94	109	118	93	69	11	43	20	7	2	Bacteria	Proteobacteria	Alphaproteobacteria	Rhodobacterales	Rhodobacteraceae	NA	0.423038	0.492355	0.0846075	2	0.492355	0.029
ASV_79	17	22	48	17	42	0	0	48	153	60	124	91	124	140	168	Bacteria	Actinobacteriota	Acidimicrobiia	Microtrichales	Microtrichaceae	Sva0996	0.13852	0.148577	0.613852	3	0.613852	0.004
ASV_80	137	180	20	11	208	21	200	89	19	23	0	6	0	0	0	Bacteria	Bacteroidota	Bacteroidia	Chitinophagales	Saprospiraceae	NA	0.608315	0.38512	0.00131291	1	0.608315	0.082
ASV_81	94	39	108	28	73	24	29	46	154	66	30	29	263	67	0	Bacteria	Actinobacteriota	Acidimicrobiia	Microtrichales	Microtrichaceae	Sva0996	0.325714	0.30381	0.296381	1	0.325714	0.984
ASV_83	0	0	0	0	0	0	0	0	0	0	135	136	311	699	129	Bacteria	Proteobacteria	Alphaproteobacteria	Rhodobacterales	Rhodobacteraceae	Roseobacter	0	0	1	3	1	0.002
ASV_85	24	33	100	118	21	287	176	61	39	124	0	9	31	10	0	Bacteria	Proteobacteria	Gammaproteobacteria	Pseudomonadales	Cellvibrionaceae	Eionea	0.286544	0.665053	0.0290416	2	0.665053	0.018
ASV_86	36	55	42	64	50	49	24	89	51	50	43	63	162	35	146	Bacteria	Proteobacteria	Alphaproteobacteria	Rhodobacterales	Rhodobacteraceae	NA	0.25756	0.274244	0.468196	3	0.468196	0.193
ASV_87	54	94	97	67	103	16	57	82	124	64	18	27	26	44	15	Bacteria	Bacteroidota	Bacteroidia	Chitinophagales	Saprospiraceae	Portibacter	0.467342	0.386261	0.146396	1	0.467342	0.103
ASV_88	49	60	72	36	62	38	45	65	78	71	105	48	47	113	56	Bacteria	Bacteroidota	Bacteroidia	Chitinophagales	Saprospiraceae	Lewinella	0.295238	0.314286	0.390476	3	0.390476	0.32
ASV_89	45	65	95	16	88	7	9	32	47	40	158	80	100	152	37	Bacteria	Proteobacteria	Gammaproteobacteria	Granulosicoccales	Granulosicoccaceae	Granulosicoccus	0.318229	0.139032	0.542739	3	0.542739	0.031
ASV_90	1	0	0	0	0	0	0	19	0	10	170	269	112	78	367	Bacteria	Proteobacteria	Alphaproteobacteria	Rhodobacterales	Rhodobacteraceae	NA	0.000194932	0.011306	0.97076	3	0.97076	0.002
ASV_91	68	73	100	65	57	50	90	92	57	48	52	53	30	51	32	Bacteria	Bacteroidota	Bacteroidia	Chitinophagales	Saprospiraceae	NA	0.395425	0.367102	0.237473	1	0.395425	0.209
ASV_92	110	123	58	23	113	16	55	35	61	70	32	46	14	32	0	Bacteria	Bdellovibrionota	Bdellovibrionia	Bdellovibrionales	Bdellovibrionaceae	Bdellovibrio	0.541878	0.300761	0.125888	1	0.541878	0.026
ASV_93	26	25	48	0	22	11	0	49	137	50	98	79	158	108	112	Bacteria	Actinobacteriota	Acidimicrobiia	Microtrichales	Microtrichaceae	Sva0996	0.104875	0.214085	0.6013	3	0.6013	0.01
ASV_94	28	33	36	85	52	79	121	34	81	79	26	24	101	25	56	Bacteria	Proteobacteria	Alphaproteobacteria	Rhizobiales	Rhizobiaceae	NA	0.272093	0.45814	0.269767	2	0.45814	0.099
ASV_95	82	14	84	75	40	146	182	21	29	89	18	16	13	5	10	Bacteria	Proteobacteria	Alphaproteobacteria	Rhizobiales	Stappiaceae	NA	0.35801	0.566748	0.0752427	2	0.566748	0.072
ASV_97	97	59	67	0	157	30	101	163	84	57	0	1	0	0	0	Bacteria	Bacteroidota	Bacteroidia	Chitinophagales	Saprospiraceae	NA	0.372549	0.533088	0.000245098	2	0.533088	0.104
ASV_98	74	85	57	47	75	32	89	40	58	85	33	24	31	61	20	Bacteria	Bacteroidota	Bacteroidia	Chitinophagales	Saprospiraceae	NA	0.416769	0.374846	0.208385	1	0.416769	0.219
ASV_99	91	107	44	59	51	102	118	46	14	37	15	20	11	7	6	Bacteria	Bacteroidota	Bacteroidia	Flavobacteriales	Flavobacteriaceae	Aurantivirga	0.483516	0.43544	0.081044	1	0.483516	0.207
ASV_100	44	51	61	131	58	100	42	42	11	34	52	91	93	43	29	Bacteria	Bacteroidota	Bacteroidia	Chitinophagales	Saprospiraceae	Rubidimonas	0.391156	0.259637	0.349206	1	0.391156	0.593
ASV_101	37	41	26	29	21	32	36	53	85	90	91	63	91	51	56	Bacteria	Bacteroidota	Bacteroidia	Flavobacteriales	NS9	marine	0.19202	0.369077	0.438903	3	0.438903	0.099
ASV_102	71	49	57	38	33	11	29	42	37	70	71	76	120	71	35	Bacteria	Proteobacteria	Gammaproteobacteria	Thiotrichales	Thiotrichaceae	Thiothrix	0.306173	0.233333	0.460494	3	0.460494	0.042
ASV_103	43	55	84	31	54	13	27	65	56	110	49	36	66	24	40	Bacteria	Proteobacteria	Alphaproteobacteria	Rhodobacterales	Rhodobacteraceae	NA	0.354582	0.359894	0.285525	2	0.359894	0.867
ASV_104	58	68	69	60	100	56	59	58	43	44	50	37	81	45	22	Bacteria	Bacteroidota	Bacteroidia	Chitinophagales	Saprospiraceae	Lewinella	0.417647	0.305882	0.276471	1	0.417647	0.057
ASV_106	0	0	0	0	0	0	0	0	0	0	159	348	231	162	45	Bacteria	Proteobacteria	Gammaproteobacteria	Thiotrichales	Thiotrichaceae	Thiothrix	0	0	1	3	1	0.005
ASV_108	99	143	41	49	84	27	105	38	28	39	28	20	0	20	0	Bacteria	Bacteroidota	Bacteroidia	Chitinophagales	Saprospiraceae	NA	0.576976	0.32871	0.0565881	1	0.576976	0.027
ASV_109	78	47	48	108	92	132	85	33	41	35	14	21	15	0	0	Bacteria	Bacteroidota	Bacteroidia	Chitinophagales	Saprospiraceae	NA	0.497997	0.435247	0.0400534	1	0.497997	0.141
ASV_110	27	26	38	7	36	0	14	31	113	87	96	61	47	153	31	Bacteria	Bacteroidota	Bacteroidia	Flavobacteriales	Schleiferiaceae	Schleiferia	0.174707	0.255541	0.505867	3	0.505867	0.147
ASV_111	106	35	78	80	52	77	71	69	51	39	20	72	57	10	4	Bacteria	Proteobacteria	Alphaproteobacteria	Rhodobacterales	Rhodobacteraceae	NA	0.427527	0.373934	0.198538	1	0.427527	0.207
ASV_112	94	65	72	117	77	53	34	64	35	66	0	13	0	0	0	Bacteria	Bacteroidota	Bacteroidia	Chitinophagales	Saprospiraceae	Rubidimonas	0.615942	0.365217	0.00376812	1	0.615942	0.001
ASV_113	51	56	30	51	42	49	28	26	22	45	103	113	70	100	0	Bacteria	Bacteroidota	Bacteroidia	Chitinophagales	Saprospiraceae	NA	0.292621	0.216285	0.392875	3	0.392875	0.566
ASV_114	14	25	37	6	13	6	5	55	27	31	78	169	81	110	170	Bacteria	Planctomycetota	Planctomycetes	Pirellulales	Pirellulaceae	Blastopirellula	0.114873	0.14994	0.735187	3	0.735187	0.003
ASV_115	90	76	87	84	65	56	42	39	25	51	8	56	20	9	0	Bacteria	Bacteroidota	Bacteroidia	Sphingobacteriales	NS11-12	marine	0.567797	0.300847	0.105085	1	0.567797	0.002
ASV_116	27	57	20	47	23	61	67	116	44	128	0	0	0	0	0	Bacteria	Proteobacteria	Gammaproteobacteria	Pseudomonadales	Cellvibrionaceae	Candidatus	0.294915	0.705085	0	2	0.705085	0.002
ASV_118	35	10	24	4	26	0	0	14	46	38	143	58	159	237	32	Bacteria	Bacteroidota	Bacteroidia	Chitinophagales	Saprospiraceae	NA	0.119855	0.0711864	0.761501	3	0.761501	0.006
ASV_119	13	33	16	6	14	9	3	16	28	28	146	60	131	170	195	Bacteria	Proteobacteria	Gammaproteobacteria	Arenicellales	Arenicellaceae	HTCC5015	0.09447	0.0967742	0.808756	3	0.808756	0.005
ASV_120	57	30	47	51	72	54	69	81	67	74	23	17	27	19	10	Bacteria	Proteobacteria	Alphaproteobacteria	Rhizobiales	Stappiaceae	NA	0.368195	0.494269	0.137536	2	0.494269	0.008
ASV_122	49	50	46	38	81	19	59	42	37	52	56	28	46	50	15	Bacteria	Bdellovibrionota	Bdellovibrionia	Bdellovibrionales	Bdellovibrionaceae	Bdellovibrio	0.39521	0.312874	0.291916	1	0.39521	0.294
ASV_123	41	22	18	0	97	0	33	324	114	40	0	0	0	0	0	Bacteria	Bacteroidota	Bacteroidia	Chitinophagales	Saprospiraceae	NA	0.206676	0.593324	0	2	0.593324	0.098
ASV_124	111	26	41	1	95	3	21	28	58	171	0	0	0	0	0	Bacteria	Bacteroidota	Bacteroidia	Chitinophagales	Saprospiraceae	NA	0.493694	0.506306	0	2	0.506306	0.173
ASV_126	7	10	5	12	0	0	0	19	17	13	66	88	143	78	349	Bacteria	Proteobacteria	Alphaproteobacteria	Caulobacterales	Hyphomonadaceae	NA	0.0337051	0.0364312	0.89715	3	0.89715	0.003
ASV_127	77	85	118	25	66	0	28	33	78	49	36	0	25	31	6	Bacteria	Bacteroidota	Bacteroidia	Chitinophagales	Saprospiraceae	NA	0.564688	0.228919	0.11933	1	0.564688	0.027
ASV_128	84	69	91	15	78	13	35	56	94	78	11	11	8	15	6	Bacteria	Bacteroidota	Bacteroidia	Chitinophagales	Saprospiraceae	Rubidimonas	0.50753	0.415663	0.0768072	1	0.50753	0.106
ASV_130	96	55	43	55	54	36	65	56	40	36	50	33	27	29	0	Bacteria	Bacteroidota	Bacteroidia	Chitinophagales	Saprospiraceae	NA	0.448889	0.345185	0.164741	1	0.448889	0.056
ASV_131	5	14	19	10	0	9	8	72	25	16	62	51	173	50	273	Bacteria	Proteobacteria	Alphaproteobacteria	Sphingomonadales	Sphingomonadaceae	Erythrobacter	0.0487929	0.165184	0.773825	3	0.773825	0.005
ASV_133	13	8	14	2	17	0	0	0	33	50	116	92	109	195	107	Bacteria	Actinobacteriota	Acidimicrobiia	Microtrichales	Microtrichaceae	Sva0996	0.0714286	0.0439153	0.818783	3	0.818783	0.001
ASV_134	29	44	27	19	82	22	39	108	96	97	9	19	27	0	4	Bacteria	Patescibacteria	Gracilibacteria	JGI	0000069-P22	NA	0.323151	0.581994	0.0758842	2	0.581994	0.017
ASV_135	30	25	34	130	24	69	77	35	43	53	25	15	70	20	24	Bacteria	Proteobacteria	Alphaproteobacteria	Rhizobiales	Rhizobiaceae	NA	0.360534	0.410979	0.228487	2	0.410979	0.619
ASV_136	81	66	64	61	49	37	77	37	60	54	10	23	0	0	0	Bacteria	Bacteroidota	Bacteroidia	Chitinophagales	Saprospiraceae	NA	0.518578	0.42811	0.0213247	1	0.518578	0.037
ASV_137	65	30	78	0	80	0	36	86	76	90	0	0	0	0	0	Bacteria	Bacteroidota	Bacteroidia	Chitinophagales	Saprospiraceae	NA	0.374122	0.425878	0	2	0.425878	0.18
ASV_139	22	26	29	0	0	0	0	0	83	27	114	40	115	148	51	Bacteria	Actinobacteriota	Acidimicrobiia	Microtrichales	Microtrichaceae	Sva0996	0.0705344	0.0671756	0.714504	3	0.714504	0.006
ASV_140	11	9	12	2	13	1	10	18	18	49	108	139	86	204	28	Bacteria	Myxococcota	Polyangia	Haliangiales	Haliangiaceae	Haliangium	0.0663842	0.135593	0.798023	3	0.798023	0.003
ASV_141	29	69	59	36	41	29	11	119	34	26	41	48	33	15	22	Bacteria	Cyanobacteria	Cyanobacteriia	Synechococcales	Synechococcales	Incertae	0.382353	0.357843	0.259804	1	0.382353	0.845
ASV_142	79	91	21	42	63	48	97	37	27	47	8	17	0	3	0	Bacteria	Bacteroidota	Bacteroidia	Flavobacteriales	Flavobacteriaceae	Winogradskyella	0.510345	0.441379	0.0289655	1	0.510345	0.123
ASV_143	103	62	75	22	57	17	79	19	75	41	0	0	0	15	0	Bacteria	Bdellovibrionota	Bdellovibrionia	Bacteriovoracales	Bacteriovoracaceae	Peredibacter	0.564602	0.40885	0.00530973	1	0.564602	0.053
ASV_144	26	7	12	8	19	18	14	36	28	30	81	98	113	33	165	Bacteria	Proteobacteria	Alphaproteobacteria	Rhodobacterales	Rhodobacteraceae	Litoreibacter	0.104651	0.18314	0.712209	3	0.712209	0.002
ASV_145	44	56	49	38	38	42	46	34	27	33	39	76	43	46	0	Bacteria	Bacteroidota	Bacteroidia	Chitinophagales	Saprospiraceae	NA	0.368249	0.297872	0.267103	1	0.368249	0.707
ASV_147	80	56	46	33	72	19	93	38	62	27	0	0	0	5	0	Bacteria	Bacteroidota	Bacteroidia	Chitinophagales	Saprospiraceae	Portibacter	0.54049	0.450094	0.00188324	1	0.54049	0.069
ASV_148	67	30	54	20	75	41	54	41	47	49	31	27	21	41	0	Bacteria	Bacteroidota	Bacteroidia	Chitinophagales	Saprospiraceae	NA	0.411371	0.38796	0.160535	1	0.411371	0.313
ASV_149	25	7	16	29	18	69	109	80	38	71	26	38	60	22	18	Bacteria	Proteobacteria	Alphaproteobacteria	Rhodobacterales	Rhodobacteraceae	Octadecabacter	0.151757	0.586262	0.261981	2	0.586262	0.004
ASV_150	33	38	43	2	31	0	11	33	32	30	118	67	111	86	6	Bacteria	Bacteroidota	Bacteroidia	Chitinophagales	Saprospiraceae	Lewinella	0.229329	0.132293	0.605304	3	0.605304	0.015
ASV_151	43	51	70	23	73	28	28	99	69	46	1	20	9	20	0	Bacteria	Bacteroidota	Bacteroidia	Chitinophagales	Saprospiraceae	Lewinella	0.448276	0.465517	0.0689655	2	0.465517	0.205
ASV_152	29	38	19	29	26	19	23	15	67	82	75	17	66	64	32	Bacteria	Bacteroidota	Bacteroidia	Flavobacteriales	NS9	marine	0.234609	0.342762	0.422629	3	0.422629	0.388
ASV_153	0	0	0	0	0	0	0	0	0	0	66	103	145	204	290	Bacteria	Proteobacteria	Gammaproteobacteria	Arenicellales	Arenicellaceae	Arenicella	0	0	1	3	1	0.002
ASV_155	24	38	31	7	47	5	8	29	54	53	57	35	110	77	41	Bacteria	Proteobacteria	Gammaproteobacteria	Granulosicoccales	Granulosicoccaceae	Granulosicoccus	0.238636	0.241883	0.519481	3	0.519481	0.04
ASV_156	32	51	18	25	39	38	69	109	45	86	0	0	0	0	0	Bacteria	Proteobacteria	Gammaproteobacteria	Pseudomonadales	Cellvibrionaceae	NA	0.322266	0.677734	0	2	0.677734	0.01
ASV_158	22	32	20	14	22	22	20	82	22	36	28	60	67	33	132	Bacteria	Proteobacteria	Alphaproteobacteria	Rhodobacterales	Rhodobacteraceae	Sulfitobacter	0.179739	0.297386	0.522876	3	0.522876	0.088
ASV_159	49	74	58	111	49	97	55	33	14	37	0	0	0	0	0	Bacteria	Proteobacteria	Alphaproteobacteria	Rhodobacterales	Rhodobacteraceae	NA	0.590988	0.409012	0	1	0.590988	0.027
ASV_160	18	8	31	8	24	0	7	56	128	58	43	30	71	39	32	Bacteria	Actinobacteriota	Acidimicrobiia	Microtrichales	Microtrichaceae	NA	0.16094	0.360217	0.388788	3	0.388788	0.727
ASV_161	0	0	0	2	0	0	0	23	45	20	236	73	129	39	72	Bacteria	Proteobacteria	Alphaproteobacteria	Rhodobacterales	Rhodobacteraceae	Loktanella	0.000625978	0.0826291	0.859155	3	0.859155	0.003
ASV_162	60	53	73	32	41	33	59	90	42	31	10	9	0	0	0	Bacteria	Bacteroidota	Bacteroidia	Chitinophagales	Saprospiraceae	NA	0.485929	0.478424	0.0142589	1	0.485929	0.151
ASV_163	0	23	17	0	21	17	0	54	45	19	43	49	73	25	215	Bacteria	Proteobacteria	Alphaproteobacteria	Sphingomonadales	Sphingomonadaceae	Erythrobacter	0.0608985	0.1797	0.673877	3	0.673877	0.021
ASV_166	49	58	42	35	39	18	13	31	22	24	30	44	38	63	37	Bacteria	Proteobacteria	Gammaproteobacteria	Thiotrichales	Thiotrichaceae	Thiothrix	0.410681	0.198895	0.390424	1	0.410681	0.179
ASV_167	97	38	86	45	64	26	25	59	0	63	0	0	0	0	0	Bacteria	Bacteroidota	Bacteroidia	Chitinophagales	Saprospiraceae	Rubidimonas	0.656064	0.275149	0	1	0.656064	0.008
ASV_169	86	82	48	42	79	31	53	17	5	25	7	13	10	12	0	Bacteria	Bacteroidota	Bacteroidia	Chitinophagales	Saprospiraceae	NA	0.660784	0.256863	0.0658824	1	0.660784	0.004
ASV_170	0	3	0	0	0	0	0	0	7	6	140	126	159	106	39	Bacteria	Bdellovibrionota	Bdellovibrionia	Bdellovibrionales	Bdellovibrionaceae	Bdellovibrio	0.00102389	0.00887372	0.972696	3	0.972696	0.002
ASV_171	0	141	0	0	141	157	158	21	0	0	0	0	0	0	0	Bacteria	Proteobacteria	Gammaproteobacteria	Thiotrichales	Thiotrichaceae	Thiothrix	0.182524	0.326214	0	2	0.326214	0.274
ASV_172	65	68	81	9	66	12	31	33	57	41	16	5	5	14	0	Bacteria	Bacteroidota	Bacteroidia	Chitinophagales	Saprospiraceae	NA	0.574553	0.345924	0.0636183	1	0.574553	0.021
ASV_173	40	38	38	16	86	9	33	95	39	62	0	0	0	0	0	Bacteria	Proteobacteria	Alphaproteobacteria	Rhizobiales	Stappiaceae	NA	0.47807	0.52193	0	2	0.52193	0.11
ASV_174	50	31	87	151	15	80	37	21	15	17	0	4	7	8	0	Bacteria	Proteobacteria	Alphaproteobacteria	Rhodobacterales	Rhodobacteraceae	Profundibacterium	0.638623	0.325048	0.0217973	1	0.638623	0.055
ASV_175	4	0	3	11	0	3	0	6	20	8	102	47	97	117	199	Bacteria	Bacteroidota	Bacteroidia	Flavobacteriales	Flavobacteriaceae	Croceitalea	0.0175041	0.0479741	0.910859	3	0.910859	0.002
ASV_177	68	16	44	0	62	11	41	89	66	45	0	11	0	0	0	Bacteria	Bacteroidota	Bacteroidia	Chitinophagales	Saprospiraceae	Rubidimonas	0.335541	0.556291	0.00485651	2	0.556291	0.073
ASV_178	21	19	11	7	18	0	5	6	15	9	109	66	54	113	71	Bacteria	Proteobacteria	Gammaproteobacteria	Granulosicoccales	Granulosicoccaceae	Granulosicoccus	0.145038	0.0534351	0.788168	3	0.788168	0.001
ASV_179	2	2	1	2	0	0	4	12	6	0	157	157	128	87	42	Bacteria	Proteobacteria	Alphaproteobacteria	Rickettsiales	SM2D12	NA	0.00933333	0.022	0.951667	3	0.951667	0.001
ASV_180	64	40	27	10	72	8	86	54	54	34	0	14	0	0	0	Bacteria	Bdellovibrionota	Bdellovibrionia	Bdellovibrionales	Bdellovibrionaceae	Bdellovibrio	0.460043	0.509719	0.00604752	2	0.509719	0.126
ASV_181	6	11	7	7	10	9	7	38	94	41	55	60	94	41	42	Bacteria	Proteobacteria	Alphaproteobacteria	Rhizobiales	Rhizobiaceae	Pseudahrensia	0.0785441	0.362069	0.559387	3	0.559387	0.073
ASV_182	0	0	0	8	0	0	6	11	8	2	104	72	111	110	132	Bacteria	Bacteroidota	Bacteroidia	Flavobacteriales	Flavobacteriaceae	Winogradskyella	0.00283688	0.0382979	0.937943	3	0.937943	0.002
ASV_183	45	31	36	52	43	89	54	38	32	41	21	46	0	0	0	Bacteria	Bacteroidota	Bacteroidia	Chitinophagales	Saprospiraceae	NA	0.392045	0.481061	0.0507576	2	0.481061	0.148
ASV_185	1	0	50	127	0	325	65	0	0	11	1	0	0	0	0	Bacteria	Verrucomicrobiota	Verrucomicrobiae	Verrucomicrobiales	Rubritaleaceae	Rubritalea	0.184138	0.414828	0.000344828	2	0.414828	0.373
ASV_186	55	47	51	34	67	54	54	41	0	33	8	0	0	9	0	Bacteria	Bacteroidota	Bacteroidia	Flavobacteriales	Flavobacteriaceae	Olleya	0.560706	0.321413	0.015011	1	0.560706	0.033
ASV_187	75	50	54	48	53	34	61	44	5	34	0	8	0	8	0	Bacteria	Bacteroidota	Bacteroidia	Chitinophagales	Saprospiraceae	NA	0.590717	0.375527	0.0135021	1	0.590717	0.005
ASV_188	67	18	64	7	80	9	17	48	42	28	6	0	0	3	1	Bacteria	Bacteroidota	Bacteroidia	Chitinophagales	Saprospiraceae	NA	0.605128	0.369231	0.0153846	1	0.605128	0.048
ASV_189	65	42	36	61	50	49	58	23	12	50	0	29	0	8	0	Bacteria	Bacteroidota	Bacteroidia	Chitinophagales	Saprospiraceae	NA	0.52588	0.397516	0.0306418	1	0.52588	0.038
ASV_190	47	38	19	68	24	32	27	21	72	31	6	2	17	26	1	Bacteria	Bacteroidota	Bacteroidia	Chitinophagales	Saprospiraceae	Rubidimonas	0.454756	0.424594	0.12065	1	0.454756	0.314
ASV_192	13	15	25	0	0	0	0	65	24	18	68	111	81	23	67	Bacteria	Cyanobacteria	Cyanobacteriia	Synechococcales	Synechococcales	Incertae	0.0623529	0.125882	0.686275	3	0.686275	0.009
ASV_195	25	37	58	8	23	16	15	56	74	19	42	36	55	50	0	Bacteria	Proteobacteria	Alphaproteobacteria	Caulobacterales	Hyphomonadaceae	Litorimonas	0.293774	0.350195	0.284825	2	0.350195	0.895
ASV_197	32	46	39	4	43	11	28	33	91	64	16	0	14	14	4	Bacteria	Bacteroidota	Bacteroidia	Chitinophagales	Saprospiraceae	NA	0.373576	0.517084	0.0874715	2	0.517084	0.11
ASV_198	28	19	33	63	14	104	41	20	35	25	44	42	28	4	11	Bacteria	Bacteroidota	Bacteroidia	Chitinophagales	Saprospiraceae	NA	0.307241	0.440313	0.252446	2	0.440313	0.445
ASV_199	43	43	25	47	25	35	34	24	41	31	18	22	32	0	49	Bacteria	Proteobacteria	Alphaproteobacteria	Caulobacterales	Hyphomonadaceae	Litorimonas	0.390192	0.351812	0.206397	1	0.390192	0.417
ASV_200	101	22	76	8	38	0	11	29	49	31	15	9	13	8	5	Bacteria	Bacteroidota	Bacteroidia	Chitinophagales	Saprospiraceae	NA	0.590361	0.231325	0.120482	1	0.590361	0.083
ASV_201	49	10	0	52	25	36	29	21	60	98	0	0	0	0	0	Bacteria	Proteobacteria	Alphaproteobacteria	Rhodobacterales	Rhodobacteraceae	Roseobacter	0.286316	0.642105	0	2	0.642105	0.036
ASV_202	52	56	31	6	55	9	53	58	12	50	0	0	0	0	0	Bacteria	Bacteroidota	Bacteroidia	Chitinophagales	Saprospiraceae	NA	0.52356	0.47644	0	1	0.52356	0.109
ASV_203	7	3	11	0	0	0	0	28	17	10	109	64	97	30	108	Bacteria	Cyanobacteria	Cyanobacteriia	Phormidesmiales	Phormidesmiaceae	Phormidesmis	0.0260331	0.0681818	0.842975	3	0.842975	0.003
ASV_204	25	37	46	19	30	6	9	69	71	33	15	17	27	4	13	Bacteria	Bdellovibrionota	Bdellovibrionia	Bdellovibrionales	Bdellovibrionaceae	OM27	0.372922	0.446556	0.180523	2	0.446556	0.35
ASV_205	56	25	39	22	27	15	65	53	34	40	15	12	10	11	0	Bacteria	Chloroflexi	Anaerolineae	Anaerolineales	Anaerolineaceae	NA	0.398585	0.488208	0.090566	2	0.488208	0.101
ASV_206	47	59	26	12	59	19	91	29	44	35	0	0	0	0	0	Bacteria	Bacteroidota	Bacteroidia	Chitinophagales	Saprospiraceae	NA	0.482185	0.517815	0	2	0.517815	0.105
ASV_207	0	85	0	47	59	54	46	20	0	18	59	49	0	36	0	Bacteria	Proteobacteria	Gammaproteobacteria	Thiotrichales	Thiotrichaceae	Thiothrix	0.242283	0.233404	0.182664	1	0.242283	0.982
ASV_208	0	6	3	0	0	10	0	17	0	5	63	23	60	189	147	Bacteria	Proteobacteria	Alphaproteobacteria	Rhodobacterales	Rhodobacteraceae	Vadicella	0.00688337	0.0367113	0.921606	3	0.921606	0.002
ASV_209	45	36	59	46	61	12	49	24	17	53	0	5	0	4	0	Bacteria	Bacteroidota	Bacteroidia	Flavobacteriales	Flavobacteriaceae	NA	0.600973	0.377129	0.00875912	1	0.600973	0.011
ASV_210	46	19	33	8	36	0	58	19	145	21	0	0	0	0	0	Bacteria	Bacteroidota	Bacteroidia	Chitinophagales	Saprospiraceae	NA	0.368831	0.504935	0	2	0.504935	0.193
ASV_211	68	59	72	7	52	9	28	35	44	31	11	4	0	0	0	Bacteria	Bacteroidota	Bacteroidia	Chitinophagales	Saprospiraceae	Lewinella	0.614286	0.35	0.0142857	1	0.614286	0.021
ASV_212	12	0	19	0	0	0	20	33	29	24	53	74	67	87	55	Bacteria	Planctomycetota	Planctomycetes	Pirellulales	Pirellulaceae	Blastopirellula	0.0262156	0.179281	0.710359	3	0.710359	0.004
ASV_213	72	53	31	14	65	13	56	31	52	28	1	16	0	0	0	Bacteria	Bacteroidota	Bacteroidia	Flavobacteriales	Flavobacteriaceae	NA	0.543981	0.416667	0.0157407	1	0.543981	0.062
ASV_215	53	37	29	6	29	10	28	64	19	20	7	48	0	15	0	Bacteria	Bacteroidota	Bacteroidia	Chitinophagales	Saprospiraceae	NA	0.421918	0.386301	0.115068	1	0.421918	0.432
ASV_217	0	12	0	12	0	14	57	78	58	90	0	0	0	0	0	Bacteria	Proteobacteria	Gammaproteobacteria	Thiotrichales	Thiotrichaceae	Cocleimonas	0.0299065	0.925234	0	2	0.925234	0.001
ASV_219	71	38	25	15	35	19	74	18	55	27	4	0	3	0	0	Bacteria	Bacteroidota	Bacteroidia	Chitinophagales	Saprospiraceae	NA	0.479167	0.502604	0.00729167	2	0.502604	0.184
ASV_220	28	37	0	26	0	27	46	94	29	71	5	0	0	0	0	Bacteria	Proteobacteria	Gammaproteobacteria	Pseudomonadales	Cellvibrionaceae	Candidatus	0.150413	0.735537	0.00275482	2	0.735537	0.007
ASV_221	0	36	40	58	0	79	89	0	21	69	0	0	0	0	0	Bacteria	Proteobacteria	Gammaproteobacteria	Pseudomonadales	Cellvibrionaceae	Eionea	0.205102	0.526531	0	2	0.526531	0.069
ASV_223	21	73	15	68	51	71	44	0	0	17	0	0	0	0	0	Bacteria	Proteobacteria	Gammaproteobacteria	Thiotrichales	Thiotrichaceae	Thiothrix	0.633333	0.22	0	1	0.633333	0.025
ASV_224	15	0	0	0	0	0	5	18	34	14	98	68	31	119	44	Bacteria	Proteobacteria	Gammaproteobacteria	Granulosicoccales	Granulosicoccaceae	Granulosicoccus	0.00672646	0.127354	0.807175	3	0.807175	0.003
ASV_225	24	12	21	0	24	0	0	49	63	26	40	33	67	26	0	Bacteria	Proteobacteria	Alphaproteobacteria	Rhodobacterales	Rhodobacteraceae	Sulfitobacter	0.168312	0.215065	0.344935	3	0.344935	0.649
ASV_226	16	7	9	0	0	0	5	19	18	11	37	141	8	107	42	Bacteria	Planctomycetota	Planctomycetes	Pirellulales	Pirellulaceae	Blastopirellula	0.0457143	0.100952	0.797619	3	0.797619	0.007
ASV_227	14	24	29	0	0	0	0	0	24	12	161	61	27	36	4	Bacteria	Bacteroidota	Bacteroidia	Chitinophagales	Saprospiraceae	NA	0.102551	0.0367347	0.737245	3	0.737245	0.029
ASV_228	9	13	18	0	0	0	2	35	7	19	62	44	71	9	117	Bacteria	Cyanobacteria	Cyanobacteriia	Synechococcales	Synechococcales	Incertae	0.0591133	0.124138	0.746305	3	0.746305	0.008
ASV_232	0	14	0	15	0	0	0	34	0	13	69	24	77	51	150	Bacteria	Proteobacteria	Alphaproteobacteria	Rhodobacterales	Rhodobacteraceae	Litoreibacter	0.0259508	0.0420582	0.829978	3	0.829978	0.002
ASV_233	38	26	38	13	41	0	23	34	11	38	14	58	22	22	6	Bacteria	Proteobacteria	Gammaproteobacteria	Thiotrichales	Thiotrichaceae	Leucothrix	0.40625	0.220833	0.317708	1	0.40625	0.501
ASV_234	54	32	49	40	56	40	0	0	27	27	41	0	0	0	0	Bacteria	Proteobacteria	Gammaproteobacteria	Granulosicoccales	Granulosicoccaceae	Granulosicoccus	0.631148	0.154098	0.0224044	1	0.631148	0.008
ASV_235	2	3	0	0	3	0	0	25	5	7	22	153	49	71	88	Bacteria	Verrucomicrobiota	Verrucomicrobiae	Verrucomicrobiales	DEV007	NA	0.011215	0.0518692	0.89486	3	0.89486	0.005
ASV_236	50	23	41	7	46	13	13	27	82	21	14	25	16	15	0	Bacteria	Bacteroidota	Bacteroidia	Chitinophagales	Saprospiraceae	NA	0.424936	0.396947	0.142494	1	0.424936	0.505
ASV_237	47	48	28	20	30	22	8	28	33	24	8	33	5	17	13	Bacteria	Proteobacteria	Gammaproteobacteria	Granulosicoccales	Granulosicoccaceae	Granulosicoccus	0.475275	0.315934	0.208791	1	0.475275	0.047
ASV_238	46	7	18	2	26	0	24	17	103	63	0	0	0	10	0	Bacteria	Bacteroidota	Bacteroidia	Sphingobacteriales	NS11-12	marine	0.313291	0.524051	0.00632911	2	0.524051	0.156
ASV_242	3	11	34	51	0	168	35	22	21	27	7	7	25	0	0	Bacteria	Proteobacteria	Alphaproteobacteria	Rhodobacterales	Rhodobacteraceae	Roseobacter	0.192701	0.664234	0.0569343	2	0.664234	0.086
ASV_243	47	38	34	13	41	15	13	44	35	46	6	2	0	14	0	Bacteria	Bacteroidota	Bacteroidia	Chitinophagales	Saprospiraceae	NA	0.497126	0.439655	0.037931	1	0.497126	0.139
ASV_245	70	44	32	4	33	4	33	24	53	16	3	0	2	0	0	Bacteria	Bacteroidota	Bacteroidia	Chitinophagales	Saprospiraceae	NA	0.575472	0.408805	0.00628931	1	0.575472	0.08
ASV_246	8	15	98	0	32	0	7	43	14	2	14	44	66	17	44	Bacteria	Proteobacteria	Alphaproteobacteria	Rhodobacterales	Rhodobacteraceae	Tateyamaria	0.30297	0.130693	0.457921	3	0.457921	0.361
ASV_247	43	56	77	0	44	0	10	35	38	28	0	0	0	0	0	Bacteria	Patescibacteria	Gracilibacteria	JGI	0000069-P22	NA	0.531722	0.268278	0	1	0.531722	0.06
ASV_248	58	49	37	69	45	28	24	19	15	26	4	0	0	0	0	Bacteria	Proteobacteria	Alphaproteobacteria	Rhodobacterales	Rhodobacteraceae	Profundibacterium	0.68984	0.299465	0.00213904	1	0.68984	0.003
ASV_249	9	9	7	0	15	0	0	16	11	2	55	129	42	49	65	Bacteria	Bacteroidota	Bacteroidia	Flavobacteriales	Flavobacteriaceae	Ulvibacter	0.0782396	0.0425428	0.831296	3	0.831296	0.003
ASV_250	0	0	0	0	0	0	0	0	0	0	103	64	88	158	51	Bacteria	Actinobacteriota	Acidimicrobiia	Microtrichales	Microtrichaceae	NA	0	0	1	3	1	0.002
ASV_251	37	38	8	8	34	7	33	45	26	19	29	3	0	0	0	Bacteria	Verrucomicrobiota	Verrucomicrobiae	Verrucomicrobiales	DEV007	NA	0.43554	0.452962	0.0445993	2	0.452962	0.251
ASV_252	39	23	52	4	45	0	11	37	64	34	0	0	0	0	0	Bacteria	Bacteroidota	Bacteroidia	Chitinophagales	Saprospiraceae	NA	0.527508	0.377994	0	1	0.527508	0.068
ASV_254	7	8	0	0	13	21	19	15	28	15	53	37	71	25	64	Bacteria	Proteobacteria	Alphaproteobacteria	Rhodobacterales	Rhodobacteraceae	Loktanella	0.0446809	0.260638	0.664894	3	0.664894	0.003
ASV_255	6	0	2	11	0	15	4	24	9	9	27	31	143	25	117	Bacteria	Proteobacteria	Alphaproteobacteria	Rhodobacterales	Rhodobacteraceae	NA	0.0269504	0.144208	0.810875	3	0.810875	0.001
ASV_256	36	31	12	25	32	24	65	17	7	26	5	12	0	3	0	Bacteria	Bacteroidota	Bacteroidia	Flavobacteriales	NS9	marine	0.461017	0.471186	0.040678	2	0.471186	0.293
ASV_257	0	0	0	0	0	0	0	0	0	0	286	42	7	0	5	Bacteria	Proteobacteria	Alphaproteobacteria	Rhizobiales	Stappiaceae	NA	0	0	0.8	3	0.8	0.013
ASV_258	38	42	49	0	47	21	0	26	61	19	0	18	0	0	0	Bacteria	Bacteroidota	Bacteroidia	Chitinophagales	Saprospiraceae	NA	0.438629	0.316511	0.011215	1	0.438629	0.177
ASV_259	36	20	79	0	40	0	16	36	33	28	0	0	0	0	0	Bacteria	Bacteroidota	Bacteroidia	Chitinophagales	Saprospiraceae	NA	0.486111	0.313889	0	1	0.486111	0.136
ASV_260	27	38	33	31	29	15	42	20	25	10	9	21	3	13	0	Bacteria	Bacteroidota	Bacteroidia	Chitinophagales	Saprospiraceae	NA	0.5	0.35443	0.116456	1	0.5	0.029
ASV_261	15	51	0	0	0	0	63	58	29	59	0	0	0	0	0	Bacteria	Proteobacteria	Gammaproteobacteria	Pseudomonadales	Cellvibrionaceae	NA	0.096	0.608	0	2	0.608	0.029
ASV_262	0	0	0	0	0	0	0	0	0	14	39	71	58	101	69	Bacteria	Actinobacteriota	Acidimicrobiia	Microtrichales	Microtrichaceae	Sva0996	0	0.00795455	0.960227	3	0.960227	0.002
ASV_263	56	37	46	20	37	5	21	18	37	16	0	3	0	0	0	Bacteria	Bdellovibrionota	Bdellovibrionia	Bdellovibrionales	Bdellovibrionaceae	Bdellovibrio	0.662162	0.327703	0.00202703	1	0.662162	0.006
ASV_264	3	6	6	2	0	32	22	114	14	19	15	69	8	0	4	Bacteria	Bacteroidota	Bacteroidia	Chitinophagales	Saprospiraceae	Aureispira	0.0433121	0.640127	0.244586	2	0.640127	0.147
ASV_265	49	35	13	6	34	9	72	33	16	21	0	0	0	0	0	Bacteria	Bacteroidota	Bacteroidia	Chitinophagales	Saprospiraceae	NA	0.475694	0.524306	0	2	0.524306	0.125
ASV_266	45	31	32	47	18	26	47	5	0	21	0	16	0	3	0	Bacteria	Bacteroidota	Bacteroidia	Flavobacteriales	Flavobacteriaceae	Aurantivirga	0.594502	0.272165	0.0261168	1	0.594502	0.033
ASV_267	6	2	18	10	12	11	6	20	52	15	27	37	23	35	56	Bacteria	Actinobacteriota	Acidimicrobiia	Microtrichales	Microtrichaceae	NA	0.145455	0.315152	0.539394	3	0.539394	0.039
ASV_268	0	0	0	0	0	0	8	0	13	0	19	41	50	45	192	Bacteria	Proteobacteria	Alphaproteobacteria	Caulobacterales	Hyphomonadaceae	NA	0	0.0228261	0.942935	3	0.942935	0.003
ASV_271	14	29	10	22	13	45	22	14	2	7	35	31	46	25	6	Bacteria	Patescibacteria	Gracilibacteria	JGI	0000069-P22	NA	0.274143	0.280374	0.445483	3	0.445483	0.257
ASV_272	31	50	58	0	41	5	15	33	59	22	0	0	16	0	0	Bacteria	Bacteroidota	Bacteroidia	Chitinophagales	Saprospiraceae	Lewinella	0.436364	0.406061	0.00969697	1	0.436364	0.229
ASV_274	43	35	34	9	41	12	30	30	35	11	12	8	0	12	0	Bacteria	Bacteroidota	Bacteroidia	Chitinophagales	Saprospiraceae	NA	0.519231	0.378205	0.0615385	1	0.519231	0.037
ASV_275	58	12	68	0	64	0	32	46	46	17	0	0	0	0	0	Bacteria	Bdellovibrionota	Bdellovibrionia	Bacteriovoracales	Bacteriovoracaceae	Peredibacter	0.471137	0.328863	0	1	0.471137	0.153
ASV_276	10	22	29	12	9	7	14	47	25	8	23	37	36	22	19	Bacteria	Bdellovibrionota	Bdellovibrionia	Bdellovibrionales	Bdellovibrionaceae	OM27	0.25625	0.315625	0.428125	3	0.428125	0.275
ASV_278	26	34	0	0	94	0	60	60	7	25	0	0	0	0	0	Bacteria	Bacteroidota	Bacteroidia	Sphingobacteriales	NS11-12	marine	0.301961	0.397386	0	2	0.397386	0.268
ASV_279	0	0	0	0	0	0	0	2	5	11	88	46	82	47	62	Bacteria	Proteobacteria	Alphaproteobacteria	Rhodobacterales	Rhodobacteraceae	NA	0	0.0314869	0.947522	3	0.947522	0.001
ASV_280	13	8	28	3	10	0	6	33	21	29	28	46	25	0	81	Bacteria	Bacteroidota	Bacteroidia	Chitinophagales	Saprospiraceae	Portibacter	0.187311	0.215106	0.435045	3	0.435045	0.458
ASV_281	50	25	61	10	36	21	19	35	25	15	0	0	0	0	10	Bacteria	Bacteroidota	Bacteroidia	Chitinophagales	Saprospiraceae	NA	0.592834	0.374593	0.00651466	1	0.592834	0.033
ASV_282	3	6	3	2	5	3	4	9	18	104	0	0	0	0	0	Bacteria	Actinobacteriota	Acidimicrobiia	Microtrichales	Microtrichaceae	NA	0.121019	0.878981	0	2	0.878981	0.013
ASV_283	9	27	17	16	26	8	16	27	84	26	5	0	9	33	3	Bacteria	Bacteroidota	Bacteroidia	Flavobacteriales	Schleiferiaceae	Schleiferia	0.310458	0.526144	0.130719	2	0.526144	0.239
ASV_284	8	9	0	0	0	2	0	14	28	24	36	25	37	105	30	Bacteria	Bacteroidota	Bacteroidia	Flavobacteriales	NS9	marine	0.0213836	0.171069	0.732704	3	0.732704	0.005
ASV_285	15	34	11	45	16	31	41	8	11	31	2	12	13	0	0	Bacteria	Bacteroidota	Bacteroidia	Flavobacteriales	Flavobacteriaceae	Aurantivirga	0.448148	0.451852	0.06	2	0.451852	0.289
ASV_287	0	0	0	0	0	0	0	0	0	0	44	49	39	41	155	Bacteria	Bacteroidota	Bacteroidia	Flavobacteriales	Flavobacteriaceae	Aquibacter	0	0	1	3	1	0.003
ASV_288	59	12	29	0	68	0	21	48	38	20	0	0	0	0	0	Bacteria	Patescibacteria	Gracilibacteria	Absconditabacteriales	(SR1)	NA	0.455593	0.344407	0	1	0.455593	0.175
ASV_289	0	11	8	5	7	0	0	13	36	22	24	48	33	48	28	Bacteria	Bacteroidota	Bacteroidia	Flavobacteriales	NS9	marine	0.0876325	0.15053	0.639576	3	0.639576	0.006
ASV_290	0	0	0	0	0	0	0	0	0	0	74	39	199	73	32	Bacteria	Bacteroidota	Bacteroidia	Chitinophagales	Saprospiraceae	NA	0	0	1	3	1	0.001
ASV_293	27	57	0	5	45	12	44	16	37	16	0	0	0	0	0	Bacteria	Bacteroidota	Bacteroidia	Chitinophagales	Saprospiraceae	NA	0.4139	0.482625	0	2	0.482625	0.136
ASV_294	34	21	34	5	40	0	14	29	56	32	17	5	0	0	0	Bacteria	Bacteroidota	Bacteroidia	Chitinophagales	Saprospiraceae	NA	0.466899	0.365157	0.030662	1	0.466899	0.203
ASV_295	9	4	9	15	16	17	35	39	39	31	13	24	40	16	7	Bacteria	Proteobacteria	Alphaproteobacteria	Rhodobacterales	Rhodobacteraceae	Yoonia-Loktanella	0.16879	0.512739	0.318471	2	0.512739	0.023
ASV_297	0	0	16	0	0	0	0	27	22	0	37	38	31	44	84	Bacteria	Proteobacteria	Alphaproteobacteria	Caulobacterales	Hyphomonadaceae	Litorimonas	0.0107023	0.0655518	0.782609	3	0.782609	0.001
ASV_298	0	0	0	0	0	5	7	216	63	9	0	0	0	0	0	Bacteria	Proteobacteria	Gammaproteobacteria	Pseudomonadales	Cellvibrionaceae	NA	0	1	0	2	1	0.002
ASV_299	32	20	13	16	29	0	23	15	48	32	11	0	0	19	3	Bacteria	Bacteroidota	Bacteroidia	Chitinophagales	Saprospiraceae	Rubidimonas	0.421456	0.361686	0.0758621	1	0.421456	0.372
ASV_300	23	10	41	35	20	12	12	27	32	31	0	0	0	0	0	Bacteria	Proteobacteria	Alphaproteobacteria	Rhodobacterales	Rhodobacteraceae	Roseobacter	0.530864	0.469136	0	1	0.530864	0.085
ASV_301	32	15	20	2	25	13	33	32	41	18	14	0	8	5	0	Bacteria	Bacteroidota	Bacteroidia	Chitinophagales	Saprospiraceae	NA	0.364341	0.531008	0.0627907	2	0.531008	0.057
ASV_302	21	14	21	0	34	0	9	32	47	21	8	21	3	24	0	Bacteria	Patescibacteria	Parcubacteria	Candidatus	Moranbacteria	NA	0.282353	0.341961	0.175686	2	0.341961	0.738
ASV_303	12	7	14	14	10	0	6	39	21	21	14	32	19	14	50	Bacteria	Bacteroidota	Bacteroidia	Chitinophagales	Saprospiraceae	Portibacter	0.208791	0.254945	0.472527	3	0.472527	0.182
ASV_304	49	12	18	30	53	11	40	14	12	10	0	0	0	0	0	Bacteria	Patescibacteria	Gracilibacteria	JGI	0000069-P22	NA	0.650602	0.349398	0	1	0.650602	0.033
ASV_305	0	0	0	0	0	0	0	8	0	0	31	26	50	19	164	Bacteria	Proteobacteria	Gammaproteobacteria	Arenicellales	Arenicellaceae	Arenicella	0	0.00536913	0.973154	3	0.973154	0.001
ASV_307	0	0	0	0	25	0	0	18	13	14	89	23	60	67	38	Bacteria	Bacteroidota	Bacteroidia	Flavobacteriales	Flavobacteriaceae	Dokdonia	0.0144092	0.0778098	0.798271	3	0.798271	0.005
ASV_308	32	6	59	58	19	39	11	14	0	35	5	0	0	0	0	Bacteria	Bacteroidota	Bacteroidia	Chitinophagales	Saprospiraceae	Rubidimonas	0.625899	0.284892	0.00359712	1	0.625899	0.04
ASV_309	2	0	0	0	0	0	0	3	12	2	95	40	54	83	37	Bacteria	Proteobacteria	Alphaproteobacteria	Caulobacterales	Hyphomonadaceae	NA	0.00121951	0.0310976	0.942073	3	0.942073	0.002
ASV_310	0	0	0	0	0	0	0	0	0	0	40	0	0	341	0	Bacteria	Verrucomicrobiota	Verrucomicrobiae	Verrucomicrobiales	DEV007	NA	0	0	0.4	3	0.4	0.311
ASV_311	18	0	14	29	0	0	0	33	23	0	0	0	39	0	173	Bacteria	Proteobacteria	Alphaproteobacteria	Sphingomonadales	Sphingomonadaceae	Erythrobacter	0.111246	0.0680851	0.257751	3	0.257751	0.687
ASV_312	0	0	26	0	0	0	0	84	0	0	123	0	0	75	0	Bacteria	Proteobacteria	Gammaproteobacteria	Enterobacterales	Vibrionaceae	Aliivibrio	0.0168831	0.0545455	0.257143	3	0.257143	0.557
ASV_314	0	0	0	0	0	0	0	14	5	8	23	126	47	30	23	Bacteria	Verrucomicrobiota	Verrucomicrobiae	Opitutales	Puniceicoccaceae	Lentimonas	0	0.0586957	0.902174	3	0.902174	0.003
ASV_315	35	19	22	17	34	21	35	22	12	24	0	0	0	0	0	Bacteria	Bacteroidota	Bacteroidia	Chitinophagales	Saprospiraceae	NA	0.526971	0.473029	0	1	0.526971	0.074
ASV_316	44	17	35	0	51	0	22	0	46	6	0	0	0	0	0	Bacteria	Bdellovibrionota	Bdellovibrionia	Bacteriovoracales	Bacteriovoracaceae	Peredibacter	0.532127	0.200905	0	1	0.532127	0.099
ASV_318	28	30	24	24	0	0	26	31	21	27	0	0	0	0	0	Bacteria	Proteobacteria	Gammaproteobacteria	Thiotrichales	Thiotrichaceae	Leucothrix	0.401896	0.398104	0	1	0.401896	0.342
ASV_319	17	16	9	4	30	0	0	16	19	4	34	40	26	56	17	Bacteria	Bacteroidota	Bacteroidia	Flavobacteriales	Flavobacteriaceae	Ulvibacter	0.263889	0.08125	0.600694	3	0.600694	0.007
ASV_320	0	4	0	6	0	0	0	0	0	0	33	39	85	5	116	Bacteria	Proteobacteria	Alphaproteobacteria	Rhodobacterales	Rhodobacteraceae	NA	0.0138889	0	0.965278	3	0.965278	0.003
ASV_321	8	5	7	0	0	0	12	16	31	7	28	41	61	19	34	Bacteria	Proteobacteria	Alphaproteobacteria	Rhodobacterales	Rhodobacteraceae	Octadecabacter	0.0446097	0.196283	0.680297	3	0.680297	0.002
ASV_322	9	9	10	36	5	41	28	11	16	15	31	6	43	5	22	Bacteria	Proteobacteria	Alphaproteobacteria	Rhizobiales	Rhizobiaceae	Lentilitoribacter	0.240418	0.38676	0.372822	2	0.38676	0.748
ASV_323	35	11	13	8	59	0	36	42	0	32	0	0	0	0	0	Bacteria	Bacteroidota	Bacteroidia	Chitinophagales	Saprospiraceae	NA	0.533898	0.279661	0	1	0.533898	0.076
ASV_324	21	17	8	15	58	15	24	45	17	32	0	0	0	0	0	Bacteria	Bacteroidota	Bacteroidia	Chitinophagales	Saprospiraceae	NA	0.472222	0.527778	0	2	0.527778	0.118
ASV_325	12	11	19	0	0	0	0	14	15	4	28	40	29	27	18	Bacteria	Bacteroidota	Bacteroidia	Chitinophagales	Saprospiraceae	Lewinella	0.116129	0.0912442	0.654378	3	0.654378	0.003
ASV_326	0	0	0	0	0	0	0	0	0	0	204	33	17	9	0	Bacteria	Proteobacteria	Alphaproteobacteria	Rhizobiales	Stappiaceae	NA	0	0	0.8	3	0.8	0.01
ASV_327	0	0	0	0	0	0	0	0	0	0	235	0	16	2	0	Bacteria	Bacteroidota	Bacteroidia	Chitinophagales	Saprospiraceae	NA	0	0	0.6	3	0.6	0.064
ASV_328	31	19	22	38	28	36	22	13	10	18	0	0	0	16	0	Bacteria	Bacteroidota	Bacteroidia	Chitinophagales	Saprospiraceae	NA	0.545455	0.391304	0.0126482	1	0.545455	0.04
ASV_329	12	3	21	0	26	0	10	49	54	36	9	0	0	23	0	Bacteria	Bacteroidota	Bacteroidia	Chitinophagales	Saprospiraceae	NA	0.204115	0.490535	0.0526749	2	0.490535	0.186
ASV_330	7	0	0	0	0	0	0	0	13	19	32	16	27	180	27	Bacteria	Bacteroidota	Bacteroidia	Flavobacteriales	Schleiferiaceae	Schleiferia	0.00436137	0.0398754	0.878505	3	0.878505	0.003
ASV_331	37	26	20	0	28	0	33	35	40	8	0	27	0	0	0	Bacteria	Proteobacteria	Alphaproteobacteria	Caulobacterales	Hyphomonadaceae	Hellea	0.349606	0.365354	0.0212598	2	0.365354	0.472
ASV_332	12	2	27	21	0	26	45	31	27	24	0	0	0	0	0	Bacteria	Proteobacteria	Gammaproteobacteria	Pseudomonadales	Cellvibrionaceae	Candidatus	0.230698	0.711628	0	2	0.711628	0.006
ASV_335	0	0	0	4	5	1	0	0	0	0	123	22	96	5	46	Bacteria	Bacteroidota	Bacteroidia	Cytophagales	Amoebophilaceae	NA	0.0119205	0.000662252	0.966887	3	0.966887	0.007
ASV_336	22	33	35	42	42	0	36	0	0	20	0	0	0	0	0	Bacteria	Patescibacteria	Gracilibacteria	JGI	0000069-P22	NA	0.756522	0.0973913	0	1	0.756522	0.005
ASV_338	3	0	11	7	5	0	0	11	30	13	34	47	28	27	36	Bacteria	Bacteroidota	Bacteroidia	Chitinophagales	Saprospiraceae	NA	0.0825397	0.128571	0.68254	3	0.68254	0.006
ASV_339	23	42	14	0	57	0	57	32	0	11	0	5	0	0	0	Bacteria	Bacteroidota	Bacteroidia	Chitinophagales	Saprospiraceae	Portibacter	0.451452	0.248963	0.00414938	1	0.451452	0.233
ASV_340	0	6	9	0	0	5	0	0	18	11	27	35	32	67	44	Bacteria	Proteobacteria	Gammaproteobacteria	Granulosicoccales	Granulosicoccaceae	Granulosicoccus	0.023622	0.080315	0.807087	3	0.807087	0.001
ASV_342	16	31	19	38	29	11	14	21	0	31	14	11	0	0	0	Bacteria	Proteobacteria	Gammaproteobacteria	Thiotrichales	Thiotrichaceae	Leucothrix	0.565957	0.262128	0.0425532	1	0.565957	0.023
ASV_343	14	12	22	2	22	3	40	23	5	17	4	59	1	11	0	Bacteria	Bacteroidota	Bacteroidia	Chitinophagales	Saprospiraceae	NA	0.306383	0.374468	0.255319	2	0.374468	0.86
ASV_344	0	0	25	0	0	0	0	29	43	10	18	16	28	0	66	Bacteria	Proteobacteria	Alphaproteobacteria	Rhodobacterales	Rhodobacteraceae	Litoreibacter	0.0212766	0.209362	0.435745	3	0.435745	0.247
ASV_345	24	20	16	24	15	12	22	45	0	11	7	16	0	0	0	Bacteria	Bacteroidota	Bacteroidia	Chitinophagales	Saprospiraceae	NA	0.466981	0.339623	0.0433962	1	0.466981	0.211
ASV_347	29	24	27	9	17	11	12	23	11	12	27	16	15	0	3	Bacteria	Proteobacteria	Alphaproteobacteria	Rhodobacterales	Rhodobacteraceae	NA	0.449153	0.292373	0.20678	1	0.449153	0.134
ASV_348	44	23	26	4	38	6	11	16	15	15	4	2	1	0	0	Bacteria	Bacteroidota	Bacteroidia	Bacteroidales	Bacteroidetes	BD2-2	0.658537	0.307317	0.0204878	1	0.658537	0.01
ASV_350	0	6	5	6	0	11	17	25	23	11	18	22	34	6	55	Bacteria	Proteobacteria	Alphaproteobacteria	Rhodobacterales	Rhodobacteraceae	Yoonia-Loktanella	0.0426778	0.364017	0.564854	3	0.564854	0.057
ASV_351	24	8	29	26	0	21	22	39	16	13	0	0	0	0	0	Bacteria	Verrucomicrobiota	Verrucomicrobiae	Verrucomicrobiales	Rubritaleaceae	Roseibacillus	0.351515	0.560606	0	2	0.560606	0.065
ASV_352	0	0	14	3	0	15	0	30	2	12	79	16	0	57	15	Bacteria	Proteobacteria	Gammaproteobacteria	Enterobacterales	Vibrionaceae	Aliivibrio	0.0279835	0.194239	0.549794	3	0.549794	0.143
ASV_353	31	13	33	2	35	0	2	27	46	28	0	3	6	13	0	Bacteria	Bacteroidota	Bacteroidia	Chitinophagales	Saprospiraceae	NA	0.476987	0.34477	0.0552301	1	0.476987	0.246
ASV_354	6	5	11	0	0	0	0	6	12	6	34	36	43	45	6	Bacteria	Bacteroidota	Bacteroidia	Chitinophagales	Saprospiraceae	NA	0.0628571	0.0685714	0.780952	3	0.780952	0.006
ASV_355	25	22	7	37	28	27	21	20	10	13	0	6	0	0	3	Bacteria	Verrucomicrobiota	Verrucomicrobiae	Verrucomicrobiales	Rubritaleaceae	Rubritalea	0.543379	0.415525	0.0164384	1	0.543379	0.058
ASV_356	0	0	14	0	7	0	0	10	19	4	15	4	49	12	88	Bacteria	Proteobacteria	Alphaproteobacteria	Rhizobiales	Rhizobiaceae	NA	0.0378378	0.0891892	0.756757	3	0.756757	0.028
ASV_357	18	8	14	0	0	0	11	35	45	21	6	4	0	0	0	Bacteria	Proteobacteria	Alphaproteobacteria	Rhodobacterales	Rhodobacteraceae	Planktomarina	0.148148	0.553086	0.0246914	2	0.553086	0.09
ASV_359	27	13	17	16	0	0	48	22	15	17	0	0	0	0	0	Bacteria	Chloroflexi	Anaerolineae	Anaerolineales	Anaerolineaceae	NA	0.333714	0.466286	0	2	0.466286	0.178
ASV_360	11	6	16	0	23	0	0	16	49	21	8	13	0	34	0	Bacteria	Bacteroidota	Bacteroidia	Chitinophagales	Saprospiraceae	Portibacter	0.227411	0.261929	0.167513	2	0.261929	0.946
ASV_364	0	0	10	0	0	0	0	4	4	3	25	99	51	0	25	Bacteria	Cyanobacteria	Cyanobacteriia	Phormidesmiales	Phormidesmiaceae	Phormidesmis	0.00904977	0.0298643	0.723982	3	0.723982	0.025
ASV_365	2	3	6	0	8	0	0	0	10	12	26	71	13	55	22	Bacteria	Verrucomicrobiota	Verrucomicrobiae	Verrucomicrobiales	DEV007	NA	0.0666667	0.0385965	0.820175	3	0.820175	0.003
ASV_366	5	5	9	1	5	0	4	4	4	9	26	43	35	41	15	Bacteria	Planctomycetota	Planctomycetes	Pirellulales	Pirellulaceae	Blastopirellula	0.121359	0.0815534	0.776699	3	0.776699	0.003
ASV_367	5	5	7	0	8	0	4	10	15	10	22	18	20	45	50	Bacteria	Bacteroidota	Bacteroidia	Flavobacteriales	Schleiferiaceae	Schleiferia	0.0913242	0.142466	0.707763	3	0.707763	0.001
ASV_368	16	7	21	16	50	42	20	10	6	9	3	10	7	11	0	Bacteria	Proteobacteria	Gammaproteobacteria	Thiotrichales	Thiotrichaceae	Leucothrix	0.482456	0.381579	0.108772	1	0.482456	0.221
ASV_369	0	0	0	0	0	0	0	11	6	4	29	53	28	36	52	Bacteria	Bacteroidota	Bacteroidia	Flavobacteriales	Crocinitomicaceae	Salinirepens	0	0.0575342	0.90411	3	0.90411	0.001
ASV_370	0	1	0	3	7	0	4	6	17	7	45	14	25	77	28	Bacteria	Bacteroidota	Bacteroidia	Flavobacteriales	Flavobacteriaceae	Maribacter	0.0282051	0.116239	0.807692	3	0.807692	0.001
ASV_371	0	0	0	0	0	0	0	6	1	1	9	51	29	25	52	Bacteria	Verrucomicrobiota	Verrucomicrobiae	Verrucomicrobiales	Rubritaleaceae	Roseibacillus	0	0.0275862	0.954023	3	0.954023	0.002
ASV_372	21	33	22	0	40	0	37	7	0	21	0	0	0	0	0	Bacteria	Bacteroidota	Bacteroidia	Chitinophagales	Saprospiraceae	NA	0.512707	0.21547	0	1	0.512707	0.108
ASV_373	36	22	27	2	27	6	14	18	22	8	1	0	0	0	0	Bacteria	Bacteroidota	Bacteroidia	Chitinophagales	Saprospiraceae	NA	0.622951	0.371585	0.0010929	1	0.622951	0.026
ASV_375	17	16	14	0	9	0	0	18	25	9	11	18	17	17	24	Bacteria	Planctomycetota	Planctomycetes	Pirellulales	Pirellulaceae	Blastopirellula	0.229744	0.16	0.446154	3	0.446154	0.211
ASV_376	11	16	0	18	13	6	4	30	23	14	12	7	0	0	7	Bacteria	Cyanobacteria	Cyanobacteriia	Synechococcales	Synechococcales	Incertae	0.288199	0.478261	0.0968944	2	0.478261	0.204
ASV_377	11	10	0	0	0	0	0	32	38	7	7	30	64	14	13	Bacteria	Proteobacteria	Alphaproteobacteria	Rhodobacterales	Rhodobacteraceae	Aliiroseovarius	0.0371681	0.204425	0.566372	3	0.566372	0.075
ASV_379	0	1	0	0	7	0	0	0	5	3	40	24	46	42	72	Bacteria	Bacteroidota	Bacteroidia	Flavobacteriales	Flavobacteriaceae	Croceitalea	0.0133333	0.0133333	0.933333	3	0.933333	0.003
ASV_380	16	33	38	43	0	33	0	0	0	12	0	0	0	0	0	Bacteria	Bacteroidota	Bacteroidia	Chitinophagales	Saprospiraceae	Rubidimonas	0.594286	0.102857	0	1	0.594286	0.033
ASV_381	23	24	22	9	22	0	35	24	32	4	0	0	0	0	0	Bacteria	Bacteroidota	Bacteroidia	Chitinophagales	Saprospiraceae	NA	0.512821	0.389744	0	1	0.512821	0.116
ASV_383	0	0	1	0	0	0	0	0	0	0	34	16	116	84	36	Bacteria	Proteobacteria	Alphaproteobacteria	Rickettsiales	SM2D12	NA	0.000696864	0	0.996516	3	0.996516	0.003
ASV_384	6	11	6	3	0	0	7	24	16	7	12	24	35	8	77	Bacteria	Proteobacteria	Alphaproteobacteria	Rhodobacterales	Rhodobacteraceae	Sulfitobacter	0.0881356	0.183051	0.661017	3	0.661017	0.027
ASV_385	24	17	21	17	29	18	21	5	8	8	0	21	0	0	0	Bacteria	Bacteroidota	Bacteroidia	Chitinophagales	Saprospiraceae	NA	0.571429	0.31746	0.0222222	1	0.571429	0.031
ASV_386	17	9	13	0	43	10	28	54	25	16	0	0	0	0	0	Bacteria	Bacteroidota	Bacteroidia	Flavobacteriales	Flavobacteriaceae	NA	0.305116	0.618605	0	2	0.618605	0.038
ASV_387	0	0	0	0	4	0	0	0	0	0	21	49	17	29	88	Bacteria	Proteobacteria	Gammaproteobacteria	Pseudomonadales	Halieaceae	Halioglobus	0.00384615	0	0.980769	3	0.980769	0.001
ASV_389	0	1	4	0	0	0	1	7	0	5	23	39	31	25	60	Bacteria	Bacteroidota	Bacteroidia	Flavobacteriales	Flavobacteriaceae	Kordia	0.0102041	0.0397959	0.908163	3	0.908163	0.003
ASV_390	27	30	24	31	0	0	11	17	0	19	0	0	0	0	0	Bacteria	Bacteroidota	Bacteroidia	Chitinophagales	Saprospiraceae	NA	0.563522	0.177358	0	1	0.563522	0.04
ASV_391	4	9	7	0	19	0	15	52	19	19	0	24	0	0	0	Bacteria	Verrucomicrobiota	Verrucomicrobiae	Verrucomicrobiales	DEV007	NA	0.185714	0.5	0.0285714	2	0.5	0.163
ASV_392	0	0	0	0	0	0	0	16	0	15	18	12	53	0	82	Bacteria	Proteobacteria	Alphaproteobacteria	Rhodobacterales	Rhodobacteraceae	Sulfitobacter	0	0.0632653	0.673469	3	0.673469	0.041
ASV_393	8	19	26	6	19	15	9	25	10	15	8	31	16	0	0	Bacteria	Proteobacteria	Alphaproteobacteria	Rhodobacterales	Rhodobacteraceae	NA	0.376812	0.357488	0.15942	1	0.376812	0.653
ASV_394	27	9	12	0	13	0	9	15	23	20	7	9	0	28	0	Bacteria	Bacteroidota	Bacteroidia	Chitinophagales	Saprospiraceae	NA	0.283721	0.311628	0.153488	2	0.311628	0.826
ASV_396	5	9	6	12	9	0	0	7	5	6	15	32	22	28	45	Bacteria	Planctomycetota	Planctomycetes	Pirellulales	Pirellulaceae	Rhodopirellula	0.20398	0.0537313	0.706468	3	0.706468	0.001
ASV_398	2	2	5	0	6	0	1	11	19	11	20	26	4	44	9	Bacteria	Verrucomicrobiota	Verrucomicrobiae	Verrucomicrobiales	DEV007	NA	0.075	0.21	0.64375	3	0.64375	0.043
ASV_399	49	13	23	0	28	0	17	24	16	13	0	0	0	0	0	Bacteria	Bacteroidota	Bacteroidia	Chitinophagales	Saprospiraceae	NA	0.493989	0.306011	0	1	0.493989	0.108
ASV_401	16	18	0	28	23	25	26	16	20	16	0	0	0	0	0	Bacteria	Proteobacteria	Alphaproteobacteria	Caulobacterales	Hyphomonadaceae	Litorimonas	0.361702	0.547872	0	2	0.547872	0.067
ASV_402	26	25	17	4	21	2	15	15	23	14	0	20	0	6	0	Bacteria	Bacteroidota	Bacteroidia	Chitinophagales	Chitinophagaceae	Taibaiella	0.494681	0.367021	0.0553191	1	0.494681	0.135
ASV_403	6	14	18	10	0	0	0	7	24	15	16	18	32	29	15	Bacteria	Actinobacteriota	Acidimicrobiia	Microtrichales	Microtrichaceae	NA	0.188235	0.135294	0.539216	3	0.539216	0.02
ASV_404	44	19	11	13	24	0	20	7	14	16	0	0	0	0	0	Bacteria	Bacteroidota	Bacteroidia	Sphingobacteriales	NS11-12	marine	0.660714	0.271429	0	1	0.660714	0.027
ASV_405	0	0	11	0	0	0	0	18	7	0	12	5	46	10	101	Bacteria	Bacteroidota	Bacteroidia	Flavobacteriales	Flavobacteriaceae	Dokdonia	0.0104762	0.047619	0.828571	3	0.828571	0.014
ASV_406	14	4	8	6	12	9	3	7	5	14	11	42	27	10	6	Bacteria	Proteobacteria	Gammaproteobacteria	Thiotrichales	Thiotrichaceae	Leucothrix	0.247191	0.213483	0.539326	3	0.539326	0.115
ASV_407	0	0	5	0	0	3	0	1	5	5	21	29	31	127	19	Bacteria	Bacteroidota	Bacteroidia	Flavobacteriales	Flavobacteriaceae	Algitalea	0.00406504	0.0455285	0.922764	3	0.922764	0.002
ASV_408	8	3	8	0	0	0	0	9	9	7	18	17	34	15	65	Bacteria	Bacteroidota	Bacteroidia	Chitinophagales	Saprospiraceae	NA	0.0590674	0.0777202	0.772021	3	0.772021	0.003
ASV_409	0	0	0	0	0	0	0	0	33	3	51	9	29	21	46	Bacteria	Proteobacteria	Gammaproteobacteria	Thiotrichales	Thiotrichaceae	Cocleimonas	0	0.075	0.8125	3	0.8125	0.008
ASV_411	4	12	11	0	0	0	0	10	22	17	14	28	10	24	0	Bacteria	Proteobacteria	Gammaproteobacteria	Granulosicoccales	Granulosicoccaceae	Granulosicoccus	0.106579	0.193421	0.4	3	0.4	0.351
ASV_412	8	5	0	8	0	20	7	6	0	4	18	56	40	9	8	Bacteria	Patescibacteria	Gracilibacteria	JGI	0000069-P22	NA	0.0666667	0.156614	0.693122	3	0.693122	0.015
ASV_413	0	0	0	0	0	0	0	7	12	4	14	16	21	68	52	Bacteria	Proteobacteria	Alphaproteobacteria	Sphingomonadales	Sphingomonadaceae	Altererythrobacter	0	0.071134	0.881443	3	0.881443	0.001
ASV_414	0	7	7	0	0	4	12	3	10	9	42	24	22	34	9	Bacteria	Proteobacteria	Alphaproteobacteria	Rickettsiales	SM2D12	NA	0.0306011	0.20765	0.715847	3	0.715847	0.003
ASV_415	9	0	19	0	12	0	0	13	22	6	23	32	33	16	10	Bacteria	Deinococcota	Deinococci	Deinococcales	Trueperaceae	Truepera	0.123077	0.126154	0.584615	3	0.584615	0.024
ASV_416	22	13	10	0	23	0	11	34	33	13	0	0	0	0	0	Bacteria	Bacteroidota	Bacteroidia	Chitinophagales	Saprospiraceae	NA	0.342138	0.457862	0	2	0.457862	0.168
ASV_417	27	8	12	0	39	0	23	30	26	17	0	0	0	0	0	Bacteria	Bacteroidota	Bacteroidia	Chitinophagales	Saprospiraceae	NA	0.378022	0.421978	0	2	0.421978	0.243
ASV_418	0	0	0	0	0	0	0	7	0	6	17	24	35	9	77	Bacteria	Proteobacteria	Alphaproteobacteria	Rhodobacterales	Rhodobacteraceae	Tateyamaria	0	0.0297143	0.925714	3	0.925714	0.002
ASV_419	11	2	25	0	42	0	0	51	67	2	0	0	0	0	0	Bacteria	Verrucomicrobiota	Verrucomicrobiae	Verrucomicrobiales	Rubritaleaceae	Rubritalea	0.32	0.36	0	2	0.36	0.456
ASV_422	0	4	0	14	0	13	44	8	29	29	0	0	0	0	0	Bacteria	Proteobacteria	Gammaproteobacteria	Thiotrichales	Thiotrichaceae	Cocleimonas	0.0510638	0.87234	0	2	0.87234	0.003
ASV_423	0	1	10	2	0	0	0	9	5	3	18	11	29	12	107	Bacteria	Bacteroidota	Bacteroidia	Flavobacteriales	Flavobacteriaceae	Spongiimicrobium	0.0376812	0.0492754	0.855072	3	0.855072	0.003
ASV_424	31	34	10	0	20	0	13	22	10	8	0	0	0	0	0	Bacteria	Bacteroidota	Bacteroidia	Chitinophagales	Saprospiraceae	NA	0.513514	0.286486	0	1	0.513514	0.124
ASV_425	1	0	0	0	4	0	0	3	9	7	31	42	25	38	19	Bacteria	Proteobacteria	Gammaproteobacteria	Pseudomonadales	KI89A	clade	0.0111732	0.0636872	0.865922	3	0.865922	0.002
ASV_426	11	3	0	0	0	0	17	96	12	6	0	0	0	0	0	Bacteria	Verrucomicrobiota	Verrucomicrobiae	Verrucomicrobiales	Rubritaleaceae	Rubritalea	0.0386207	0.722759	0	2	0.722759	0.031
ASV_427	7	8	22	0	0	0	0	15	18	4	19	18	35	30	12	Bacteria	Bacteroidota	Bacteroidia	Chitinophagales	Saprospiraceae	Lewinella	0.118085	0.118085	0.606383	3	0.606383	0.018
ASV_428	0	0	0	0	0	0	0	0	3	0	17	15	39	76	78	Bacteria	Proteobacteria	Gammaproteobacteria	Arenicellales	Arenicellaceae	Arenicella	0	0.00263158	0.986842	3	0.986842	0.003
ASV_430	16	23	23	0	0	0	23	34	0	11	0	2	0	0	0	Bacteria	Bdellovibrionota	Bdellovibrionia	Bacteriovoracales	Bacteriovoracaceae	Peredibacter	0.281818	0.309091	0.0030303	2	0.309091	0.542
ASV_431	0	0	0	6	0	0	0	26	20	19	16	16	32	12	29	Bacteria	Proteobacteria	Alphaproteobacteria	Rhodobacterales	Rhodobacteraceae	Sulfitobacter	0.00681818	0.221591	0.596591	3	0.596591	0.041
ASV_432	20	4	26	0	31	0	0	26	35	22	0	9	0	0	0	Bacteria	Bacteroidota	Bacteroidia	Chitinophagales	Saprospiraceae	NA	0.374566	0.287861	0.0104046	1	0.374566	0.387
ASV_433	22	29	6	3	24	10	33	16	8	3	0	0	0	0	0	Bacteria	Campylobacterota	Campylobacteria	Campylobacterales	Sulfurospirillaceae	Sulfurospirillum	0.545455	0.454545	0	1	0.545455	0.092
ASV_434	0	0	0	0	0	0	0	0	32	26	0	35	0	53	35	Bacteria	Actinobacteriota	Acidimicrobiia	Microtrichales	Microtrichaceae	NA	0	0.128177	0.407735	3	0.407735	0.092
ASV_435	0	0	0	0	0	0	0	0	0	0	23	37	82	43	44	Bacteria	Proteobacteria	Alphaproteobacteria	Rickettsiales	SM2D12	NA	0	0	1	3	1	0.002
ASV_436	15	11	7	23	17	12	16	12	11	10	4	5	0	3	0	Bacteria	Bacteroidota	Bacteroidia	Chitinophagales	Saprospiraceae	NA	0.5	0.417808	0.0493151	1	0.5	0.07
ASV_438	0	10	0	0	0	0	0	0	0	6	22	35	31	19	33	Bacteria	Planctomycetota	Planctomycetes	Pirellulales	Pirellulaceae	Blastopirellula	0.0128205	0.00769231	0.897436	3	0.897436	0.001
ASV_441	0	0	0	0	0	0	0	0	1	0	79	13	17	0	42	Bacteria	Proteobacteria	Alphaproteobacteria	Caulobacterales	Hyphomonadaceae	NA	0	0.00131579	0.794737	3	0.794737	0.01
ASV_442	42	18	29	0	20	0	8	0	20	15	0	0	0	0	0	Bacteria	Bacteroidota	Bacteroidia	Chitinophagales	Saprospiraceae	NA	0.573684	0.169737	0	1	0.573684	0.034
ASV_443	35	12	25	0	21	0	0	9	22	15	10	0	0	5	0	Bacteria	Bacteroidota	Bacteroidia	Chitinophagales	Saprospiraceae	NA	0.483117	0.179221	0.038961	1	0.483117	0.143
ASV_445	9	6	11	0	14	0	9	20	52	10	0	0	0	0	0	Bacteria	Proteobacteria	Alphaproteobacteria	Rhodobacterales	Rhodobacteraceae	NA	0.244275	0.555725	0	2	0.555725	0.092
ASV_446	19	0	29	43	0	21	0	0	3	18	0	16	24	0	0	Bacteria	Bacteroidota	Bacteroidia	Chitinophagales	Saprospiraceae	Rubidimonas	0.315607	0.145665	0.0924855	1	0.315607	0.549
ASV_447	27	10	17	2	18	0	4	37	11	20	2	0	0	0	0	Bacteria	Bacteroidota	Bacteroidia	Chitinophagales	Saprospiraceae	Lewinella	0.5	0.389189	0.0027027	1	0.5	0.156
ASV_448	0	0	0	0	0	0	0	0	0	0	31	67	20	4	40	Bacteria	Proteobacteria	Alphaproteobacteria	Caulobacterales	Hyphomonadaceae	NA	0	0	1	3	1	0.001
ASV_449	10	0	32	28	0	55	24	0	0	11	0	22	0	0	0	Bacteria	Bacteroidota	Bacteroidia	Chitinophagales	Saprospiraceae	NA	0.230769	0.296703	0.0241758	2	0.296703	0.578
ASV_450	0	0	0	3	0	0	14	10	6	4	35	23	33	4	35	Bacteria	Proteobacteria	Alphaproteobacteria	Rhodobacterales	Rhodobacteraceae	Litoreibacter	0.00359281	0.162874	0.778443	3	0.778443	0.003
ASV_451	16	23	22	0	29	0	0	27	22	17	0	0	0	0	0	Bacteria	Bacteroidota	Bacteroidia	Cytophagales	Cyclobacteriaceae	Reichenbachiella	0.461538	0.253846	0	1	0.461538	0.152
ASV_452	1	5	26	12	8	28	10	4	0	8	17	14	14	21	0	Bacteria	Patescibacteria	Gracilibacteria	Absconditabacteriales	(SR1)	NA	0.309524	0.238095	0.314286	3	0.314286	0.961
ASV_453	8	0	23	0	31	0	0	41	30	15	0	0	0	0	0	Bacteria	Bacteroidota	Bacteroidia	Chitinophagales	Saprospiraceae	NA	0.251351	0.348649	0	2	0.348649	0.311
ASV_454	0	0	0	0	0	7	9	17	6	10	13	10	47	18	47	Bacteria	Proteobacteria	Alphaproteobacteria	Rhodobacterales	Rhodobacteraceae	Jannaschia	0	0.266304	0.733696	3	0.733696	0.009
ASV_455	0	0	0	0	0	0	0	1	0	3	20	27	11	47	63	Bacteria	Bdellovibrionota	Bdellovibrionia	Bacteriovoracales	Bacteriovoracaceae	Peredibacter	0	0.00930233	0.976744	3	0.976744	0.003
ASV_456	24	12	14	0	19	0	1	8	34	14	0	3	0	0	0	Bacteria	Bacteroidota	Bacteroidia	Chitinophagales	Saprospiraceae	NA	0.427907	0.353488	0.00465116	1	0.427907	0.303
ASV_457	15	0	0	2	11	0	6	27	7	8	9	18	28	16	24	Bacteria	Bacteroidota	Bacteroidia	Chitinophagales	Saprospiraceae	NA	0.0982456	0.224561	0.555556	3	0.555556	0.051
ASV_458	0	0	0	0	0	0	0	0	0	2	60	0	50	97	5	Bacteria	Bacteroidota	Bacteroidia	Chitinophagales	Saprospiraceae	NA	0	0.00186916	0.792523	3	0.792523	0.014
ASV_459	16	2	4	0	0	0	20	68	12	27	3	1	0	0	0	Bacteria	Bacteroidota	Bacteroidia	Chitinophagales	Saprospiraceae	NA	0.0862745	0.664052	0.0104575	2	0.664052	0.058
ASV_461	22	27	9	11	21	10	20	10	0	9	0	0	0	0	0	Bacteria	Bacteroidota	Bacteroidia	Chitinophagales	Saprospiraceae	NA	0.647482	0.282014	0	1	0.647482	0.013
ASV_462	0	0	0	0	0	0	0	24	31	19	9	28	10	0	22	Bacteria	Proteobacteria	Alphaproteobacteria	Rhodobacterales	Rhodobacteraceae	NA	0	0.31049	0.386014	3	0.386014	0.276
ASV_463	4	0	21	0	6	0	0	38	41	18	11	7	0	6	0	Bacteria	Verrucomicrobiota	Verrucomicrobiae	Verrucomicrobiales	DEV007	NA	0.122368	0.382895	0.0947368	2	0.382895	0.406
ASV_464	2	11	15	15	17	0	11	7	13	10	0	12	27	12	7	Bacteria	Patescibacteria	Gracilibacteria	JGI	0000069-P22	NA	0.377358	0.206289	0.291824	1	0.377358	0.634
ASV_465	6	4	5	2	11	0	4	12	18	3	15	18	14	25	37	Bacteria	Bacteroidota	Bacteroidia	Chitinophagales	Saprospiraceae	NA	0.16092	0.170115	0.626437	3	0.626437	0.007
ASV_468	0	10	0	0	0	26	32	35	0	23	0	0	0	0	0	Bacteria	Proteobacteria	Gammaproteobacteria	Thiotrichales	Thiotrichaceae	Cocleimonas	0.015873	0.736508	0	2	0.736508	0.008
ASV_469	0	0	0	0	0	0	0	1	0	0	14	5	18	14	98	Bacteria	Proteobacteria	Alphaproteobacteria	Micavibrionales	Micavibrionaceae	NA	0	0.00133333	0.993333	3	0.993333	0.001
ASV_470	0	0	0	0	0	0	0	0	0	0	20	77	31	16	47	Bacteria	Bacteroidota	Bacteroidia	Flavobacteriales	Flavobacteriaceae	Polaribacter	0	0	1	3	1	0.002
ASV_472	0	0	0	0	0	0	0	0	0	0	7	71	34	0	40	Bacteria	Proteobacteria	Alphaproteobacteria	Rhodobacterales	Rhodobacteraceae	NA	0	0	0.8	3	0.8	0.009
ASV_473	8	10	1	0	6	0	7	3	6	9	9	20	21	40	7	Bacteria	Myxococcota	Polyangia	Polyangiales	Sandaracinaceae	NA	0.136054	0.136054	0.659864	3	0.659864	0.013
ASV_475	0	0	0	0	0	0	0	4	0	0	89	27	12	0	6	Bacteria	Verrucomicrobiota	Verrucomicrobiae	Verrucomicrobiales	Rubritaleaceae	Rubritalea	0	0.0057971	0.776812	3	0.776812	0.008
ASV_476	9	13	15	16	9	32	17	4	10	9	0	2	9	0	0	Bacteria	Bacteroidota	Bacteroidia	Chitinophagales	Saprospiraceae	Aureispira	0.427586	0.496552	0.0303448	2	0.496552	0.204
ASV_477	0	0	0	0	0	0	3	2	13	5	9	29	17	61	29	Bacteria	Cyanobacteria	Cyanobacteriia	Thermosynechococcales	Acaryochloridaceae	Acaryochloris	0	0.109524	0.863095	3	0.863095	0.005
ASV_478	4	10	0	3	0	0	12	51	0	7	7	0	8	6	0	Bacteria	Bacteroidota	Bacteroidia	Chitinophagales	Saprospiraceae	NA	0.0944444	0.388889	0.116667	2	0.388889	0.496
ASV_479	16	11	6	6	11	0	14	8	11	2	13	29	6	20	0	Bacteria	Proteobacteria	Alphaproteobacteria	Rickettsiales	SM2D12	NA	0.326797	0.183007	0.355556	3	0.355556	0.773
ASV_480	0	0	0	10	0	67	35	0	20	15	0	0	0	0	0	Bacteria	Proteobacteria	Gammaproteobacteria	Pseudomonadales	Cellvibrionaceae	Eionea	0.0136054	0.745578	0	2	0.745578	0.01
ASV_481	25	15	13	3	25	0	12	10	8	17	0	0	0	0	0	Bacteria	Bacteroidota	Bacteroidia	Chitinophagales	Chitinophagaceae	Taibaiella	0.632812	0.29375	0	1	0.632812	0.025
ASV_482	0	0	2	0	0	0	0	9	11	1	17	9	35	90	5	Bacteria	Bacteroidota	Bacteroidia	Flavobacteriales	Flavobacteriaceae	Lacinutrix	0.00223464	0.0703911	0.871508	3	0.871508	0.004
ASV_485	0	0	0	0	0	0	0	0	0	0	119	7	9	0	0	Bacteria	Verrucomicrobiota	Verrucomicrobiae	Verrucomicrobiales	Rubritaleaceae	Roseibacillus	0	0	0.6	3	0.6	0.048
ASV_486	0	0	0	0	0	0	0	0	0	0	54	26	54	0	0	Bacteria	Bacteroidota	Bacteroidia	Chitinophagales	Saprospiraceae	Lewinella	0	0	0.6	3	0.6	0.064
ASV_489	0	3	4	0	0	0	0	5	10	3	27	41	26	17	20	Bacteria	Bacteroidota	Bacteroidia	Flavobacteriales	NS9	marine	0.0179487	0.0692308	0.839744	3	0.839744	0.002
ASV_490	1	2	0	0	0	0	0	5	2	3	32	42	2	43	25	Bacteria	Chloroflexi	Anaerolineae	Caldilineales	Caldilineaceae	NA	0.00764331	0.0382166	0.917197	3	0.917197	0.008
ASV_491	0	0	9	0	0	0	0	8	0	0	59	13	16	31	24	Bacteria	Proteobacteria	Gammaproteobacteria	Enterobacterales	Vibrionaceae	Vibrio	0.01125	0.01	0.89375	3	0.89375	0.002
ASV_492	8	11	0	0	23	0	19	38	14	8	0	0	0	0	0	Bacteria	Verrucomicrobiota	Verrucomicrobiae	Verrucomicrobiales	DEV007	NA	0.208264	0.522314	0	2	0.522314	0.111
ASV_493	0	0	3	9	16	0	0	0	31	14	14	15	0	9	15	Bacteria	Planctomycetota	Planctomycetes	Planctomycetales	Rubinisphaeraceae	Fuerstia	0.133333	0.142857	0.336508	3	0.336508	0.571
ASV_494	0	0	0	0	0	0	0	9	0	0	6	10	32	21	64	Bacteria	Proteobacteria	Alphaproteobacteria	Rhodobacterales	Rhodobacteraceae	NA	0	0.0126761	0.93662	3	0.93662	0.003
ASV_495	4	2	6	7	2	16	6	7	10	24	2	0	0	2	0	Bacteria	Bacteroidota	Bacteroidia	Flavobacteriales	Crocinitomicaceae	Salinirepens	0.238636	0.715909	0.0181818	2	0.715909	0.009
ASV_496	0	0	0	0	0	0	0	0	0	0	17	28	26	8	96	Bacteria	Proteobacteria	Alphaproteobacteria	Rhodobacterales	Rhodobacteraceae	NA	0	0	1	3	1	0.003
ASV_498	0	0	0	0	0	0	0	0	0	0	22	28	24	25	74	Bacteria	Bacteroidota	Bacteroidia	Flavobacteriales	Flavobacteriaceae	Psychroserpens	0	0	1	3	1	0.003
ASV_499	0	8	10	0	14	6	14	13	21	8	0	17	19	0	0	Bacteria	Proteobacteria	Alphaproteobacteria	Rhodobacterales	Rhodobacteraceae	NA	0.147692	0.476923	0.110769	2	0.476923	0.196
ASV_500	0	0	0	0	0	0	0	0	0	0	18	32	13	27	44	Bacteria	Bacteroidota	Bacteroidia	Flavobacteriales	Flavobacteriaceae	Meridianimaribacter	0	0	1	3	1	0.002
ASV_501	0	0	0	0	4	0	0	12	0	0	17	13	22	0	77	Bacteria	Bacteroidota	Bacteroidia	Flavobacteriales	Flavobacteriaceae	Kordia	0.00551724	0.0165517	0.711724	3	0.711724	0.014
ASV_502	9	10	18	16	12	0	13	11	13	13	0	0	0	0	0	Bacteria	Bacteroidota	Bacteroidia	Chitinophagales	Saprospiraceae	NA	0.565217	0.347826	0	1	0.565217	0.048
ASV_503	0	0	0	0	0	0	0	0	0	0	15	7	19	22	66	Bacteria	Bacteroidota	Bacteroidia	Flavobacteriales	Flavobacteriaceae	Psychroserpens	0	0	1	3	1	0.003
ASV_505	0	0	0	0	0	0	0	0	0	0	10	42	18	0	81	Bacteria	Proteobacteria	Gammaproteobacteria	Pseudomonadales	Cellvibrionaceae	NA	0	0	0.8	3	0.8	0.01
ASV_506	9	17	6	9	0	0	0	7	23	9	11	0	11	2	0	Bacteria	Proteobacteria	Alphaproteobacteria	Rhizobiales	Rhizobiaceae	Oricola	0.315385	0.225	0.138462	1	0.315385	0.743
ASV_507	9	11	8	10	11	4	16	9	0	5	12	4	0	7	0	Bacteria	Proteobacteria	Alphaproteobacteria	Rhodobacterales	Rhodobacteraceae	Lentibacter	0.462264	0.256604	0.130189	1	0.462264	0.199
ASV_508	0	0	0	0	0	0	0	0	0	0	16	15	16	0	87	Bacteria	Proteobacteria	Alphaproteobacteria	Sphingomonadales	Sphingomonadaceae	Erythrobacter	0	0	0.8	3	0.8	0.009
ASV_510	10	27	0	0	13	2	0	13	24	11	0	0	0	0	0	Bacteria	Patescibacteria	Parcubacteria	Candidatus	Moranbacteria	NA	0.3	0.4	0	2	0.4	0.242
ASV_511	0	0	0	0	0	0	0	2	0	0	20	17	20	20	47	Bacteria	Bacteroidota	Bacteroidia	Flavobacteriales	Cryomorphaceae	NA	0	0.0031746	0.984127	3	0.984127	0.003
ASV_512	0	0	0	0	0	0	0	0	0	0	8	5	35	18	118	Bacteria	Bacteroidota	Bacteroidia	Chitinophagales	Saprospiraceae	Lewinella	0	0	1	3	1	0.002
ASV_513	33	17	8	8	2	12	0	9	14	6	0	0	0	0	0	Bacteria	Bdellovibrionota	Bdellovibrionia	Bdellovibrionales	Bdellovibrionaceae	Bdellovibrio	0.623853	0.300917	0	1	0.623853	0.057
ASV_514	15	10	15	6	36	0	18	18	8	10	0	0	0	0	0	Bacteria	Bacteroidota	Bacteroidia	Flavobacteriales	Flavobacteriaceae	NA	0.602941	0.317647	0	1	0.602941	0.047
ASV_515	19	13	10	0	12	0	11	26	13	18	0	3	0	5	0	Bacteria	Bacteroidota	Bacteroidia	Chitinophagales	Saprospiraceae	Lewinella	0.332308	0.418462	0.0246154	2	0.418462	0.307
ASV_516	0	0	0	0	0	0	0	0	0	0	14	14	14	100	24	Bacteria	Proteobacteria	Gammaproteobacteria	Pseudomonadales	Cellvibrionaceae	NA	0	0	1	3	1	0.002
ASV_517	19	0	0	0	0	0	8	23	0	2	31	0	8	15	0	Bacteria	Bacteroidota	Bacteroidia	Chitinophagales	Saprospiraceae	NA	0.0358491	0.186792	0.30566	3	0.30566	0.58
ASV_518	5	1	10	0	8	0	0	12	30	10	7	4	3	11	0	Bacteria	Actinobacteriota	Acidimicrobiia	Microtrichales	Microtrichaceae	NA	0.190099	0.308911	0.19802	2	0.308911	0.812
ASV_520	0	0	0	0	4	0	0	0	0	0	11	24	10	10	82	Bacteria	Proteobacteria	Alphaproteobacteria	Caulobacterales	Hyphomonadaceae	NA	0.00567376	0	0.971631	3	0.971631	0.001
ASV_521	0	0	0	0	0	0	37	0	21	31	0	0	0	0	0	Bacteria	Proteobacteria	Gammaproteobacteria	Pseudomonadales	Cellvibrionaceae	NA	0	0.6	0	2	0.6	0.072
ASV_523	0	0	0	0	0	0	0	0	0	0	14	16	35	0	84	Bacteria	Proteobacteria	Alphaproteobacteria	Rhodobacterales	Rhodobacteraceae	Tateyamaria	0	0	0.8	3	0.8	0.01
ASV_524	13	0	17	0	13	0	23	29	23	8	0	2	0	0	0	Bacteria	Bacteroidota	Bacteroidia	Chitinophagales	Saprospiraceae	NA	0.201563	0.51875	0.003125	2	0.51875	0.073
ASV_525	0	2	0	0	0	0	0	19	0	2	17	8	28	0	33	Bacteria	Proteobacteria	Alphaproteobacteria	Rhodobacterales	Rhodobacteraceae	NA	0.00366972	0.0770642	0.631193	3	0.631193	0.04
ASV_527	0	3	0	0	0	9	19	0	17	38	0	0	0	0	0	Bacteria	Proteobacteria	Gammaproteobacteria	Arenicellales	Arenicellaceae	Perspicuibacter	0.00697674	0.772093	0	2	0.772093	0.014
ASV_530	21	13	19	0	6	0	0	11	8	14	11	0	0	0	0	Bacteria	Proteobacteria	Gammaproteobacteria	Thiotrichales	Thiotrichaceae	Thiothrix	0.458252	0.192233	0.0213592	1	0.458252	0.139
ASV_532	0	2	0	0	0	0	3	10	17	1	4	41	35	4	0	Bacteria	Bacteroidota	Bacteroidia	Chitinophagales	Saprospiraceae	Lewinella	0.0034188	0.211966	0.574359	3	0.574359	0.13
ASV_533	0	0	0	0	0	0	0	0	0	0	22	20	38	0	36	Bacteria	Bdellovibrionota	Bdellovibrionia	Bacteriovoracales	Bacteriovoracaceae	Peredibacter	0	0	0.8	3	0.8	0.012
ASV_535	0	0	0	0	0	0	0	3	0	0	19	24	20	0	64	Bacteria	Proteobacteria	Alphaproteobacteria	Rhodobacterales	Rhodobacteraceae	NA	0	0.00461538	0.781538	3	0.781538	0.012
ASV_536	14	14	13	0	23	3	23	7	13	3	0	0	0	0	0	Bacteria	Patescibacteria	Gracilibacteria	Absconditabacteriales	(SR1)	NA	0.453097	0.433628	0	1	0.453097	0.182
ASV_538	0	0	13	22	0	43	22	0	7	8	0	0	0	0	0	Bacteria	Proteobacteria	Gammaproteobacteria	Pseudomonadales	Cellvibrionaceae	Eionea	0.121739	0.556522	0	2	0.556522	0.098
ASV_539	8	7	14	0	4	0	6	7	26	12	9	0	0	4	3	Bacteria	Bacteroidota	Bacteroidia	Chitinophagales	Saprospiraceae	NA	0.264	0.408	0.096	2	0.408	0.453
ASV_540	13	7	20	0	9	0	0	15	15	12	8	12	0	0	0	Bacteria	Proteobacteria	Alphaproteobacteria	Rhodobacterales	Rhodobacteraceae	NA	0.353153	0.227027	0.0720721	1	0.353153	0.527
ASV_541	0	0	7	0	0	0	0	23	15	7	0	16	34	0	22	Bacteria	Proteobacteria	Alphaproteobacteria	Rhodobacterales	Rhodobacteraceae	Maritimibacter	0.0112903	0.217742	0.348387	3	0.348387	0.374
ASV_542	0	0	0	0	0	0	0	0	0	0	42	47	24	0	0	Bacteria	Proteobacteria	Alphaproteobacteria	Rhizobiales	Stappiaceae	NA	0	0	0.6	3	0.6	0.062
ASV_543	15	15	6	10	23	11	8	13	0	9	0	0	0	0	0	Bacteria	Bacteroidota	Bacteroidia	Chitinophagales	Saprospiraceae	NA	0.627273	0.298182	0	1	0.627273	0.028
ASV_544	9	6	0	0	11	0	0	8	8	8	10	7	0	19	33	Bacteria	Bacteroidota	Bacteroidia	Flavobacteriales	Schleiferiaceae	Schleiferia	0.131092	0.121008	0.463866	3	0.463866	0.214
ASV_545	0	0	9	0	0	0	0	9	3	1	28	21	35	12	19	Bacteria	Bacteroidota	Bacteroidia	Chitinophagales	Saprospiraceae	Lewinella	0.0131387	0.0569343	0.839416	3	0.839416	0.002
ASV_547	0	0	0	0	0	0	0	0	0	0	10	38	30	24	8	Bacteria	Bacteroidota	Bacteroidia	Chitinophagales	Saprospiraceae	NA	0	0	1	3	1	0.002
ASV_548	15	15	22	12	0	10	7	0	0	20	0	0	0	0	0	Bacteria	Bacteroidota	Bacteroidia	Chitinophagales	Saprospiraceae	NA	0.506931	0.219802	0	1	0.506931	0.082
ASV_549	10	14	30	0	0	0	0	0	16	11	12	18	0	0	0	Bacteria	Proteobacteria	Gammaproteobacteria	Granulosicoccales	Granulosicoccaceae	Granulosicoccus	0.291892	0.0972973	0.108108	1	0.291892	0.618
ASV_551	0	6	0	0	3	0	0	12	18	5	4	6	23	4	20	Bacteria	Proteobacteria	Alphaproteobacteria	Rhizobiales	Rhizobiaceae	Pseudahrensia	0.0356436	0.207921	0.564356	3	0.564356	0.082
ASV_552	0	0	2	0	5	0	0	56	30	18	0	0	0	0	0	Bacteria	Bacteroidota	Bacteroidia	Chitinophagales	Saprospiraceae	NA	0.0252252	0.562162	0	2	0.562162	0.082
ASV_553	6	27	0	0	19	0	27	16	0	0	1	0	0	0	0	Bacteria	Patescibacteria	Parcubacteria	Candidatus	Campbellbacteria	NA	0.325	0.179167	0.00208333	1	0.325	0.427
ASV_554	0	0	0	0	0	0	0	0	0	0	12	74	6	0	0	Bacteria	Proteobacteria	Gammaproteobacteria	Pseudomonadales	Cellvibrionaceae	Eionea	0	0	0.6	3	0.6	0.068
ASV_555	5	9	21	0	10	0	0	6	13	9	5	9	0	5	0	Bacteria	Bacteroidota	Bacteroidia	Chitinophagales	Saprospiraceae	Portibacter	0.391304	0.182609	0.123913	1	0.391304	0.446
ASV_556	6	5	0	0	14	0	9	53	14	7	0	0	0	0	0	Bacteria	Proteobacteria	Alphaproteobacteria	Rhizobiales	Stappiaceae	NA	0.138889	0.614815	0	2	0.614815	0.055
ASV_557	0	3	0	0	0	0	2	0	20	15	21	14	9	0	14	Bacteria	Actinobacteriota	Acidimicrobiia	Microtrichales	Microtrichaceae	Sva0996	0.00612245	0.226531	0.473469	3	0.473469	0.187
ASV_558	0	0	0	7	0	0	0	0	0	0	40	0	32	31	17	Bacteria	Proteobacteria	Gammaproteobacteria	Enterobacterales	Colwelliaceae	Colwellia	0.0110236	0	0.755906	3	0.755906	0.006
ASV_559	41	0	0	0	0	0	0	0	0	38	0	0	0	0	0	Bacteria	Bacteroidota	Bacteroidia	Chitinophagales	Saprospiraceae	NA	0.103797	0.0962025	0	1	0.103797	1
ASV_560	9	3	23	4	13	0	0	0	25	2	26	0	0	5	0	Bacteria	Bacteroidota	Bacteroidia	Chitinophagales	Saprospiraceae	Portibacter	0.472727	0.0981818	0.112727	1	0.472727	0.198
ASV_561	21	17	15	0	16	0	2	8	7	6	7	9	0	0	0	Bacteria	Bacteroidota	Bacteroidia	Chitinophagales	Saprospiraceae	Lewinella	0.511111	0.17037	0.0592593	1	0.511111	0.09
ASV_562	0	0	0	0	0	0	0	1	0	0	54	9	25	25	21	Bacteria	Bdellovibrionota	Bdellovibrionia	Bacteriovoracales	Bacteriovoracaceae	Peredibacter	0	0.00148148	0.992593	3	0.992593	0.002
ASV_563	0	0	0	0	0	0	0	7	7	5	0	41	0	15	32	Bacteria	Proteobacteria	Alphaproteobacteria	Rhodobacterales	Rhodobacteraceae	NA	0	0.106542	0.493458	3	0.493458	0.115
ASV_565	11	27	10	0	12	0	10	10	3	7	0	0	0	0	0	Bacteria	Bdellovibrionota	Bdellovibrionia	Bacteriovoracales	Bacteriovoracaceae	Peredibacter	0.533333	0.266667	0	1	0.533333	0.077
ASV_566	2	1	8	0	0	0	0	10	3	8	20	17	29	25	13	Bacteria	Cyanobacteria	Cyanobacteriia	Cyanobacteriales	Xenococcaceae	Pleurocapsa	0.0485294	0.0926471	0.764706	3	0.764706	0.001
ASV_567	0	2	0	0	0	0	0	15	3	0	14	14	24	0	36	Bacteria	Cyanobacteria	Cyanobacteriia	Phormidesmiales	Phormidesmiaceae	Phormidesmis	0.0037037	0.0666667	0.651852	3	0.651852	0.032
ASV_568	0	0	1	0	0	1	0	0	0	1	29	10	28	33	9	Bacteria	Bdellovibrionota	Bdellovibrionia	Bacteriovoracales	Bacteriovoracaceae	Peredibacter	0.00178571	0.00714286	0.973214	3	0.973214	0.003
ASV_569	2	5	0	0	0	0	0	3	3	4	9	26	22	31	20	Bacteria	Planctomycetota	Planctomycetes	Pirellulales	Pirellulaceae	Rhodopirellula	0.0224	0.048	0.864	3	0.864	0.001
ASV_570	0	1	0	0	0	0	0	0	5	6	13	13	42	18	10	Bacteria	Proteobacteria	Alphaproteobacteria	Rhodobacterales	Rhodobacteraceae	Limibaculum	0.00185185	0.0407407	0.888889	3	0.888889	0.004
ASV_571	0	0	0	0	0	0	0	0	0	0	19	22	24	10	53	Bacteria	Proteobacteria	Gammaproteobacteria	Pseudomonadales	Halieaceae	Halioglobus	0	0	1	3	1	0.001
ASV_572	0	0	0	0	0	0	0	0	0	0	0	26	24	0	64	Bacteria	Proteobacteria	Alphaproteobacteria	Rhodobacterales	Rhodobacteraceae	NA	0	0	0.6	3	0.6	0.053
ASV_573	21	1	13	0	10	0	1	9	20	5	0	0	0	0	0	Bacteria	Bdellovibrionota	Bdellovibrionia	Bacteriovoracales	Bacteriovoracaceae	Peredibacter	0.45	0.35	0	1	0.45	0.201
ASV_574	17	4	3	2	16	11	12	10	0	12	0	0	0	0	0	Bacteria	Bacteroidota	Bacteroidia	Flavobacteriales	Flavobacteriaceae	Winogradskyella	0.482759	0.413793	0	1	0.482759	0.136
ASV_575	14	17	16	9	0	14	9	13	5	8	0	0	0	0	0	Bacteria	Bdellovibrionota	Bdellovibrionia	Bdellovibrionales	Bdellovibrionaceae	Bdellovibrio	0.426667	0.466667	0	2	0.466667	0.114
ASV_576	16	10	11	0	0	0	7	3	23	5	0	0	0	10	0	Bacteria	Bacteroidota	Bacteroidia	Chitinophagales	Saprospiraceae	NA	0.261176	0.357647	0.0235294	2	0.357647	0.364
ASV_578	0	0	0	0	0	0	0	0	14	6	7	15	25	28	16	Bacteria	Actinobacteriota	Acidimicrobiia	Microtrichales	Microtrichaceae	NA	0	0.0720721	0.81982	3	0.81982	0.001
ASV_579	0	0	0	0	0	0	0	34	0	36	0	0	0	0	0	Bacteria	Proteobacteria	Gammaproteobacteria	Arenicellales	Arenicellaceae	NA	0	0.4	0	2	0.4	0.292
ASV_580	16	2	16	0	14	0	4	17	22	5	4	0	0	0	0	Bacteria	Bacteroidota	Bacteroidia	Chitinophagales	Saprospiraceae	Portibacter	0.384	0.384	0.008	1	0.384	0.418
ASV_582	11	17	11	3	0	0	0	0	0	0	0	0	0	0	63	Bacteria	Bacteroidota	Bacteroidia	Flavobacteriales	Flavobacteriaceae	Dokdonia	0.32	0	0.12	1	0.32	0.321
ASV_583	0	0	0	0	0	0	0	0	0	0	19	11	20	25	46	Bacteria	Bacteroidota	Bacteroidia	Flavobacteriales	Flavobacteriaceae	Psychroserpens	0	0	1	3	1	0.001
ASV_584	0	28	0	0	13	7	33	10	0	2	0	0	0	0	0	Bacteria	Bacteroidota	Bacteroidia	Flavobacteriales	Flavobacteriaceae	Aestuariimonas	0.176344	0.447312	0	2	0.447312	0.173
ASV_585	0	0	0	0	0	0	0	0	0	0	18	17	29	36	14	Bacteria	Proteobacteria	Alphaproteobacteria	Caulobacterales	Hyphomonadaceae	NA	0	0	1	3	1	0.001
ASV_586	6	1	2	7	0	3	0	1	2	9	5	10	21	22	24	Bacteria	Proteobacteria	Gammaproteobacteria	Pseudomonadales	Spongiibacteraceae	BD1-7	0.113274	0.106195	0.725664	3	0.725664	0.011
ASV_588	0	0	4	0	0	0	0	4	7	1	10	7	19	67	0	Bacteria	Bacteroidota	Bacteroidia	Chitinophagales	Saprospiraceae	NA	0.00672269	0.0605042	0.692437	3	0.692437	0.051
ASV_589	0	0	0	0	0	0	0	0	0	0	0	92	0	0	0	Bacteria	Cyanobacteria	Cyanobacteriia	Cyanobacteriales	Paraspirulinaceae	Spirulina	0	0	0.2	3	0.2	1
ASV_591	0	0	0	7	0	0	0	0	0	16	21	26	18	0	0	Bacteria	Planctomycetota	Planctomycetes	Pirellulales	Pirellulaceae	Blastopirellula	0.0159091	0.0363636	0.443182	3	0.443182	0.09
ASV_592	0	0	0	0	0	0	0	3	0	0	38	9	22	7	30	Bacteria	Proteobacteria	Alphaproteobacteria	Rhizobiales	Stappiaceae	NA	0	0.00550459	0.972477	3	0.972477	0.001
ASV_595	0	0	0	0	0	0	0	0	3	0	15	28	41	0	21	Bacteria	Cyanobacteria	Cyanobacteriia	Synechococcales	Synechococcales	Incertae	0	0.00555556	0.777778	3	0.777778	0.008
ASV_596	9	4	9	0	10	0	8	11	9	12	0	0	0	0	0	Bacteria	Bacteroidota	Bacteroidia	Chitinophagales	Saprospiraceae	NA	0.355556	0.444444	0	2	0.444444	0.169
ASV_597	0	4	8	0	0	0	0	0	0	0	0	13	27	0	39	Bacteria	Proteobacteria	Alphaproteobacteria	Caulobacterales	Hyphomonadaceae	Litorimonas	0.0527473	0	0.520879	3	0.520879	0.081
ASV_598	0	0	0	0	0	0	0	4	0	0	17	16	8	11	58	Bacteria	Proteobacteria	Alphaproteobacteria	Rhodobacterales	Rhodobacteraceae	Boseongicola	0	0.00701754	0.964912	3	0.964912	0.002
ASV_599	15	13	9	6	10	0	3	11	5	4	3	0	7	0	0	Bacteria	Bacteroidota	Bacteroidia	Chitinophagales	Saprospiraceae	NA	0.616279	0.213953	0.0465116	1	0.616279	0.009
ASV_600	0	21	0	19	33	0	41	0	0	0	0	0	0	0	0	Bacteria	Patescibacteria	Gracilibacteria	JGI	0000069-P22	NA	0.384211	0.0719298	0	1	0.384211	0.241
ASV_601	0	0	0	0	0	0	0	0	0	0	21	27	26	0	35	Bacteria	Proteobacteria	Alphaproteobacteria	Rhodobacterales	Rhodobacteraceae	Yoonia-Loktanella	0	0	0.8	3	0.8	0.009
ASV_603	0	0	0	0	0	0	0	0	0	0	0	27	27	17	44	Bacteria	Proteobacteria	Alphaproteobacteria	Rhodobacterales	Rhodobacteraceae	Litoreibacter	0	0	0.8	3	0.8	0.011
ASV_604	13	0	16	0	22	0	1	19	15	10	0	0	0	0	0	Bacteria	Bacteroidota	Bacteroidia	Chitinophagales	Saprospiraceae	NA	0.31875	0.375	0	2	0.375	0.298
ASV_605	15	22	0	10	8	23	21	4	0	0	0	0	0	0	0	Bacteria	Bdellovibrionota	Bdellovibrionia	Bdellovibrionales	Bdellovibrionaceae	Bdellovibrio	0.427184	0.279612	0	1	0.427184	0.229
ASV_607	1	4	6	2	3	8	0	18	4	1	7	22	11	0	0	Bacteria	Myxococcota	Polyangia	Polyangiales	Sandaracinaceae	NA	0.183908	0.285057	0.275862	2	0.285057	0.989
ASV_608	0	0	0	0	0	0	0	0	0	0	0	31	18	32	26	Bacteria	Bacteroidota	Bacteroidia	Chitinophagales	Saprospiraceae	Portibacter	0	0	0.8	3	0.8	0.014
ASV_609	23	6	17	0	0	0	2	8	14	3	0	0	0	0	0	Bacteria	Bacteroidota	Bacteroidia	Chitinophagales	Saprospiraceae	NA	0.378082	0.29589	0	1	0.378082	0.304
ASV_611	15	8	10	0	0	0	0	0	16	12	14	11	0	0	0	Bacteria	Proteobacteria	Gammaproteobacteria	Granulosicoccales	Granulosicoccaceae	Granulosicoccus	0.230233	0.130233	0.116279	1	0.230233	0.949
ASV_612	14	7	7	0	0	0	0	10	23	12	0	3	0	0	0	Bacteria	Bacteroidota	Bacteroidia	Chitinophagales	Saprospiraceae	NA	0.221053	0.355263	0.00789474	2	0.355263	0.333
ASV_613	0	0	0	0	0	0	0	0	0	0	23	16	54	13	0	Bacteria	Proteobacteria	Gammaproteobacteria	Enterobacterales	Colwelliaceae	Colwellia	0	0	0.8	3	0.8	0.015
ASV_615	0	0	0	0	0	0	0	0	6	3	18	28	11	50	0	Bacteria	Planctomycetota	Planctomycetes	Pirellulales	Pirellulaceae	Blastopirellula	0	0.0310345	0.737931	3	0.737931	0.013
ASV_617	0	0	0	0	0	0	0	0	0	0	0	22	18	0	66	Bacteria	Bacteroidota	Bacteroidia	Flavobacteriales	Flavobacteriaceae	Polaribacter	0	0	0.6	3	0.6	0.058
ASV_618	9	6	12	0	0	0	0	10	21	14	0	0	0	0	0	Bacteria	Bacteroidota	Bacteroidia	Chitinophagales	Saprospiraceae	NA	0.225	0.375	0	2	0.375	0.196
ASV_621	10	0	4	0	21	0	2	19	14	8	0	0	0	0	0	Bacteria	Verrucomicrobiota	Verrucomicrobiae	Verrucomicrobiales	DEV007	NA	0.269231	0.441026	0	2	0.441026	0.202
ASV_622	19	0	0	0	29	0	12	0	26	11	0	0	0	0	0	Bacteria	Proteobacteria	Alphaproteobacteria	Rhizobiales	Stappiaceae	NA	0.197938	0.303093	0	2	0.303093	0.443
ASV_624	0	0	0	0	0	0	0	0	0	5	7	11	19	31	35	Bacteria	Bacteroidota	Bacteroidia	Flavobacteriales	Flavobacteriaceae	Ulvibacter	0	0.00925926	0.953704	3	0.953704	0.001
ASV_625	12	12	0	0	4	0	31	4	4	2	0	0	0	0	0	Bacteria	Bacteroidota	Bacteroidia	Flavobacteriales	Flavobacteriaceae	NA	0.243478	0.475362	0	2	0.475362	0.217
ASV_627	0	0	0	0	0	0	0	0	0	0	0	3	12	0	86	Bacteria	Proteobacteria	Alphaproteobacteria	Sphingomonadales	Sphingomonadaceae	Erythrobacter	0	0	0.6	3	0.6	0.07
ASV_629	10	0	20	0	24	0	0	15	21	7	0	0	0	0	0	Bacteria	Proteobacteria	Alphaproteobacteria	Caulobacterales	Hyphomonadaceae	Hellea	0.334021	0.265979	0	1	0.334021	0.357
ASV_630	6	0	4	4	32	0	12	10	10	11	3	0	0	0	0	Bacteria	Patescibacteria	Parcubacteria	Candidatus	Moranbacteria	NA	0.4	0.373913	0.00652174	1	0.4	0.403
ASV_632	0	0	0	0	0	0	0	0	0	0	77	0	0	9	0	Bacteria	Proteobacteria	Alphaproteobacteria	Caulobacterales	Hyphomonadaceae	NA	0	0	0.4	3	0.4	0.276
ASV_633	0	0	0	0	0	0	0	0	0	0	41	0	0	90	0	Bacteria	Bacteroidota	Bacteroidia	Chitinophagales	Saprospiraceae	Lewinella	0	0	0.4	3	0.4	0.285
ASV_634	2	6	4	0	0	0	8	27	20	4	0	8	0	0	11	Bacteria	Bacteroidota	Bacteroidia	Chitinophagales	Saprospiraceae	Portibacter	0.08	0.524444	0.0844444	2	0.524444	0.146
ASV_637	3	21	4	7	16	0	7	4	0	1	0	15	0	0	0	Bacteria	Patescibacteria	Gracilibacteria	JGI	0000069-P22	NA	0.653846	0.0923077	0.0384615	1	0.653846	0.032
ASV_639	0	0	0	2	0	0	0	6	4	8	11	10	8	25	17	Bacteria	Planctomycetota	Planctomycetes	Pirellulales	Pirellulaceae	Blastopirellula	0.0043956	0.118681	0.78022	3	0.78022	0.001
ASV_640	0	0	0	0	0	0	0	0	0	47	0	0	0	0	0	Bacteria	Proteobacteria	Gammaproteobacteria	Pseudomonadales	Cellvibrionaceae	NA	0	0.2	0	2	0.2	1
ASV_641	7	15	3	0	10	0	3	14	3	0	0	12	1	0	7	Bacteria	Bacteroidota	Bacteroidia	Cytophagales	Cyclobacteriaceae	NA	0.373333	0.16	0.16	1	0.373333	0.512
ASV_642	3	7	2	0	8	0	0	15	9	6	3	2	7	0	18	Bacteria	Bacteroidota	Bacteroidia	Chitinophagales	Saprospiraceae	Portibacter	0.2	0.225	0.3	3	0.3	0.898
ASV_643	0	2	0	0	0	0	0	17	0	6	12	8	22	6	17	Bacteria	Proteobacteria	Alphaproteobacteria	Rhodobacterales	Rhodobacteraceae	NA	0.00444444	0.102222	0.722222	3	0.722222	0.012
ASV_644	13	0	31	0	13	0	0	0	19	4	0	0	0	0	0	Bacteria	Verrucomicrobiota	Verrucomicrobiae	Verrucomicrobiales	Rubritaleaceae	Rubritalea	0.4275	0.115	0	1	0.4275	0.192
ASV_645	0	0	0	0	0	0	0	0	0	0	9	6	8	0	65	Bacteria	Proteobacteria	Gammaproteobacteria	Pseudomonadales	Cellvibrionaceae	Eionea	0	0	0.8	3	0.8	0.011
ASV_646	0	0	0	0	0	0	0	15	0	8	13	0	6	12	33	Bacteria	Proteobacteria	Alphaproteobacteria	Rhodobacterales	Rhodobacteraceae	NA	0	0.105747	0.588506	3	0.588506	0.082
ASV_650	0	0	0	0	0	0	0	0	0	0	3	11	20	28	26	Bacteria	Proteobacteria	Gammaproteobacteria	Arenicellales	Arenicellaceae	Arenicella	0	0	1	3	1	0.001
ASV_651	0	0	0	0	0	0	0	0	0	0	0	20	2	3	78	Bacteria	Bacteroidota	Bacteroidia	Flavobacteriales	Flavobacteriaceae	Ulvibacter	0	0	0.8	3	0.8	0.02
ASV_652	4	2	0	0	0	0	0	0	0	0	12	39	17	0	10	Bacteria	Proteobacteria	Alphaproteobacteria	Rhodobacterales	Rhodobacteraceae	NA	0.0285714	0	0.742857	3	0.742857	0.014
ASV_653	0	0	9	5	0	0	0	25	28	5	0	0	0	0	0	Bacteria	Proteobacteria	Alphaproteobacteria	Rhizobiales	Rhizobiaceae	NA	0.0777778	0.483333	0	2	0.483333	0.193
ASV_654	0	0	0	0	0	0	0	0	19	0	21	9	13	45	0	Bacteria	Bacteroidota	Bacteroidia	Chitinophagales	Saprospiraceae	NA	0	0.035514	0.657944	3	0.657944	0.031
ASV_656	8	10	15	0	0	0	0	27	11	13	0	0	0	0	0	Bacteria	Bacteroidota	Bacteroidia	Chitinophagales	Saprospiraceae	NA	0.235714	0.364286	0	2	0.364286	0.317
ASV_658	13	3	7	0	13	0	0	4	15	10	0	0	0	0	0	Bacteria	Bacteroidota	Bacteroidia	Chitinophagales	Saprospiraceae	NA	0.443077	0.267692	0	1	0.443077	0.192
ASV_659	4	11	3	0	8	0	5	6	7	4	4	11	5	17	0	Bacteria	Bacteroidota	Bacteroidia	Flavobacteriales	Cryomorphaceae	NA	0.244706	0.207059	0.348235	3	0.348235	0.766
ASV_660	6	1	15	0	14	0	0	12	5	9	0	5	0	4	0	Bacteria	Patescibacteria	Parcubacteria	Candidatus	Moranbacteria	NA	0.405634	0.219718	0.0507042	1	0.405634	0.363
ASV_661	0	7	0	9	0	0	0	3	0	5	21	3	10	32	16	Bacteria	Campylobacterota	Campylobacteria	Campylobacterales	Arcobacteraceae	NA	0.0603774	0.0301887	0.773585	3	0.773585	0.003
ASV_662	0	0	0	0	0	0	0	0	0	0	22	25	0	30	30	Bacteria	Proteobacteria	Alphaproteobacteria	Rhizobiales	Rhizobiaceae	Pseudahrensia	0	0	0.8	3	0.8	0.01
ASV_663	0	0	0	0	0	0	0	0	1	0	10	25	15	23	23	Bacteria	Bdellovibrionota	Bdellovibrionia	Bacteriovoracales	Bacteriovoracaceae	Peredibacter	0	0.00206186	0.989691	3	0.989691	0.004
ASV_665	15	5	8	0	0	0	3	8	15	7	7	14	0	0	0	Bacteria	Bacteroidota	Bacteroidia	Chitinophagales	Saprospiraceae	Portibacter	0.204878	0.321951	0.102439	2	0.321951	0.64
ASV_666	10	0	8	0	25	0	0	0	22	8	0	0	0	0	0	Bacteria	Bacteroidota	Bacteroidia	Chitinophagales	Saprospiraceae	NA	0.353425	0.164384	0	1	0.353425	0.282
ASV_667	3	9	0	7	19	0	20	5	0	5	0	0	0	0	0	Bacteria	Patescibacteria	Gracilibacteria	JGI	0000069-P22	NA	0.447059	0.264706	0	1	0.447059	0.166
ASV_669	0	0	3	0	0	0	4	1	10	6	12	23	27	3	1	Bacteria	Proteobacteria	Alphaproteobacteria	Rhodobacterales	Rhodobacteraceae	Sedimentitalea	0.00666667	0.186667	0.733333	3	0.733333	0.027
ASV_671	0	0	0	0	0	0	0	1	0	4	14	20	6	10	25	Bacteria	Verrucomicrobiota	Verrucomicrobiae	Verrucomicrobiales	DEV007	NA	0	0.025	0.9375	3	0.9375	0.001
ASV_672	0	0	0	0	0	0	0	0	0	0	11	14	25	13	33	Bacteria	Cyanobacteria	Cyanobacteriia	Phormidesmiales	Phormidesmiaceae	Phormidesmis	0	0	1	3	1	0.002
ASV_674	0	4	0	10	0	7	2	24	7	7	0	0	0	8	0	Bacteria	Proteobacteria	Alphaproteobacteria	Rhodobacterales	Rhodobacteraceae	Donghicola	0.0811594	0.681159	0.0231884	2	0.681159	0.031
ASV_675	0	0	2	0	0	0	0	0	0	0	9	16	16	0	61	Bacteria	Proteobacteria	Gammaproteobacteria	Enterobacterales	Alteromonadaceae	Glaciecola	0.00384615	0	0.784615	3	0.784615	0.011
ASV_676	0	0	10	7	0	0	3	0	0	0	18	12	5	15	6	Bacteria	Verrucomicrobiota	Verrucomicrobiae	Verrucomicrobiales	Rubritaleaceae	Rubritalea	0.0894737	0.00789474	0.736842	3	0.736842	0.011
ASV_677	0	0	0	0	0	0	0	0	5	2	12	23	16	10	20	Bacteria	Proteobacteria	Gammaproteobacteria	Pseudomonadales	KI89A	clade	0	0.0318182	0.920455	3	0.920455	0.002
ASV_678	8	2	17	0	12	0	0	19	21	5	0	0	0	0	0	Bacteria	Bacteroidota	Bacteroidia	Chitinophagales	Saprospiraceae	NA	0.371429	0.321429	0	1	0.371429	0.29
ASV_679	2	5	4	0	0	0	0	5	4	5	6	30	21	0	0	Bacteria	Proteobacteria	Alphaproteobacteria	Rhodobacterales	Rhodobacteraceae	NA	0.0804878	0.102439	0.417073	3	0.417073	0.376
ASV_681	0	25	0	0	0	0	0	0	38	0	0	0	20	0	12	Bacteria	Bacteroidota	Bacteroidia	Flavobacteriales	Flavobacteriaceae	Olleya	0.0526316	0.08	0.134737	3	0.134737	1
ASV_682	15	0	29	19	0	0	0	0	0	11	0	0	0	0	0	Bacteria	Bacteroidota	Bacteroidia	Chitinophagales	Saprospiraceae	Rubidimonas	0.510811	0.0297297	0	1	0.510811	0.085
ASV_683	15	8	6	0	20	0	15	0	0	5	0	0	0	0	0	Bacteria	Bdellovibrionota	Bdellovibrionia	Bdellovibrionales	Bdellovibrionaceae	Bdellovibrio	0.568116	0.115942	0	1	0.568116	0.051
ASV_685	5	5	6	6	22	14	7	0	0	9	0	0	0	0	0	Bacteria	Bacteroidota	Bacteroidia	Sphingobacteriales	NS11-12	marine	0.594595	0.243243	0	1	0.594595	0.045
ASV_686	7	9	4	0	17	0	10	13	0	3	0	0	0	0	0	Bacteria	Bacteroidota	Bacteroidia	Chitinophagales	Saprospiraceae	NA	0.469841	0.247619	0	1	0.469841	0.172
ASV_689	10	6	11	0	0	0	7	10	16	7	0	0	0	0	0	Bacteria	Patescibacteria	Gracilibacteria	Absconditabacteriales	(SR1)	NA	0.241791	0.477612	0	2	0.477612	0.134
ASV_690	13	31	0	0	15	0	10	5	3	3	0	0	0	0	0	Bacteria	Bacteroidota	Bacteroidia	Chitinophagales	Saprospiraceae	NA	0.4425	0.21	0	1	0.4425	0.192
ASV_691	1	4	7	0	9	0	0	2	20	6	1	0	0	0	0	Bacteria	Bacteroidota	Bacteroidia	Chitinophagales	Saprospiraceae	NA	0.336	0.336	0.004	1	0.336	0.646
ASV_693	0	0	0	0	0	0	0	0	20	0	22	17	12	29	0	Bacteria	Bacteroidota	Bacteroidia	Flavobacteriales	Flavobacteriaceae	Dokdonia	0	0.04	0.64	3	0.64	0.041
ASV_695	0	2	0	2	7	0	0	0	2	5	19	8	8	42	0	Bacteria	Planctomycetota	Planctomycetes	Pirellulales	Pirellulaceae	Rhodopirellula	0.0694737	0.0294737	0.648421	3	0.648421	0.052
ASV_696	0	0	3	0	0	0	0	0	7	5	15	11	10	18	16	Bacteria	Proteobacteria	Gammaproteobacteria	Pseudomonadales	KI89A	clade	0.00705882	0.0564706	0.823529	3	0.823529	0.001
ASV_697	0	0	27	0	0	0	0	0	30	11	0	0	0	0	0	Bacteria	Bacteroidota	Bacteroidia	Chitinophagales	Saprospiraceae	Portibacter	0.0794118	0.241176	0	2	0.241176	0.506
ASV_698	0	0	0	0	0	0	0	0	29	13	0	16	11	13	0	Bacteria	Bacteroidota	Bacteroidia	Flavobacteriales	Flavobacteriaceae	NA	0	0.204878	0.292683	3	0.292683	0.453
ASV_700	0	0	0	0	0	0	0	0	0	0	12	20	14	0	30	Bacteria	Proteobacteria	Alphaproteobacteria	Rhodobacterales	Rhodobacteraceae	NA	0	0	0.8	3	0.8	0.013
ASV_701	0	0	0	0	0	0	0	0	0	0	8	15	40	0	30	Bacteria	Proteobacteria	Alphaproteobacteria	Rhodobacterales	Rhodobacteraceae	Tateyamaria	0	0	0.8	3	0.8	0.014
ASV_702	0	0	0	0	0	0	0	0	0	0	0	23	0	0	44	Bacteria	Proteobacteria	Gammaproteobacteria	Pseudomonadales	Halieaceae	Halioglobus	0	0	0.4	3	0.4	0.278
ASV_704	0	18	0	0	0	30	0	0	0	8	0	19	0	0	0	Bacteria	Patescibacteria	Gracilibacteria	JGI	0000069-P22	NA	0.048	0.202667	0.0506667	2	0.202667	0.731
ASV_706	0	0	0	0	0	0	0	32	0	0	0	0	28	33	11	Bacteria	Proteobacteria	Gammaproteobacteria	Arenicellales	Arenicellaceae	Arenicella	0	0.0615385	0.415385	3	0.415385	0.169
ASV_707	0	0	0	0	0	0	0	0	0	0	17	16	13	16	33	Bacteria	Proteobacteria	Alphaproteobacteria	Caulobacterales	Hyphomonadaceae	Robiginitomaculum	0	0	1	3	1	0.004
ASV_708	0	10	8	0	26	0	17	19	0	0	0	0	0	0	0	Bacteria	Proteobacteria	Alphaproteobacteria	Rhodobacterales	Rhodobacteraceae	NA	0.33	0.18	0	1	0.33	0.412
ASV_709	0	0	6	0	5	0	5	37	13	3	0	0	0	0	0	Bacteria	Proteobacteria	Alphaproteobacteria	Rhodobacterales	Rhodobacteraceae	Sulfitobacter	0.0637681	0.672464	0	2	0.672464	0.065
ASV_710	9	0	0	0	0	0	0	0	0	0	33	9	0	18	0	Bacteria	Bacteroidota	Bacteroidia	Chitinophagales	Saprospiraceae	NA	0.026087	0	0.521739	3	0.521739	0.124
ASV_712	13	3	13	0	0	0	0	12	14	5	0	0	0	0	0	Bacteria	Actinobacteriota	Acidimicrobiia	Microtrichales	Microtrichaceae	NA	0.29	0.31	0	2	0.31	0.437
ASV_713	0	0	7	0	0	0	9	4	11	7	0	12	28	5	0	Bacteria	Proteobacteria	Alphaproteobacteria	Rhodobacterales	Rhodobacteraceae	NA	0.0168675	0.298795	0.325301	3	0.325301	0.531
ASV_714	0	0	0	0	0	0	0	0	0	0	31	22	6	33	0	Bacteria	Verrucomicrobiota	Verrucomicrobiae	Verrucomicrobiales	DEV007	NA	0	0	0.8	3	0.8	0.014
ASV_715	0	27	0	0	0	0	0	0	0	14	0	0	0	0	0	Bacteria	Proteobacteria	Gammaproteobacteria	Granulosicoccales	Granulosicoccaceae	Granulosicoccus	0.131707	0.0682927	0	1	0.131707	1
ASV_716	0	0	0	0	0	0	14	7	7	7	7	15	5	0	10	Bacteria	Proteobacteria	Alphaproteobacteria	Rhizobiales	Rhizobiaceae	Lentilitoribacter	0	0.388889	0.411111	3	0.411111	0.259
ASV_718	0	0	0	0	0	0	0	0	0	0	7	11	11	12	38	Bacteria	Proteobacteria	Alphaproteobacteria	Sphingomonadales	Sphingomonadaceae	Altererythrobacter	0	0	1	3	1	0.002
ASV_719	43	0	0	0	0	0	23	0	0	0	0	0	0	0	0	Bacteria	Bacteroidota	Bacteroidia	Cytophagales	Cyclobacteriaceae	Reichenbachiella	0.130303	0.069697	0	1	0.130303	1
ASV_720	0	10	4	19	0	5	22	0	0	1	0	0	0	0	0	Bacteria	Proteobacteria	Gammaproteobacteria	Pseudomonadales	Cellvibrionaceae	Eionea	0.32459	0.27541	0	1	0.32459	0.463
ASV_721	0	0	0	0	0	7	0	0	0	0	16	12	14	0	36	Bacteria	Proteobacteria	Gammaproteobacteria	Pseudomonadales	Halieaceae	Congregibacter	0	0.0164706	0.734118	3	0.734118	0.01
ASV_722	13	0	27	0	0	0	13	13	0	0	0	0	0	0	0	Bacteria	Bdellovibrionota	Bdellovibrionia	Bdellovibrionales	Bdellovibrionaceae	OM27	0.242424	0.157576	0	1	0.242424	0.727
ASV_724	4	0	0	0	0	0	0	7	21	12	0	0	0	0	0	Bacteria	Patescibacteria	Parcubacteria	Candidatus	Moranbacteria	NA	0.0181818	0.545455	0	2	0.545455	0.071
ASV_725	0	0	0	0	0	0	0	0	0	1	8	3	8	21	20	Bacteria	Bacteroidota	Bacteroidia	Flavobacteriales	Schleiferiaceae	Schleiferia	0	0.00327869	0.983607	3	0.983607	0.003
ASV_726	0	0	0	0	0	0	0	0	0	0	0	38	38	0	0	Bacteria	Verrucomicrobiota	Verrucomicrobiae	Opitutales	Puniceicoccaceae	Lentimonas	0	0	0.4	3	0.4	0.265
ASV_727	0	7	6	15	13	16	11	0	4	5	0	0	0	0	0	Bacteria	Bacteroidota	Bacteroidia	Flavobacteriales	Cryomorphaceae	NA	0.425974	0.374026	0	1	0.425974	0.217
ASV_728	0	2	0	0	0	0	0	0	0	0	8	8	11	10	43	Bacteria	Proteobacteria	Gammaproteobacteria	Pseudomonadales	Halieaceae	Halioglobus	0.00487805	0	0.97561	3	0.97561	0.001
ASV_729	0	0	0	0	9	0	0	25	15	19	0	0	0	0	0	Bacteria	Bdellovibrionota	Bdellovibrionia	Bdellovibrionales	Bdellovibrionaceae	Bdellovibrio	0.0264706	0.520588	0	2	0.520588	0.063
ASV_731	3	2	0	0	0	0	0	4	5	9	10	3	0	23	6	Bacteria	Planctomycetota	Planctomycetes	Pirellulales	Pirellulaceae	Blastopirellula	0.0307692	0.166154	0.516923	3	0.516923	0.159
ASV_732	0	5	0	0	0	0	0	0	0	0	0	28	17	0	27	Bacteria	Planctomycetota	Planctomycetes	Pirellulales	Pirellulaceae	Blastopirellula	0.012987	0	0.561039	3	0.561039	0.064
ASV_733	18	2	13	0	18	0	0	20	9	0	0	0	0	0	0	Bacteria	Bacteroidota	Bacteroidia	Chitinophagales	Saprospiraceae	NA	0.51	0.145	0	1	0.51	0.09
ASV_734	0	0	0	0	0	15	0	0	0	3	23	21	14	0	0	Bacteria	Proteobacteria	Gammaproteobacteria	Enterobacterales	Vibrionaceae	Aliivibrio	0	0.0947368	0.457895	3	0.457895	0.14
ASV_735	0	0	0	0	0	0	0	0	0	4	21	20	17	0	17	Bacteria	Actinobacteriota	Acidimicrobiia	Microtrichales	Microtrichaceae	Sva0996	0	0.0101266	0.759494	3	0.759494	0.013
ASV_736	4	0	0	0	0	8	6	12	13	9	0	0	0	0	4	Bacteria	Proteobacteria	Gammaproteobacteria	Pseudomonadales	Cellvibrionaceae	Eionea	0.0142857	0.857143	0.0142857	2	0.857143	0.001
ASV_737	8	9	0	0	23	0	13	6	0	8	0	0	0	0	0	Bacteria	Proteobacteria	Alphaproteobacteria	Rhodobacterales	Rhodobacteraceae	Amylibacter	0.358209	0.241791	0	1	0.358209	0.375
ASV_738	0	0	0	0	0	0	0	52	3	0	0	0	0	0	0	Bacteria	Bacteroidota	Bacteroidia	Chitinophagales	Saprospiraceae	Aureispira	0	0.4	0	2	0.4	0.276
ASV_739	0	0	0	0	0	0	0	0	2	4	18	9	16	9	20	Bacteria	Bacteroidota	Bacteroidia	Flavobacteriales	Flavobacteriaceae	Pricia	0	0.0307692	0.923077	3	0.923077	0.002
ASV_740	14	0	10	15	0	0	0	0	0	16	0	0	0	0	0	Bacteria	Proteobacteria	Alphaproteobacteria	Rhodobacterales	Rhodobacteraceae	Amylibacter	0.425455	0.0581818	0	1	0.425455	0.211
ASV_741	10	11	0	23	0	0	8	14	0	0	0	0	0	0	0	Bacteria	Bdellovibrionota	Bdellovibrionia	Bdellovibrionales	Bdellovibrionaceae	Bdellovibrio	0.4	0.133333	0	1	0.4	0.235
ASV_742	0	0	1	0	0	0	0	12	0	30	0	0	0	0	0	Bacteria	Proteobacteria	Gammaproteobacteria	Arenicellales	Arenicellaceae	NA	0.00465116	0.390698	0	2	0.390698	0.275
ASV_743	0	0	0	0	0	0	0	0	0	0	12	15	5	0	53	Bacteria	Proteobacteria	Alphaproteobacteria	Sphingomonadales	Sphingomonadaceae	Sphingorhabdus	0	0	0.8	3	0.8	0.009
ASV_744	12	0	8	0	0	0	0	12	15	6	0	0	0	0	0	Bacteria	Proteobacteria	Alphaproteobacteria	Rhodobacterales	Rhodobacteraceae	NA	0.150943	0.373585	0	2	0.373585	0.282
ASV_745	0	5	0	0	0	0	0	0	0	0	40	0	28	0	0	Bacteria	Proteobacteria	Gammaproteobacteria	Enterobacterales	Colwelliaceae	Colwellia	0.0136986	0	0.372603	3	0.372603	0.288
ASV_746	2	10	6	0	5	0	7	4	5	5	5	0	0	3	0	Bacteria	Verrucomicrobiota	Verrucomicrobiae	Verrucomicrobiales	Rubritaleaceae	Rubritalea	0.353846	0.323077	0.0615385	1	0.353846	0.539
ASV_747	0	4	0	0	0	0	0	0	0	1	10	9	31	15	7	Bacteria	Proteobacteria	Gammaproteobacteria	Granulosicoccales	Granulosicoccaceae	Granulosicoccus	0.0103896	0.0025974	0.935065	3	0.935065	0.002
ASV_748	0	0	0	0	0	0	0	0	0	0	22	8	33	8	11	Bacteria	Proteobacteria	Alphaproteobacteria	Rickettsiales	SM2D12	NA	0	0	1	3	1	0.001
ASV_749	0	21	17	0	0	0	0	0	0	14	0	0	0	0	0	Bacteria	Bacteroidota	Bacteroidia	Chitinophagales	Saprospiraceae	NA	0.292308	0.0538462	0	1	0.292308	0.273
ASV_750	0	0	3	0	0	0	0	0	0	3	7	7	14	33	28	Bacteria	Proteobacteria	Alphaproteobacteria	Rhodobacterales	Rhodobacteraceae	Roseobacter	0.00631579	0.00631579	0.936842	3	0.936842	0.003
ASV_751	3	13	16	0	11	0	0	0	12	5	0	0	0	0	0	Bacteria	Bacteroidota	Bacteroidia	Chitinophagales	Saprospiraceae	Lewinella	0.573333	0.113333	0	1	0.573333	0.063
ASV_753	0	0	0	0	0	0	0	0	11	2	0	0	26	30	31	Bacteria	Bacteroidota	Bacteroidia	Flavobacteriales	Flavobacteriaceae	Aquibacter	0	0.052	0.522	3	0.522	0.08
ASV_754	0	0	0	0	0	0	0	0	0	0	8	24	4	3	20	Bacteria	Verrucomicrobiota	Verrucomicrobiae	Verrucomicrobiales	Rubritaleaceae	Roseibacillus	0	0	1	3	1	0.002
ASV_755	0	0	0	0	0	0	0	0	0	0	0	0	0	0	66	Bacteria	Proteobacteria	Alphaproteobacteria	Rhodobacterales	Rhodobacteraceae	Sedimentitalea	0	0	0.2	3	0.2	1
ASV_756	4	0	0	0	0	0	0	0	0	3	0	18	0	0	41	Bacteria	Bacteroidota	Bacteroidia	Flavobacteriales	Flavobacteriaceae	Kordia	0.0121212	0.00909091	0.357576	3	0.357576	0.309
ASV_757	4	0	3	0	0	0	0	0	0	1	14	19	11	13	7	Bacteria	Deinococcota	Deinococci	Deinococcales	Trueperaceae	Truepera	0.0388889	0.00277778	0.888889	3	0.888889	0.004
ASV_761	0	0	0	0	0	0	0	0	0	0	2	36	4	31	10	Bacteria	Bdellovibrionota	Bdellovibrionia	Bdellovibrionales	Bdellovibrionaceae	OM27	0	0	1	3	1	0.002
ASV_762	0	0	2	0	0	0	0	0	1	7	17	0	23	8	0	Bacteria	Bacteroidota	Bacteroidia	Chitinophagales	Saprospiraceae	NA	0.00689655	0.0551724	0.496552	3	0.496552	0.115
ASV_763	0	0	0	0	0	0	0	0	0	0	24	26	6	0	10	Bacteria	Bacteroidota	Bacteroidia	Chitinophagales	Saprospiraceae	NA	0	0	0.8	3	0.8	0.01
ASV_764	0	0	0	0	0	0	0	0	0	0	0	14	9	7	42	Bacteria	Bacteroidota	Bacteroidia	Flavobacteriales	Flavobacteriaceae	NA	0	0	0.8	3	0.8	0.012
ASV_765	4	0	17	0	0	0	0	15	11	7	7	0	0	0	0	Bacteria	Bacteroidota	Bacteroidia	Chitinophagales	Saprospiraceae	NA	0.137705	0.32459	0.0229508	2	0.32459	0.414
ASV_766	0	1	11	0	0	0	0	7	23	3	0	9	0	9	0	Bacteria	Verrucomicrobiota	Verrucomicrobiae	Verrucomicrobiales	DEV007	NA	0.0761905	0.314286	0.114286	2	0.314286	0.603
ASV_768	0	0	0	0	0	0	0	0	0	0	21	0	19	35	21	Bacteria	Bdellovibrionota	Bdellovibrionia	Bdellovibrionales	Bdellovibrionaceae	Bdellovibrio	0	0	0.8	3	0.8	0.016
ASV_769	0	0	0	0	0	0	0	0	0	0	14	14	23	43	0	Bacteria	Bdellovibrionota	Oligoflexia	Oligoflexales	Oligoflexaceae	NA	0	0	0.8	3	0.8	0.016
ASV_770	0	0	0	0	0	0	0	0	0	0	6	15	18	25	17	Bacteria	Bacteroidota	Bacteroidia	Flavobacteriales	Flavobacteriaceae	Psychroserpens	0	0	1	3	1	0.002
ASV_772	14	0	0	0	0	0	0	14	17	4	0	0	0	0	0	Bacteria	Patescibacteria	Gracilibacteria	JGI	0000069-P22	NA	0.0571429	0.428571	0	2	0.428571	0.16
ASV_773	0	1	0	1	0	0	1	0	9	4	11	2	7	0	10	Bacteria	Bacteroidota	Bacteroidia	Flavobacteriales	NS9	marine	0.0173913	0.182609	0.521739	3	0.521739	0.166
ASV_774	0	0	12	2	8	0	0	14	20	3	0	0	0	5	0	Bacteria	Bacteroidota	Bacteroidia	Chitinophagales	Saprospiraceae	NA	0.20625	0.346875	0.015625	2	0.346875	0.41
ASV_775	0	1	0	0	3	0	0	3	9	0	25	0	8	16	0	Bacteria	Bacteroidota	Bacteroidia	Flavobacteriales	Flavobacteriaceae	Nonlabens	0.0246154	0.0738462	0.452308	3	0.452308	0.232
ASV_776	0	0	0	0	0	0	0	0	9	0	28	12	0	0	0	Bacteria	Proteobacteria	Alphaproteobacteria	Rhodobacterales	Rhodobacteraceae	NA	0	0.0367347	0.326531	3	0.326531	0.304
ASV_779	4	0	0	0	9	0	0	0	10	6	14	6	7	9	9	Bacteria	Proteobacteria	Gammaproteobacteria	Granulosicoccales	Granulosicoccaceae	Granulosicoccus	0.0702703	0.0864865	0.608108	3	0.608108	0.031
ASV_780	0	0	0	0	0	0	0	0	0	0	18	15	20	19	15	Bacteria	Bacteroidota	Bacteroidia	Flavobacteriales	Flavobacteriaceae	Lutimonas	0	0	1	3	1	0.002
ASV_782	0	0	0	0	0	0	0	0	0	0	10	9	10	13	31	Bacteria	Proteobacteria	Alphaproteobacteria	Rhodobacterales	Rhodobacteraceae	Amylibacter	0	0	1	3	1	0.001
ASV_783	0	0	3	0	0	0	0	0	0	0	7	21	8	14	25	Bacteria	Bacteroidota	Bacteroidia	Flavobacteriales	Cryomorphaceae	NA	0.00769231	0	0.961538	3	0.961538	0.001
ASV_784	0	0	0	0	0	0	0	0	0	0	19	0	17	0	22	Bacteria	Cyanobacteria	Cyanobacteriia	Phormidesmiales	Phormidesmiaceae	Phormidesmis	0	0	0.6	3	0.6	0.072
ASV_786	0	0	0	0	0	0	0	1	0	0	15	11	25	5	16	Bacteria	Proteobacteria	Gammaproteobacteria	Pseudomonadales	Cellvibrionaceae	Marinagarivorans	0	0.00273973	0.986301	3	0.986301	0.001
ASV_787	0	0	0	0	0	0	0	0	6	0	14	7	12	22	10	Bacteria	Bacteroidota	Bacteroidia	Chitinophagales	Saprospiraceae	NA	0	0.0169014	0.915493	3	0.915493	0.001
ASV_788	0	0	0	0	0	0	0	4	0	0	4	22	0	11	19	Bacteria	Verrucomicrobiota	Verrucomicrobiae	Verrucomicrobiales	DEV007	NA	0	0.0133333	0.746667	3	0.746667	0.025
ASV_789	0	0	0	0	0	0	0	0	0	4	6	11	0	42	14	Bacteria	Actinobacteriota	Acidimicrobiia	Microtrichales	Microtrichaceae	NA	0	0.0103896	0.758442	3	0.758442	0.015
ASV_791	0	0	28	0	0	0	0	17	0	0	0	3	24	0	0	Bacteria	Cyanobacteria	Cyanobacteriia	Synechococcales	Synechococcales	Incertae	0.0777778	0.0472222	0.15	3	0.15	0.912
ASV_792	0	0	0	0	0	0	0	4	7	0	8	19	4	0	14	Bacteria	Actinobacteriota	Acidimicrobiia	Microtrichales	Microtrichaceae	Sva0996	0	0.0785714	0.642857	3	0.642857	0.033
ASV_793	0	0	0	0	0	0	0	0	0	0	9	7	10	7	29	Bacteria	Bacteroidota	Bacteroidia	Flavobacteriales	Flavobacteriaceae	Ulvibacter	0	0	1	3	1	0.001
ASV_794	0	0	0	0	0	0	0	0	0	0	0	25	0	0	38	Bacteria	Proteobacteria	Gammaproteobacteria	Arenicellales	Arenicellaceae	Arenicella	0	0	0.4	3	0.4	0.29
ASV_795	0	0	4	0	0	0	0	0	6	2	7	12	5	14	8	Bacteria	Bacteroidota	Bacteroidia	Flavobacteriales	Flavobacteriaceae	Pibocella	0.0137931	0.0551724	0.793103	3	0.793103	0.003
ASV_796	0	0	0	0	0	5	0	4	0	0	0	2	17	0	42	Bacteria	Proteobacteria	Alphaproteobacteria	Micavibrionales	Micavibrionaceae	NA	0	0.0514286	0.522857	3	0.522857	0.183
ASV_797	13	0	0	0	0	0	0	11	3	10	0	0	0	0	0	Bacteria	Bdellovibrionota	Bdellovibrionia	Bdellovibrionales	Bdellovibrionaceae	Bdellovibrio	0.0702703	0.389189	0	2	0.389189	0.24
ASV_800	0	0	0	0	0	0	0	0	0	0	0	0	43	2	27	Bacteria	Bacteroidota	Bacteroidia	Flavobacteriales	Flavobacteriaceae	Kordia	0	0	0.6	3	0.6	0.073
ASV_801	14	20	0	0	0	0	13	0	7	5	0	0	0	0	0	Bacteria	Bacteroidota	Bacteroidia	Chitinophagales	Saprospiraceae	NA	0.230508	0.254237	0	2	0.254237	0.509
ASV_802	13	1	11	6	0	0	8	0	0	14	0	0	0	0	0	Bacteria	Proteobacteria	Alphaproteobacteria	Rhodobacterales	Rhodobacteraceae	NA	0.467925	0.166038	0	1	0.467925	0.124
ASV_803	0	0	0	0	0	0	0	0	18	15	0	0	0	0	0	Bacteria	Bdellovibrionota	Bdellovibrionia	Bdellovibrionales	Bdellovibrionaceae	Bdellovibrio	0	0.4	0	2	0.4	0.282
ASV_805	0	0	0	0	0	0	0	0	0	0	12	5	4	19	19	Bacteria	Bacteroidota	Bacteroidia	Flavobacteriales	Flavobacteriaceae	NA	0	0	1	3	1	0.003
ASV_806	0	0	0	0	0	0	0	0	0	0	13	15	0	0	42	Bacteria	Actinobacteriota	Acidimicrobiia	Microtrichales	Ilumatobacteraceae	Ilumatobacter	0	0	0.6	3	0.6	0.077
ASV_807	0	0	0	0	0	0	0	0	0	0	8	19	6	10	24	Bacteria	Proteobacteria	Gammaproteobacteria	Tenderiales	Tenderiaceae	Candidatus	0	0	1	3	1	0.001
ASV_808	8	9	4	0	0	0	0	4	10	7	0	0	0	0	0	Bacteria	Bacteroidota	Bacteroidia	Chitinophagales	Chitinophagaceae	NA	0.3	0.3	0	1	0.3	0.536
ASV_809	0	4	1	5	0	0	0	3	0	4	11	6	6	0	15	Bacteria	Cyanobacteria	Cyanobacteriia	Phormidesmiales	Phormidesmiaceae	Phormidesmis	0.109091	0.0509091	0.552727	3	0.552727	0.068
ASV_810	3	7	14	0	11	0	0	9	7	3	5	0	0	0	0	Bacteria	Bacteroidota	Bacteroidia	Chitinophagales	Saprospiraceae	NA	0.474576	0.19322	0.0169492	1	0.474576	0.179
ASV_812	0	0	0	0	0	0	0	0	0	0	0	0	18	10	50	Bacteria	Proteobacteria	Alphaproteobacteria	Sphingomonadales	Sphingomonadaceae	Erythrobacter	0	0	0.6	3	0.6	0.066
ASV_814	8	1	5	0	5	0	0	4	0	0	0	23	0	5	0	Bacteria	Bacteroidota	Bacteroidia	Chitinophagales	Saprospiraceae	NA	0.298039	0.0156863	0.219608	1	0.298039	0.692
ASV_817	0	0	0	7	0	0	22	0	0	6	0	0	0	0	0	Bacteria	Proteobacteria	Alphaproteobacteria	Rhodobacterales	Rhodobacteraceae	NA	0.04	0.32	0	2	0.32	0.52
ASV_818	0	0	0	0	0	0	7	0	14	6	0	0	0	0	31	Bacteria	Proteobacteria	Alphaproteobacteria	Rhizobiales	Stappiaceae	NA	0	0.27931	0.106897	2	0.27931	0.393
ASV_819	0	0	0	0	0	0	0	0	7	2	12	4	17	15	0	Bacteria	Bacteroidota	Bacteroidia	Chitinophagales	Saprospiraceae	Portibacter	0	0.0631579	0.673684	3	0.673684	0.029
ASV_820	0	0	0	0	0	0	0	0	2	3	0	14	0	19	33	Bacteria	Planctomycetota	Planctomycetes	Pirellulales	Pirellulaceae	Rhodopirellula	0	0.028169	0.557746	3	0.557746	0.076
ASV_821	0	0	0	0	0	0	0	0	0	0	12	10	2	24	23	Bacteria	Bacteroidota	Bacteroidia	Flavobacteriales	Flavobacteriaceae	NA	0	0	1	3	1	0.001
ASV_823	7	5	5	0	0	0	7	0	0	5	0	0	0	0	0	Bacteria	Patescibacteria	Gracilibacteria	Absconditabacteriales	(SR1)	NA	0.351724	0.165517	0	1	0.351724	0.427
ASV_824	0	0	0	0	0	5	0	2	46	1	0	0	0	0	0	Bacteria	Verrucomicrobiota	Verrucomicrobiae	Verrucomicrobiales	Rubritaleaceae	Rubritalea	0	0.8	0	2	0.8	0.008
ASV_825	0	0	0	0	0	0	0	0	13	9	0	14	0	0	0	Bacteria	Verrucomicrobiota	Verrucomicrobiae	Verrucomicrobiales	DEV007	NA	0	0.244444	0.0777778	2	0.244444	0.705
ASV_826	0	0	0	0	0	0	0	0	2	0	0	42	4	13	0	Bacteria	Verrucomicrobiota	Verrucomicrobiae	Verrucomicrobiales	Rubritaleaceae	Roseibacillus	0	0.00655738	0.580328	3	0.580328	0.06
ASV_827	0	0	0	0	0	0	0	0	0	0	0	28	0	0	35	Bacteria	Proteobacteria	Alphaproteobacteria	Caulobacterales	Hyphomonadaceae	Robiginitomaculum	0	0	0.4	3	0.4	0.302
ASV_828	0	0	0	0	0	0	0	0	0	0	0	0	0	0	77	Bacteria	Bacteroidota	Bacteroidia	Flavobacteriales	Flavobacteriaceae	Winogradskyella	0	0	0.2	3	0.2	1
ASV_830	10	7	9	0	14	0	5	7	1	5	0	0	0	0	0	Bacteria	Bacteroidota	Bacteroidia	Chitinophagales	Saprospiraceae	NA	0.551724	0.248276	0	1	0.551724	0.058
ASV_832	0	0	0	0	0	0	0	0	0	0	4	7	8	24	8	Bacteria	Chloroflexi	Anaerolineae	Caldilineales	Caldilineaceae	NA	0	0	1	3	1	0.001
ASV_834	0	0	0	0	0	0	0	0	0	2	20	0	21	10	15	Bacteria	Proteobacteria	Alphaproteobacteria	Rhizobiales	Rhizobiaceae	NA	0	0.00588235	0.776471	3	0.776471	0.011
ASV_835	0	0	0	0	0	0	0	0	0	0	13	0	0	0	55	Bacteria	Proteobacteria	Alphaproteobacteria	Rhodobacterales	Rhodobacteraceae	NA	0	0	0.4	3	0.4	0.312
ASV_836	6	0	8	2	0	0	0	0	8	6	0	0	11	0	0	Bacteria	Myxococcota	Polyangia	Haliangiales	Haliangiaceae	Haliangium	0.234146	0.136585	0.0536585	1	0.234146	0.784
ASV_838	2	12	2	0	10	0	18	6	2	1	0	0	0	0	0	Bacteria	Verrucomicrobiota	Verrucomicrobiae	Verrucomicrobiales	Rubritaleaceae	Rubritalea	0.392453	0.407547	0	2	0.407547	0.324
ASV_839	0	7	0	3	19	0	0	22	0	0	0	7	0	0	0	Bacteria	Bdellovibrionota	Bdellovibrionia	Bdellovibrionales	Bdellovibrionaceae	OM27	0.3	0.0758621	0.0241379	1	0.3	0.44
ASV_840	0	0	0	0	0	0	0	0	0	0	1	16	8	12	20	Bacteria	Proteobacteria	Gammaproteobacteria	Pseudomonadales	Halieaceae	Halioglobus	0	0	1	3	1	0.001
ASV_841	0	0	0	0	0	0	0	0	0	0	9	30	0	21	0	Bacteria	Bacteroidota	Bacteroidia	Chitinophagales	Saprospiraceae	Lewinella	0	0	0.6	3	0.6	0.073
ASV_843	7	12	9	0	0	0	8	6	0	5	0	0	0	0	0	Bacteria	Bacteroidota	Bacteroidia	Chitinophagales	Saprospiraceae	NA	0.357447	0.242553	0	1	0.357447	0.231
ASV_844	4	5	6	7	10	0	6	0	7	4	0	0	0	0	0	Bacteria	Bacteroidota	Bacteroidia	Chitinophagales	Saprospiraceae	NA	0.653061	0.208163	0	1	0.653061	0.021
ASV_845	11	6	5	13	0	14	0	0	0	5	0	0	0	0	0	Bacteria	Patescibacteria	Gracilibacteria	JGI	0000069-P22	NA	0.518519	0.140741	0	1	0.518519	0.108
ASV_847	0	0	0	0	0	0	0	0	0	0	18	0	0	0	38	Bacteria	Proteobacteria	Gammaproteobacteria	Pseudomonadales	Cellvibrionaceae	Candidatus	0	0	0.4	3	0.4	0.268
ASV_849	0	0	0	0	0	0	0	0	0	0	0	15	11	0	27	Bacteria	Proteobacteria	Alphaproteobacteria	Rhodobacterales	Rhodobacteraceae	Celeribacter	0	0	0.6	3	0.6	0.075
ASV_850	0	10	24	0	0	0	0	0	26	0	0	0	0	0	0	Bacteria	Bacteroidota	Bacteroidia	Chitinophagales	Saprospiraceae	NA	0.226667	0.0866667	0	1	0.226667	0.714
ASV_851	0	0	0	0	0	0	0	0	0	0	5	0	0	75	6	Bacteria	Cyanobacteria	Cyanobacteriia	Cyanobacteriales	Oscillatoriaceae	NA	0	0	0.6	3	0.6	0.056
ASV_852	0	0	0	0	0	0	0	0	4	4	8	7	6	8	11	Bacteria	Bacteroidota	Bacteroidia	Flavobacteriales	Flavobacteriaceae	Pricia	0	0.0666667	0.833333	3	0.833333	0.002
ASV_853	0	0	0	0	0	0	0	4	0	2	12	8	0	0	26	Bacteria	Myxococcota	Polyangia	Nannocystales	Nannocystaceae	NA	0	0.0461538	0.530769	3	0.530769	0.092
ASV_854	0	0	0	0	0	0	0	0	0	4	7	7	0	17	14	Bacteria	Bacteroidota	Bacteroidia	Flavobacteriales	Flavobacteriaceae	Maribacter	0	0.0163265	0.734694	3	0.734694	0.018
ASV_855	0	0	0	0	0	0	0	0	0	0	14	7	0	13	36	Bacteria	Bacteroidota	Bacteroidia	Flavobacteriales	Flavobacteriaceae	Lutimonas	0	0	0.8	3	0.8	0.012
ASV_856	0	0	0	0	0	0	0	0	0	0	7	11	31	0	15	Bacteria	Proteobacteria	Alphaproteobacteria	Micavibrionales	Micavibrionaceae	NA	0	0	0.8	3	0.8	0.011
ASV_857	11	15	0	0	0	0	0	0	10	4	3	0	0	0	0	Bacteria	Proteobacteria	Gammaproteobacteria	Granulosicoccales	Granulosicoccaceae	Granulosicoccus	0.24186	0.130233	0.0139535	1	0.24186	0.577
ASV_858	8	8	7	0	23	0	0	0	0	10	0	0	0	0	0	Bacteria	Patescibacteria	Parcubacteria	Candidatus	Moranbacteria	NA	0.657143	0.0357143	0	1	0.657143	0.044
ASV_859	4	0	0	0	3	0	7	1	5	4	6	18	6	2	8	Bacteria	Bacteroidota	Bacteroidia	Chitinophagales	Saprospiraceae	NA	0.04375	0.2125	0.625	3	0.625	0.049
ASV_861	0	0	0	0	0	0	0	0	0	0	8	13	0	5	27	Bacteria	Proteobacteria	Gammaproteobacteria	Pseudomonadales	Pseudohongiellaceae	Pseudohongiella	0	0	0.8	3	0.8	0.008
ASV_862	0	0	0	0	0	0	0	1	0	0	15	8	8	0	16	Bacteria	Bacteroidota	Bacteroidia	Flavobacteriales	Cryomorphaceae	NA	0	0.00416667	0.783333	3	0.783333	0.006
ASV_863	0	0	0	0	0	0	0	0	3	0	7	12	0	13	21	Bacteria	Proteobacteria	Gammaproteobacteria	UBA10353	marine	group	0	0.0107143	0.757143	3	0.757143	0.011
ASV_866	0	0	0	0	0	0	0	0	0	0	10	10	8	0	38	Bacteria	Proteobacteria	Gammaproteobacteria	Pseudomonadales	Halieaceae	OM60(NOR5)	0	0	0.8	3	0.8	0.013
ASV_868	0	4	26	0	0	0	0	0	22	0	0	0	0	0	0	Bacteria	Proteobacteria	Gammaproteobacteria	Granulosicoccales	Granulosicoccaceae	Granulosicoccus	0.230769	0.0846154	0	1	0.230769	0.502
ASV_869	0	3	0	0	0	0	0	0	5	1	16	11	0	12	8	Bacteria	Bacteroidota	Bacteroidia	Flavobacteriales	Schleiferiaceae	Schleiferia	0.0107143	0.0428571	0.671429	3	0.671429	0.029
ASV_870	0	0	0	0	0	5	0	0	1	0	3	16	0	11	25	Bacteria	Proteobacteria	Gammaproteobacteria	Pseudomonadales	OM182	clade	0	0.0393443	0.721311	3	0.721311	0.016
ASV_871	0	0	0	0	0	0	0	0	0	0	9	8	9	13	21	Bacteria	Proteobacteria	Alphaproteobacteria	Rhizobiales	Rhizobiaceae	Ahrensia	0	0	1	3	1	0.005
ASV_873	0	0	0	0	0	0	16	15	1	6	0	0	0	0	0	Bacteria	Bacteroidota	Bacteroidia	Chitinophagales	Saprospiraceae	NA	0	0.8	0	2	0.8	0.013
ASV_874	0	0	0	0	0	0	0	0	1	0	13	9	9	7	14	Bacteria	Bdellovibrionota	Bdellovibrionia	Bdellovibrionales	Bdellovibrionaceae	OM27	0	0.00377358	0.981132	3	0.981132	0.002
ASV_875	0	0	0	0	0	0	0	0	0	0	9	25	8	0	17	Bacteria	Bacteroidota	Bacteroidia	Chitinophagales	Saprospiraceae	Portibacter	0	0	0.8	3	0.8	0.008
ASV_876	0	0	0	0	0	0	0	0	0	0	8	16	8	0	25	Bacteria	Proteobacteria	Gammaproteobacteria	Pseudomonadales	Halieaceae	OM60(NOR5)	0	0	0.8	3	0.8	0.006
ASV_877	0	0	0	0	0	0	0	0	0	0	10	15	8	0	22	Bacteria	Proteobacteria	Alphaproteobacteria	Rhodobacterales	Rhodobacteraceae	Roseobacter	0	0	0.8	3	0.8	0.008
ASV_878	0	0	0	0	0	0	0	0	0	0	1	0	29	33	0	Bacteria	Bdellovibrionota	Bdellovibrionia	Bacteriovoracales	Bacteriovoracaceae	Peredibacter	0	0	0.6	3	0.6	0.054
ASV_879	0	0	0	0	0	0	0	0	0	0	1	2	11	0	26	Bacteria	Proteobacteria	Alphaproteobacteria	Sphingomonadales	Sphingomonadaceae	Erythrobacter	0	0	0.8	3	0.8	0.018
ASV_880	0	0	0	0	0	0	0	0	0	0	22	15	0	0	0	Bacteria	Proteobacteria	Alphaproteobacteria	Rhodobacterales	Rhodobacteraceae	NA	0	0	0.4	3	0.4	0.291
ASV_881	0	0	0	0	0	0	0	0	0	0	11	12	14	15	25	Bacteria	Planctomycetota	Planctomycetes	Pirellulales	Pirellulaceae	Rhodopirellula	0	0	1	3	1	0.002
ASV_882	0	0	0	0	0	0	0	0	0	0	9	6	17	0	25	Bacteria	Bdellovibrionota	Bdellovibrionia	Bacteriovoracales	Bacteriovoracaceae	Peredibacter	0	0	0.8	3	0.8	0.016
ASV_883	0	0	0	0	0	0	0	0	0	0	5	2	12	58	1	Bacteria	Patescibacteria	Gracilibacteria	Absconditabacteriales	(SR1)	NA	0	0	1	3	1	0.002
ASV_884	8	0	10	0	3	0	0	17	0	10	0	0	0	0	0	Bacteria	Verrucomicrobiota	Verrucomicrobiae	Verrucomicrobiales	DEV007	NA	0.2625	0.225	0	1	0.2625	0.497
ASV_885	5	10	7	0	14	0	0	5	13	0	0	0	0	0	0	Bacteria	Proteobacteria	Alphaproteobacteria	Rhodobacterales	Rhodobacteraceae	NA	0.533333	0.133333	0	1	0.533333	0.077
ASV_886	0	0	3	17	0	0	0	3	4	0	8	5	4	15	2	Bacteria	Proteobacteria	Gammaproteobacteria	Enterobacterales	Vibrionaceae	Aliivibrio	0.131148	0.0459016	0.557377	3	0.557377	0.102
ASV_887	0	0	0	0	0	0	0	0	0	0	34	0	18	14	2	Bacteria	Chloroflexi	Anaerolineae	Caldilineales	Caldilineaceae	NA	0	0	0.8	3	0.8	0.009
ASV_888	0	0	0	0	0	0	0	0	0	0	11	25	0	0	21	Bacteria	Proteobacteria	Alphaproteobacteria	Rhodobacterales	Rhodobacteraceae	NA	0	0	0.6	3	0.6	0.072
ASV_889	12	0	0	0	0	0	0	24	0	5	0	0	0	0	0	Bacteria	Bacteroidota	Bacteroidia	Chitinophagales	Saprospiraceae	NA	0.0585366	0.282927	0	2	0.282927	0.509
ASV_890	7	0	8	0	6	0	0	0	10	5	4	0	4	10	0	Bacteria	Bacteroidota	Bacteroidia	Chitinophagales	Saprospiraceae	NA	0.233333	0.111111	0.2	1	0.233333	0.915
ASV_891	0	2	0	0	0	0	0	0	10	8	4	0	0	16	5	Bacteria	Planctomycetota	Planctomycetes	Pirellulales	Pirellulaceae	Blastopirellula	0.00888889	0.16	0.333333	3	0.333333	0.446
ASV_892	0	0	0	0	0	0	0	0	2	0	15	17	3	18	14	Bacteria	Proteobacteria	Gammaproteobacteria	Pseudomonadales	Halieaceae	Halioglobus	0	0.0057971	0.971014	3	0.971014	0.001
ASV_894	11	0	0	0	0	0	0	0	17	9	0	0	0	0	0	Bacteria	Proteobacteria	Alphaproteobacteria	Rhodobacterales	Rhodobacteraceae	Roseobacter	0.0594595	0.281081	0	2	0.281081	0.503
ASV_895	0	13	0	0	0	0	0	0	16	11	0	0	0	0	0	Bacteria	Proteobacteria	Alphaproteobacteria	Rhodobacterales	Rhodobacteraceae	Sulfitobacter	0.065	0.27	0	2	0.27	0.498
ASV_896	0	0	0	0	0	0	0	0	2	3	23	4	0	6	0	Bacteria	Bacteroidota	Bacteroidia	Chitinophagales	Saprospiraceae	NA	0	0.0526316	0.521053	3	0.521053	0.071
ASV_897	12	5	0	0	0	0	0	0	15	6	0	0	0	0	0	Bacteria	Bacteroidota	Bacteroidia	Chitinophagales	Saprospiraceae	NA	0.178947	0.221053	0	2	0.221053	0.565
ASV_898	8	0	0	0	7	0	0	10	4	10	0	0	0	0	0	Bacteria	Bacteroidota	Bacteroidia	Chitinophagales	Saprospiraceae	NA	0.153846	0.369231	0	2	0.369231	0.28
ASV_899	3	5	11	11	3	5	4	0	0	5	0	0	0	0	0	Bacteria	Proteobacteria	Alphaproteobacteria	Parvibaculales	Parvibaculaceae	Candidatus	0.702128	0.178723	0	1	0.702128	0.015
ASV_903	0	4	0	3	16	10	10	4	1	0	0	0	0	0	0	Bacteria	Bacteroidota	Bacteroidia	Chitinophagales	Saprospiraceae	NA	0.2875	0.416667	0	2	0.416667	0.239
ASV_907	0	0	0	0	0	0	0	0	0	0	42	0	0	0	0	Bacteria	Verrucomicrobiota	Verrucomicrobiae	Verrucomicrobiales	DEV007	NA	0	0	0.2	3	0.2	1
ASV_908	0	0	0	0	0	0	0	0	0	0	5	13	10	0	19	Bacteria	Bacteroidota	Bacteroidia	Flavobacteriales	Flavobacteriaceae	Algibacter	0	0	0.8	3	0.8	0.014
ASV_909	9	0	0	6	0	0	0	0	0	8	0	0	0	0	0	Bacteria	Proteobacteria	Alphaproteobacteria	Rhodobacterales	Rhodobacteraceae	Jannaschia	0.26087	0.0695652	0	1	0.26087	0.527
ASV_910	0	0	0	0	0	0	0	0	0	0	19	7	0	0	19	Bacteria	Bdellovibrionota	Bdellovibrionia	Bacteriovoracales	Bacteriovoracaceae	NA	0	0	0.6	3	0.6	0.063
ASV_912	0	0	5	0	0	0	0	5	9	6	13	6	6	0	0	Bacteria	Bacteroidota	Bacteroidia	Chitinophagales	Saprospiraceae	Lewinella	0.02	0.24	0.3	3	0.3	0.503
ASV_914	1	0	2	0	0	0	6	18	19	4	0	0	0	0	0	Bacteria	Verrucomicrobiota	Verrucomicrobiae	Verrucomicrobiales	DEV007	NA	0.024	0.752	0	2	0.752	0.017
ASV_915	0	8	0	0	0	0	0	9	8	6	0	8	0	0	11	Bacteria	Proteobacteria	Gammaproteobacteria	UBA10353	marine	group	0.032	0.276	0.152	2	0.276	0.725
ASV_916	0	5	5	2	20	0	25	0	0	0	0	0	0	0	0	Bacteria	Bdellovibrionota	Bdellovibrionia	Bdellovibrionales	Bdellovibrionaceae	Bdellovibrio	0.449123	0.0877193	0	1	0.449123	0.174
ASV_917	0	0	0	10	0	0	0	0	8	6	10	0	0	0	0	Bacteria	Proteobacteria	Alphaproteobacteria	Rhodobacterales	Rhodobacteraceae	Celeribacter	0.0588235	0.164706	0.0588235	2	0.164706	1
ASV_919	0	0	0	0	0	0	0	2	0	0	4	10	15	3	16	Bacteria	Bacteroidota	Bacteroidia	Chitinophagales	Saprospiraceae	NA	0	0.008	0.96	3	0.96	0.002
ASV_920	0	0	0	0	0	0	0	0	0	3	4	12	9	8	14	Bacteria	Proteobacteria	Gammaproteobacteria	Granulosicoccales	Granulosicoccaceae	Granulosicoccus	0	0.012	0.94	3	0.94	0.003
ASV_921	0	0	0	0	0	0	0	0	0	0	12	0	3	16	16	Bacteria	Bacteroidota	Bacteroidia	Flavobacteriales	Flavobacteriaceae	Winogradskyella	0	0	0.8	3	0.8	0.012
ASV_922	0	0	0	0	0	0	0	0	0	0	6	7	0	0	27	Bacteria	Bacteroidota	Bacteroidia	Flavobacteriales	Flavobacteriaceae	Croceitalea	0	0	0.6	3	0.6	0.072
ASV_923	0	0	0	0	0	0	0	0	0	0	4	3	5	0	35	Bacteria	Proteobacteria	Alphaproteobacteria	Micavibrionales	Micavibrionaceae	NA	0	0	0.8	3	0.8	0.008
ASV_924	11	4	12	6	0	0	10	0	0	0	0	0	0	0	0	Bacteria	Bdellovibrionota	Bdellovibrionia	Bdellovibrionales	Bdellovibrionaceae	Bdellovibrio	0.613953	0.0465116	0	1	0.613953	0.038
ASV_925	0	0	0	0	0	0	0	0	0	0	7	3	33	11	18	Bacteria	Cyanobacteria	Cyanobacteriia	Thermosynechococcales	Acaryochloridaceae	Acaryochloris	0	0	1	3	1	0.002
ASV_926	12	2	5	9	0	9	7	0	0	0	0	0	0	0	0	Bacteria	Bacteroidota	Bacteroidia	Flavobacteriales	NS9	marine	0.509091	0.145455	0	1	0.509091	0.097
ASV_930	0	0	0	0	0	0	0	0	0	0	0	0	0	81	0	Bacteria	Cyanobacteria	Cyanobacteriia	Cyanobacteriales	Oscillatoriaceae	NA	0	0	0.2	3	0.2	1
ASV_931	5	11	20	0	0	0	0	0	3	5	0	0	0	0	0	Bacteria	Bacteroidota	Bacteroidia	Chitinophagales	Saprospiraceae	Rubidimonas	0.490909	0.0727273	0	1	0.490909	0.128
ASV_932	7	0	4	11	0	15	9	0	0	0	0	0	0	0	0	Bacteria	Patescibacteria	Gracilibacteria	Absconditabacteriales	(SR1)	NA	0.286957	0.208696	0	1	0.286957	0.459
ASV_933	5	0	0	0	0	0	0	0	0	3	15	0	22	3	4	Bacteria	Bacteroidota	Bacteroidia	Chitinophagales	Saprospiraceae	NA	0.0192308	0.0115385	0.676923	3	0.676923	0.049
ASV_934	0	0	4	0	0	0	0	0	17	2	6	2	0	2	0	Bacteria	Actinobacteriota	Acidimicrobiia	Microtrichales	Microtrichaceae	NA	0.0242424	0.230303	0.181818	2	0.230303	0.908
ASV_935	0	0	0	0	0	0	0	0	0	0	13	4	11	10	6	Bacteria	Bacteroidota	Bacteroidia	Flavobacteriales	Cryomorphaceae	Vicingus	0	0	1	3	1	0.002
ASV_936	0	0	0	0	0	0	0	12	0	6	0	13	15	9	0	Bacteria	Proteobacteria	Alphaproteobacteria	Rhodobacterales	Rhodobacteraceae	Sulfitobacter	0	0.130909	0.403636	3	0.403636	0.139
ASV_939	0	0	0	0	0	0	0	0	0	0	7	0	11	0	37	Bacteria	Proteobacteria	Gammaproteobacteria	Pseudomonadales	Porticoccaceae	C1-B045	0	0	0.6	3	0.6	0.077
ASV_940	13	0	0	0	0	0	0	17	2	4	0	0	0	0	0	Bacteria	Bacteroidota	Bacteroidia	Flavobacteriales	NS9	marine	0.0722222	0.383333	0	2	0.383333	0.175
ASV_941	6	0	4	0	0	2	2	6	1	5	0	0	0	0	0	Bacteria	Proteobacteria	Gammaproteobacteria	Enterobacterales	Morganellaceae	endosymbionts	0.153846	0.615385	0	2	0.615385	0.026
ASV_942	0	3	0	6	0	17	10	0	5	2	0	0	0	0	0	Bacteria	Patescibacteria	Gracilibacteria	JGI	0000069-P22	NA	0.0837209	0.632558	0	2	0.632558	0.044
ASV_944	0	0	0	0	0	0	0	6	2	4	6	8	7	12	9	Bacteria	Bacteroidota	Bacteroidia	Flavobacteriales	Flavobacteriaceae	Maribacter	0	0.133333	0.777778	3	0.777778	0.006
ASV_945	0	0	0	0	0	0	0	0	0	0	10	12	9	7	3	Bacteria	Bdellovibrionota	Oligoflexia	Oligoflexales	Oligoflexaceae	NA	0	0	1	3	1	0.002
ASV_946	0	0	0	0	0	0	0	0	0	0	0	12	11	8	9	Bacteria	Proteobacteria	Alphaproteobacteria	Rhodobacterales	Rhodobacteraceae	NA	0	0	0.8	3	0.8	0.017
ASV_948	0	0	0	0	0	0	0	0	0	0	12	0	0	53	0	Bacteria	Bacteroidota	Bacteroidia	Chitinophagales	Saprospiraceae	NA	0	0	0.4	3	0.4	0.261
ASV_949	0	0	0	0	0	0	0	0	0	0	13	11	11	0	4	Bacteria	Cyanobacteria	Cyanobacteriia	Synechococcales	Synechococcales	Incertae	0	0	0.8	3	0.8	0.013
ASV_950	6	5	0	3	0	0	5	0	1	8	0	0	0	0	0	Bacteria	Bacteroidota	Bacteroidia	Flavobacteriales	NS9	marine	0.3	0.3	0	1	0.3	0.564
ASV_951	0	5	10	0	0	0	0	0	9	1	6	0	11	0	0	Bacteria	Bacteroidota	Bacteroidia	Chitinophagales	Saprospiraceae	NA	0.142857	0.0952381	0.161905	3	0.161905	0.953
ASV_953	0	0	0	0	0	0	0	0	0	0	4	23	0	13	9	Bacteria	Verrucomicrobiota	Verrucomicrobiae	Verrucomicrobiales	Rubritaleaceae	Roseibacillus	0	0	0.8	3	0.8	0.006
ASV_954	0	0	0	0	0	0	0	0	0	0	11	10	0	0	36	Bacteria	Bacteroidota	Bacteroidia	Chitinophagales	Saprospiraceae	Lewinella	0	0	0.6	3	0.6	0.065
ASV_955	0	0	0	0	0	0	0	0	0	0	2	8	0	15	29	Bacteria	Proteobacteria	Gammaproteobacteria	Pseudomonadales	Halieaceae	Halioglobus	0	0	0.8	3	0.8	0.02
ASV_957	0	0	1	0	0	0	0	0	14	4	0	0	0	0	0	Bacteria	Myxococcota	Polyangia	Haliangiales	Haliangiaceae	Haliangium	0.0105263	0.378947	0	2	0.378947	0.298
ASV_959	0	0	0	0	0	0	0	0	4	1	9	0	9	0	43	Bacteria	Bacteroidota	Bacteroidia	Cytophagales	Cyclobacteriaceae	Fulvivirga	0	0.030303	0.554545	3	0.554545	0.074
ASV_960	0	0	0	0	0	0	0	0	0	0	0	17	0	0	34	Bacteria	Bacteroidota	Bacteroidia	Flavobacteriales	Flavobacteriaceae	NA	0	0	0.4	3	0.4	0.295
ASV_961	4	3	5	0	6	4	5	3	0	4	0	6	0	0	0	Bacteria	Bacteroidota	Bacteroidia	Chitinophagales	Saprospiraceae	Aureispira	0.36	0.32	0.03	1	0.36	0.564
ASV_962	3	2	3	1	0	0	0	0	11	1	2	8	0	0	0	Bacteria	Myxococcota	Myxococcia	Myxococcales	Myxococcaceae	NA	0.232258	0.154839	0.129032	1	0.232258	0.942
ASV_963	0	6	0	0	0	0	25	4	0	7	0	0	0	0	0	Bacteria	Bacteroidota	Bacteroidia	Chitinophagales	Saprospiraceae	NA	0.0285714	0.514286	0	2	0.514286	0.118
ASV_964	0	0	0	0	0	0	0	0	0	9	2	11	4	18	8	Bacteria	Actinobacteriota	Acidimicrobiia	Microtrichales	Microtrichaceae	NA	0	0.0346154	0.826923	3	0.826923	0.005
ASV_965	0	0	0	0	0	0	0	0	0	0	22	0	0	40	0	Bacteria	Proteobacteria	Gammaproteobacteria	Granulosicoccales	Granulosicoccaceae	Granulosicoccus	0	0	0.4	3	0.4	0.294
ASV_966	0	0	0	0	0	0	0	0	0	0	4	6	0	18	24	Bacteria	Bacteroidota	Bacteroidia	Chitinophagales	Saprospiraceae	NA	0	0	0.8	3	0.8	0.01
ASV_967	10	8	6	0	0	0	10	0	0	3	0	0	0	0	0	Bacteria	Bacteroidota	Bacteroidia	Chitinophagales	Saprospiraceae	NA	0.389189	0.140541	0	1	0.389189	0.244
ASV_969	0	10	0	7	0	0	0	0	0	0	4	10	11	0	0	Bacteria	Proteobacteria	Alphaproteobacteria	Rhodobacterales	Rhodobacteraceae	Planktotalea	0.161905	0	0.357143	3	0.357143	0.311
ASV_970	0	1	0	0	10	0	5	12	7	2	0	0	0	14	0	Bacteria	Bacteroidota	Bacteroidia	Chitinophagales	Saprospiraceae	NA	0.0862745	0.407843	0.054902	2	0.407843	0.227
ASV_971	0	0	0	0	0	0	0	0	13	5	0	0	0	0	21	Bacteria	Proteobacteria	Alphaproteobacteria	Rhizobiales	Rhizobiaceae	Pseudahrensia	0	0.184615	0.107692	2	0.184615	0.743
ASV_972	0	0	0	0	0	0	0	0	6	7	6	6	0	17	17	Bacteria	Planctomycetota	Planctomycetes	Pirellulales	Pirellulaceae	Rhodopirellula	0	0.0881356	0.623729	3	0.623729	0.054
ASV_973	0	0	0	0	0	0	0	0	0	0	0	8	7	0	28	Bacteria	Bacteroidota	Bacteroidia	Chitinophagales	Saprospiraceae	Portibacter	0	0	0.6	3	0.6	0.052
ASV_974	0	0	0	0	0	0	0	0	0	0	0	0	22	0	24	Bacteria	Proteobacteria	Gammaproteobacteria	Pseudomonadales	Spongiibacteraceae	BD1-7	0	0	0.4	3	0.4	0.281
ASV_975	17	9	3	0	0	0	0	0	0	5	0	0	0	0	0	Bacteria	Patescibacteria	Gracilibacteria	Absconditabacteriales	(SR1)	NA	0.511765	0.0294118	0	1	0.511765	0.125
ASV_976	2	4	0	0	1	0	5	0	5	3	5	6	0	9	4	Bacteria	SAR324	clade(Marine	group	B)	NA	0.0954545	0.177273	0.436364	3	0.436364	0.253
ASV_978	0	0	0	0	0	0	0	0	0	0	11	9	19	18	5	Bacteria	Proteobacteria	Gammaproteobacteria	Granulosicoccales	Granulosicoccaceae	Granulosicoccus	0	0	1	3	1	0.003
ASV_979	21	0	0	0	0	0	0	0	0	0	0	0	0	0	0	Bacteria	Bacteroidota	Bacteroidia	Chitinophagales	Saprospiraceae	NA	0.2	0	0	1	0.2	1
ASV_980	6	4	2	3	5	0	2	3	0	3	0	0	0	0	0	Bacteria	Bacteroidota	Bacteroidia	Sphingobacteriales	NS11-12	marine	0.714286	0.171429	0	1	0.714286	0.015
ASV_981	3	0	0	16	0	7	0	0	0	7	0	4	0	0	0	Bacteria	Proteobacteria	Gammaproteobacteria	Thiotrichales	Thiotrichaceae	Leucothrix	0.205405	0.151351	0.0216216	1	0.205405	0.907
ASV_982	0	0	0	0	0	0	0	3	0	0	9	16	6	0	15	Bacteria	Cyanobacteria	Cyanobacteriia	Leptolyngbyales	Leptolyngbyaceae	NA	0	0.0122449	0.75102	3	0.75102	0.01
ASV_983	0	0	0	0	0	0	0	0	0	0	12	7	0	0	31	Bacteria	Verrucomicrobiota	Verrucomicrobiae	Verrucomicrobiales	Rubritaleaceae	Roseibacillus	0	0	0.6	3	0.6	0.067
ASV_984	0	0	0	0	0	0	0	0	0	0	5	13	6	5	14	Bacteria	Verrucomicrobiota	Verrucomicrobiae	Verrucomicrobiales	Rubritaleaceae	Haloferula	0	0	1	3	1	0.003
ASV_985	0	0	0	0	0	0	0	0	0	0	1	13	10	6	19	Bacteria	Verrucomicrobiota	Verrucomicrobiae	Verrucomicrobiales	Rubritaleaceae	Roseibacillus	0	0	1	3	1	0.002
ASV_986	0	0	0	0	0	0	0	0	0	0	0	42	0	0	0	Bacteria	Bacteroidota	Bacteroidia	Chitinophagales	Saprospiraceae	NA	0	0	0.2	3	0.2	1
ASV_987	12	0	0	0	0	0	0	8	8	4	0	0	0	0	0	Bacteria	Bdellovibrionota	Bdellovibrionia	Bdellovibrionales	Bdellovibrionaceae	Bdellovibrio	0.075	0.375	0	2	0.375	0.235
ASV_989	1	0	0	0	0	0	0	2	1	1	6	6	4	7	9	Bacteria	Proteobacteria	Gammaproteobacteria	Burkholderiales	Burkholderiaceae	Limnobacter	0.00540541	0.0648649	0.864865	3	0.864865	0.001
ASV_990	0	0	0	0	0	0	0	0	8	0	0	0	0	0	26	Bacteria	Cyanobacteria	Cyanobacteriia	Cyanobacteriales	Xenococcaceae	Pleurocapsa	0	0.0470588	0.152941	3	0.152941	1
ASV_991	0	0	0	0	0	0	0	0	0	0	11	12	0	0	15	Bacteria	Proteobacteria	Gammaproteobacteria	Pseudomonadales	Halieaceae	Halioglobus	0	0	0.6	3	0.6	0.08
ASV_992	0	0	0	0	0	0	0	0	0	0	11	0	0	20	31	Bacteria	Bacteroidota	Bacteroidia	Flavobacteriales	Flavobacteriaceae	NA	0	0	0.6	3	0.6	0.062
ASV_993	1	3	0	0	15	0	9	3	5	1	0	0	0	0	0	Bacteria	Bacteroidota	Bacteroidia	Chitinophagales	Saprospiraceae	NA	0.308108	0.389189	0	2	0.389189	0.379
ASV_995	0	0	0	0	0	0	0	0	0	0	10	12	21	0	0	Bacteria	Proteobacteria	Alphaproteobacteria	Rhodobacterales	Rhodobacteraceae	NA	0	0	0.6	3	0.6	0.064
ASV_996	0	0	0	0	0	0	0	0	0	0	6	0	0	0	43	Bacteria	Proteobacteria	Gammaproteobacteria	Pseudomonadales	Cellvibrionaceae	Eionea	0	0	0.4	3	0.4	0.295
ASV_997	0	0	0	0	0	0	0	0	0	0	0	45	0	0	0	Bacteria	Proteobacteria	Alphaproteobacteria	Rhodobacterales	Rhodobacteraceae	Octadecabacter	0	0	0.2	3	0.2	1
ASV_998	0	0	0	0	0	0	0	0	0	0	0	22	0	6	28	Bacteria	Proteobacteria	Alphaproteobacteria	Rhodobacterales	Rhodobacteraceae	Yoonia-Loktanella	0	0	0.6	3	0.6	0.064
ASV_1000	0	0	0	0	0	51	0	0	0	0	0	0	0	0	0	Bacteria	Proteobacteria	Gammaproteobacteria	Pseudomonadales	Cellvibrionaceae	Eionea	0	0.2	0	2	0.2	1
ASV_1004	0	9	0	0	0	0	10	6	8	2	0	0	0	0	0	Bacteria	Bacteroidota	Bacteroidia	Chitinophagales	Saprospiraceae	NA	0.0514286	0.594286	0	2	0.594286	0.036
ASV_1006	0	0	3	0	0	0	0	4	0	0	12	0	0	0	26	Bacteria	Bacteroidota	Bacteroidia	Flavobacteriales	Flavobacteriaceae	Dokdonia	0.0133333	0.0177778	0.337778	3	0.337778	0.328
ASV_1007	0	0	1	3	0	0	0	20	1	4	13	0	0	4	0	Bacteria	Patescibacteria	Gracilibacteria	JGI	0000069-P22	NA	0.0347826	0.326087	0.147826	2	0.326087	0.573
ASV_1008	0	0	0	0	0	0	0	0	0	0	11	0	0	23	22	Bacteria	Actinobacteriota	Acidimicrobiia	Microtrichales	Microtrichaceae	Sva0996	0	0	0.6	3	0.6	0.052
ASV_1009	0	0	0	0	0	0	0	0	0	0	0	14	8	0	12	Bacteria	Verrucomicrobiota	Verrucomicrobiae	Verrucomicrobiales	Rubritaleaceae	Roseibacillus	0	0	0.6	3	0.6	0.071
ASV_1010	0	0	0	0	0	0	0	0	0	0	0	0	0	3	33	Bacteria	Bacteroidota	Bacteroidia	Chitinophagales	Saprospiraceae	Portibacter	0	0	0.4	3	0.4	0.297
ASV_1011	4	0	6	0	12	0	0	12	9	0	0	0	0	0	0	Bacteria	Bacteroidota	Bacteroidia	Chitinophagales	Saprospiraceae	NA	0.306977	0.195349	0	1	0.306977	0.451
ASV_1013	0	0	0	0	0	0	0	0	7	8	0	26	0	0	0	Bacteria	Bacteroidota	Bacteroidia	Flavobacteriales	Cryomorphaceae	NA	0	0.146341	0.126829	2	0.146341	0.739
ASV_1014	12	12	0	0	0	0	0	0	16	0	0	0	0	0	0	Bacteria	Bacteroidota	Bacteroidia	Chitinophagales	Saprospiraceae	NA	0.24	0.08	0	1	0.24	0.713
ASV_1015	11	0	0	0	9	0	0	11	7	0	0	0	0	0	0	Bacteria	Bdellovibrionota	Bdellovibrionia	Bacteriovoracales	Bacteriovoracaceae	Peredibacter	0.210526	0.189474	0	1	0.210526	0.714
ASV_1019	0	0	0	0	0	0	0	4	0	0	2	6	5	2	0	Bacteria	Bacteroidota	Bacteroidia	Chitinophagales	37-13	NA	0	0.0421053	0.631579	3	0.631579	0.036
ASV_1021	0	0	0	0	0	0	0	0	0	0	7	0	27	29	0	Bacteria	Bdellovibrionota	Bdellovibrionia	Bacteriovoracales	Bacteriovoracaceae	Peredibacter	0	0	0.6	3	0.6	0.073
ASV_1022	16	0	0	0	0	0	0	0	0	7	0	0	0	0	0	Bacteria	Bacteroidota	Bacteroidia	Chitinophagales	Saprospiraceae	NA	0.13913	0.0608696	0	1	0.13913	1
ASV_1023	9	2	0	0	0	0	4	5	8	1	0	0	0	0	0	Bacteria	Patescibacteria	Parcubacteria	Candidatus	Moranbacteria	NA	0.151724	0.496552	0	2	0.496552	0.095
ASV_1025	0	0	9	0	0	0	0	18	22	0	0	0	0	2	0	Bacteria	Planctomycetota	Planctomycetes	Pirellulales	Pirellulaceae	Blastopirellula	0.0352941	0.313725	0.00784314	2	0.313725	0.391
ASV_1026	0	0	0	6	0	0	5	0	0	0	9	11	0	0	10	Bacteria	Bacteroidota	Bacteroidia	Chitinophagales	Saprospiraceae	NA	0.0292683	0.0243902	0.439024	3	0.439024	0.106
ASV_1027	0	0	0	0	0	0	0	2	9	0	3	5	0	24	0	Bacteria	Planctomycetota	Planctomycetes	Pirellulales	Pirellulaceae	Rhodopirellula	0	0.102326	0.446512	3	0.446512	0.214
ASV_1028	0	0	0	0	0	0	0	0	0	0	6	12	0	0	18	Bacteria	Proteobacteria	Gammaproteobacteria	Arenicellales	Arenicellaceae	Arenicella	0	0	0.6	3	0.6	0.069
ASV_1029	0	0	0	0	0	0	0	0	0	0	0	12	6	9	19	Bacteria	Bacteroidota	Bacteroidia	Flavobacteriales	Flavobacteriaceae	Aquibacter	0	0	0.8	3	0.8	0.01
ASV_1032	0	0	2	0	0	0	0	0	0	1	0	12	0	7	14	Bacteria	Bacteroidota	Bacteroidia	Chitinophagales	Saprospiraceae	Portibacter	0.0111111	0.00555556	0.55	3	0.55	0.072
ASV_1033	0	0	0	0	5	0	0	0	13	4	0	0	0	0	0	Bacteria	Bacteroidota	Bacteroidia	Chitinophagales	Saprospiraceae	NA	0.0454545	0.309091	0	2	0.309091	0.489
ASV_1034	0	0	0	0	0	0	0	8	10	9	0	0	0	0	0	Bacteria	Proteobacteria	Gammaproteobacteria	Arenicellales	Arenicellaceae	Perspicuibacter	0	0.6	0	2	0.6	0.063
ASV_1035	0	0	0	0	0	0	0	0	0	4	0	9	0	13	13	Bacteria	Proteobacteria	Alphaproteobacteria	Rhizobiales	Rhizobiaceae	NA	0	0.0205128	0.538462	3	0.538462	0.076
ASV_1036	0	0	0	0	0	0	0	0	0	0	5	11	5	4	6	Bacteria	Bacteroidota	Bacteroidia	Cytophagales	Cyclobacteriaceae	NA	0	0	1	3	1	0.001
ASV_1037	0	0	0	0	0	0	0	0	0	0	3	16	0	11	24	Bacteria	Proteobacteria	Gammaproteobacteria	Pseudomonadales	Spongiibacteraceae	BD1-7	0	0	0.8	3	0.8	0.014
ASV_1038	0	0	0	0	0	0	0	0	0	0	1	0	7	0	43	Bacteria	Proteobacteria	Gammaproteobacteria	Enterobacterales	Alteromonadaceae	Glaciecola	0	0	0.6	3	0.6	0.06
ASV_1039	16	0	0	12	0	0	0	0	0	0	0	0	0	0	0	Bacteria	Bdellovibrionota	Bdellovibrionia	Bdellovibrionales	Bdellovibrionaceae	Bdellovibrio	0.4	0	0	1	0.4	0.276
ASV_1040	3	1	0	0	8	6	1	6	0	7	0	0	0	0	0	Bacteria	Bacteroidota	Bacteroidia	Chitinophagales	Saprospiraceae	NA	0.225	0.5	0	2	0.5	0.137
ASV_1042	0	0	0	0	0	0	0	22	14	0	0	0	0	0	0	Bacteria	Bacteroidota	Bacteroidia	Chitinophagales	Saprospiraceae	NA	0	0.4	0	2	0.4	0.264
ASV_1043	8	0	11	0	0	0	0	0	0	0	0	0	0	0	0	Bacteria	Patescibacteria	Parcubacteria	Candidatus	Moranbacteria	NA	0.4	0	0	1	0.4	0.288
ASV_1044	7	3	0	0	8	0	15	3	0	0	0	0	0	0	0	Bacteria	Bacteroidota	Bacteroidia	Flavobacteriales	NS9	marine	0.3	0.2	0	1	0.3	0.429
ASV_1045	4	0	0	0	0	0	0	16	10	0	0	0	0	0	0	Bacteria	Proteobacteria	Alphaproteobacteria	Rhodobacterales	Rhodobacteraceae	NA	0.0266667	0.346667	0	2	0.346667	0.302
ASV_1046	0	0	2	0	0	0	0	0	0	5	0	21	3	0	0	Bacteria	Bacteroidota	Bacteroidia	Chitinophagales	Saprospiraceae	NA	0.0129032	0.0322581	0.309677	3	0.309677	0.496
ASV_1047	0	0	0	0	0	0	0	0	0	23	0	0	0	0	0	Bacteria	Proteobacteria	Alphaproteobacteria	Caulobacterales	Hyphomonadaceae	Hellea	0	0.2	0	2	0.2	1
ASV_1048	0	0	0	0	0	0	0	0	0	0	4	4	6	0	13	Bacteria	Proteobacteria	Gammaproteobacteria	Pseudomonadales	Pseudohongiellaceae	Pseudohongiella	0	0	0.8	3	0.8	0.011
ASV_1050	0	0	0	0	0	0	0	0	0	7	15	13	0	9	3	Bacteria	Actinobacteriota	Acidimicrobiia	Microtrichales	Microtrichaceae	NA	0	0.0297872	0.680851	3	0.680851	0.026
ASV_1051	3	0	0	0	0	0	2	21	0	4	0	0	0	0	0	Bacteria	Bacteroidota	Bacteroidia	Chitinophagales	Saprospiraceae	NA	0.02	0.54	0	2	0.54	0.118
ASV_1054	0	0	0	0	0	0	0	0	4	0	7	2	3	6	7	Bacteria	Bacteroidota	Bacteroidia	Chitinophagales	Saprospiraceae	Portibacter	0	0.0275862	0.862069	3	0.862069	0.005
ASV_1055	0	0	0	0	0	0	0	0	0	0	5	8	1	6	18	Bacteria	Bacteroidota	Bacteroidia	Cytophagales	Cyclobacteriaceae	NA	0	0	1	3	1	0.003
ASV_1056	0	0	4	0	0	0	0	12	0	0	0	16	0	0	0	Bacteria	Proteobacteria	Alphaproteobacteria	Rhizobiales	Stappiaceae	NA	0.025	0.075	0.1	3	0.1	1
ASV_1058	0	0	0	0	0	0	0	0	0	8	0	0	0	0	0	Bacteria	Patescibacteria	Gracilibacteria	JGI	0000069-P22	NA	0	0.2	0	2	0.2	1
ASV_1060	0	0	0	0	0	0	0	0	0	0	6	9	1	8	3	Bacteria	Bdellovibrionota	Bdellovibrionia	Bdellovibrionales	Bdellovibrionaceae	Bdellovibrio	0	0	1	3	1	0.002
ASV_1061	0	0	0	0	0	0	0	0	0	0	11	17	0	0	12	Bacteria	Cyanobacteria	Cyanobacteriia	Phormidesmiales	Phormidesmiaceae	Phormidesmis	0	0	0.6	3	0.6	0.07
ASV_1062	0	0	0	0	0	0	0	0	0	0	5	7	10	0	13	Bacteria	Proteobacteria	Alphaproteobacteria	Rhodobacterales	Rhodobacteraceae	NA	0	0	0.8	3	0.8	0.008
ASV_1064	0	0	0	0	0	0	0	0	0	0	0	5	12	8	23	Bacteria	Proteobacteria	Gammaproteobacteria	Pseudomonadales	Halieaceae	Halioglobus	0	0	0.8	3	0.8	0.02
ASV_1066	0	0	0	0	0	0	1	1	0	0	6	11	0	0	10	Bacteria	Fusobacteriota	Fusobacteriia	Fusobacteriales	Fusobacteriaceae	Propionigenium	0	0.0275862	0.558621	3	0.558621	0.067
ASV_1067	0	0	0	0	0	0	0	0	0	1	0	9	8	0	23	Bacteria	Bacteroidota	Bacteroidia	Flavobacteriales	Flavobacteriaceae	NA	0	0.00487805	0.585366	3	0.585366	0.064
ASV_1068	0	0	0	0	0	0	0	0	0	0	11	6	0	0	7	Bacteria	Bacteroidota	Bacteroidia	Chitinophagales	Saprospiraceae	Portibacter	0	0	0.6	3	0.6	0.06
ASV_1069	0	0	0	0	0	0	0	0	0	0	16	13	12	8	0	Bacteria	Proteobacteria	Gammaproteobacteria	Enterobacterales	Vibrionaceae	Vibrio	0	0	0.8	3	0.8	0.011
ASV_1070	0	0	0	0	0	0	0	0	0	0	0	16	0	0	25	Bacteria	Bacteroidota	Bacteroidia	Cytophagales	Cyclobacteriaceae	Fulvivirga	0	0	0.4	3	0.4	0.294
ASV_1071	4	1	4	0	0	0	0	0	0	0	10	8	0	14	0	Bacteria	Proteobacteria	Gammaproteobacteria	Granulosicoccales	Granulosicoccaceae	Granulosicoccus	0.131707	0	0.468293	3	0.468293	0.12
ASV_1072	0	8	0	0	0	0	0	0	14	0	0	0	28	0	0	Bacteria	Proteobacteria	Alphaproteobacteria	Caulobacterales	Hyphomonadaceae	Hellea	0.032	0.056	0.112	3	0.112	1
ASV_1074	0	0	0	0	0	0	0	1	0	0	0	0	12	0	25	Bacteria	Proteobacteria	Alphaproteobacteria	Rhodobacterales	Rhodobacteraceae	NA	0	0.00526316	0.389474	3	0.389474	0.312
ASV_1075	0	0	0	0	0	0	0	0	0	1	6	0	7	0	21	Bacteria	Bacteroidota	Bacteroidia	Flavobacteriales	Flavobacteriaceae	Maribacter	0	0.00571429	0.582857	3	0.582857	0.068
ASV_1078	7	7	0	0	0	0	0	11	0	4	0	0	0	0	0	Bacteria	Bacteroidota	Bacteroidia	Flavobacteriales	Flavobacteriaceae	Aurantivirga	0.193103	0.206897	0	2	0.206897	0.739
ASV_1081	0	0	7	0	0	0	3	0	0	0	23	2	0	0	0	Bacteria	Verrucomicrobiota	Verrucomicrobiae	Verrucomicrobiales	Rubritaleaceae	Rubritalea	0.04	0.0171429	0.285714	3	0.285714	0.688
ASV_1082	0	0	0	0	0	0	0	0	0	11	0	0	0	0	0	Bacteria	Proteobacteria	Gammaproteobacteria	Pseudomonadales	Cellvibrionaceae	NA	0	0.2	0	2	0.2	1
ASV_1085	0	0	0	0	0	0	0	0	0	0	15	6	4	17	4	Bacteria	Bdellovibrionota	Oligoflexia	Oligoflexales	Oligoflexaceae	NA	0	0	1	3	1	0.001
ASV_1089	28	0	0	0	0	0	0	0	0	0	0	0	0	0	0	Bacteria	Bacteroidota	Bacteroidia	Chitinophagales	Saprospiraceae	Lewinella	0.2	0	0	1	0.2	1
ASV_1090	4	2	0	0	4	0	0	6	1	4	0	0	0	0	0	Bacteria	Patescibacteria	Gracilibacteria	JGI	0000069-P22	NA	0.285714	0.314286	0	2	0.314286	0.47
ASV_1091	0	0	0	0	0	0	0	0	0	1	10	0	0	13	8	Bacteria	Chloroflexi	Anaerolineae	Caldilineales	Caldilineaceae	NA	0	0.00625	0.58125	3	0.58125	0.07
ASV_1092	0	0	2	0	0	0	0	0	0	0	17	7	5	0	5	Bacteria	Proteobacteria	Gammaproteobacteria	Enterobacterales	Pseudoalteromonadaceae	Pseudoalteromonas	0.0111111	0	0.755556	3	0.755556	0.019
ASV_1093	0	0	0	1	0	0	0	12	0	11	0	0	0	0	0	Bacteria	Bacteroidota	Bacteroidia	Chitinophagales	Saprospiraceae	NA	0.00833333	0.383333	0	2	0.383333	0.287
ASV_1095	0	0	0	0	0	0	0	0	0	4	0	11	0	0	16	Bacteria	Proteobacteria	Alphaproteobacteria	Rhizobiales	Hyphomicrobiaceae	Filomicrobium	0	0.0258065	0.348387	3	0.348387	0.339
ASV_1096	0	0	0	0	0	0	0	0	0	0	13	0	16	8	0	Bacteria	Bacteroidota	Bacteroidia	Chitinophagales	Saprospiraceae	NA	0	0	0.6	3	0.6	0.068
ASV_1097	0	0	0	0	0	0	0	0	0	0	5	6	6	0	18	Bacteria	Bacteroidota	Bacteroidia	Chitinophagales	Saprospiraceae	NA	0	0	0.8	3	0.8	0.014
ASV_1098	0	0	0	0	0	0	0	0	0	0	0	11	0	0	36	Bacteria	Proteobacteria	Alphaproteobacteria	Sphingomonadales	Sphingomonadaceae	Altererythrobacter	0	0	0.4	3	0.4	0.308
ASV_1099	0	0	0	0	0	0	0	0	0	0	0	2	8	0	22	Bacteria	Proteobacteria	Alphaproteobacteria	Caulobacterales	Parvularculaceae	Parvularcula	0	0	0.6	3	0.6	0.056
ASV_1103	3	9	0	0	10	0	6	2	0	2	0	0	0	0	0	Bacteria	Bdellovibrionota	Bdellovibrionia	Bacteriovoracales	Bacteriovoracaceae	Peredibacter	0.4125	0.1875	0	1	0.4125	0.186
ASV_1104	0	0	0	0	0	0	21	0	18	0	0	0	0	0	0	Bacteria	Bacteroidota	Bacteroidia	Chitinophagales	Saprospiraceae	NA	0	0.4	0	2	0.4	0.284
ASV_1105	0	0	0	0	0	0	0	22	15	0	0	0	0	0	0	Bacteria	Bacteroidota	Bacteroidia	Chitinophagales	Saprospiraceae	NA	0	0.4	0	2	0.4	0.271
ASV_1107	0	0	0	0	0	0	0	0	0	1	8	0	15	20	0	Bacteria	Bacteroidota	Bacteroidia	Flavobacteriales	Flavobacteriaceae	NA	0	0.00454545	0.586364	3	0.586364	0.079
ASV_1108	0	0	0	0	0	0	0	0	0	0	20	0	3	15	0	Bacteria	Bacteroidota	Bacteroidia	Chitinophagales	Saprospiraceae	NA	0	0	0.6	3	0.6	0.064
ASV_1109	0	0	0	0	0	0	0	0	0	0	12	2	19	3	0	Bacteria	Proteobacteria	Alphaproteobacteria	Rickettsiales	SM2D12	NA	0	0	0.8	3	0.8	0.005
ASV_1110	0	0	0	0	0	0	0	0	0	0	3	14	7	0	14	Bacteria	Proteobacteria	Gammaproteobacteria	Pseudomonadales	Spongiibacteraceae	Sinobacterium	0	0	0.8	3	0.8	0.009
ASV_1111	0	0	0	0	0	0	0	0	0	0	4	0	14	22	2	Bacteria	Proteobacteria	Alphaproteobacteria	Rhodobacterales	Rhodobacteraceae	NA	0	0	0.8	3	0.8	0.013
ASV_1112	0	0	0	0	0	0	0	0	0	0	2	21	6	9	2	Bacteria	Bacteroidota	Bacteroidia	Chitinophagales	Saprospiraceae	Portibacter	0	0	1	3	1	0.001
ASV_1113	0	0	0	2	0	0	0	13	0	12	0	0	0	0	0	Bacteria	Proteobacteria	Gammaproteobacteria	Pseudomonadales	Cellvibrionaceae	NA	0.0148148	0.37037	0	2	0.37037	0.277
ASV_1114	0	0	0	0	0	0	0	9	0	7	0	0	0	0	0	Bacteria	Proteobacteria	Gammaproteobacteria	Pseudomonadales	Cellvibrionaceae	NA	0	0.4	0	2	0.4	0.299
ASV_1116	0	0	0	0	0	0	0	1	0	0	6	10	9	0	12	Bacteria	Deinococcota	Deinococci	Deinococcales	Trueperaceae	Truepera	0	0.00526316	0.778947	3	0.778947	0.011
ASV_1117	0	0	0	0	0	0	0	0	17	3	0	0	0	0	0	Bacteria	Proteobacteria	Alphaproteobacteria	Rhodobacterales	Rhodobacteraceae	Sulfitobacter	0	0.4	0	2	0.4	0.287
ASV_1118	0	0	0	0	0	0	0	0	0	17	0	0	0	0	0	Bacteria	Proteobacteria	Gammaproteobacteria	Thiotrichales	Thiotrichaceae	Cocleimonas	0	0.2	0	2	0.2	1
ASV_1119	0	0	0	0	0	0	0	0	0	0	4	9	0	0	11	Bacteria	Proteobacteria	Alphaproteobacteria	Micavibrionales	Micavibrionaceae	NA	0	0	0.6	3	0.6	0.069
ASV_1122	0	0	0	1	0	0	3	10	11	0	4	0	0	0	0	Bacteria	Bacteroidota	Bacteroidia	Chitinophagales	Saprospiraceae	NA	0.00689655	0.496552	0.0275862	2	0.496552	0.149
ASV_1123	0	0	0	0	0	0	0	17	17	0	0	0	0	0	0	Bacteria	Proteobacteria	Alphaproteobacteria	Caulobacterales	Hyphomonadaceae	Hellea	0	0.4	0	2	0.4	0.297
ASV_1124	0	0	0	0	0	0	0	8	2	2	0	7	4	0	0	Bacteria	Bacteroidota	Bacteroidia	Chitinophagales	Saprospiraceae	NA	0	0.313043	0.191304	2	0.313043	0.459
ASV_1125	0	0	0	0	0	0	0	0	0	0	5	10	0	0	15	Bacteria	Proteobacteria	Gammaproteobacteria	Enterobacterales	Alteromonadaceae	Aliiglaciecola	0	0	0.6	3	0.6	0.07
ASV_1126	0	0	0	0	0	0	0	0	0	0	7	4	0	0	21	Bacteria	Bdellovibrionota	Bdellovibrionia	Bdellovibrionales	Bdellovibrionaceae	OM27	0	0	0.6	3	0.6	0.065
ASV_1128	4	0	16	0	0	0	5	3	1	6	0	0	0	7	0	Bacteria	Proteobacteria	Gammaproteobacteria	Thiotrichales	Thiotrichaceae	Cocleimonas	0.190476	0.285714	0.0333333	2	0.285714	0.71
ASV_1129	0	0	0	0	0	0	2	0	6	2	2	10	0	0	7	Bacteria	Bacteroidota	Bacteroidia	Chitinophagales	Saprospiraceae	Portibacter	0	0.206897	0.393103	3	0.393103	0.284
ASV_1130	0	0	0	0	0	0	0	0	1	0	2	13	0	13	0	Bacteria	Verrucomicrobiota	Verrucomicrobiae	Verrucomicrobiales	DEV007	NA	0	0.00689655	0.57931	3	0.57931	0.053
ASV_1132	0	0	0	0	0	0	0	0	1	0	3	5	5	6	12	Bacteria	Bacteroidota	Bacteroidia	Flavobacteriales	Flavobacteriaceae	Maribacter	0	0.00625	0.96875	3	0.96875	0.001
ASV_1133	0	0	0	0	0	0	0	0	0	1	10	5	6	0	4	Bacteria	Proteobacteria	Gammaproteobacteria	Pseudomonadales	Nitrincolaceae	NA	0	0.00769231	0.769231	3	0.769231	0.011
ASV_1134	0	0	0	0	0	0	0	0	0	0	17	0	16	0	0	Bacteria	Bacteroidota	Bacteroidia	Chitinophagales	Saprospiraceae	Portibacter	0	0	0.4	3	0.4	0.284
ASV_1135	0	0	0	0	0	0	0	0	0	0	5	0	0	0	23	Bacteria	Proteobacteria	Alphaproteobacteria	Sphingomonadales	Sphingomonadaceae	Erythrobacter	0	0	0.4	3	0.4	0.282
ASV_1137	0	0	0	0	0	0	0	0	0	0	0	10	5	6	15	Bacteria	Proteobacteria	Gammaproteobacteria	Pseudomonadales	Halieaceae	OM60(NOR5)	0	0	0.8	3	0.8	0.012
ASV_1141	8	0	17	5	0	0	0	0	0	0	0	0	0	0	0	Bacteria	Patescibacteria	Gracilibacteria	JGI	0000069-P22	NA	0.6	0	0	1	0.6	0.058
ASV_1142	4	0	0	0	0	0	0	12	11	0	0	0	0	0	0	Bacteria	Proteobacteria	Alphaproteobacteria	Rhodobacterales	Rhodobacteraceae	NA	0.0296296	0.340741	0	2	0.340741	0.283
ASV_1143	7	0	0	0	0	0	0	0	17	1	0	0	0	0	0	Bacteria	Verrucomicrobiota	Verrucomicrobiae	Verrucomicrobiales	DEV007	NA	0.056	0.288	0	2	0.288	0.482
ASV_1145	0	0	1	10	0	0	13	4	0	1	0	0	0	0	0	Bacteria	Proteobacteria	Alphaproteobacteria	Rhodobacterales	Rhodobacteraceae	NA	0.151724	0.372414	0	2	0.372414	0.267
ASV_1146	0	0	0	0	0	0	0	4	0	0	0	0	10	0	14	Bacteria	Proteobacteria	Alphaproteobacteria	Sphingomonadales	Sphingomonadaceae	Erythrobacter	0	0.0285714	0.342857	3	0.342857	0.287
ASV_1147	0	0	0	0	0	0	0	0	0	0	17	3	0	0	11	Bacteria	Proteobacteria	Gammaproteobacteria	Enterobacterales	Vibrionaceae	Vibrio	0	0	0.6	3	0.6	0.067
ASV_1148	1	0	0	0	0	0	0	0	12	1	0	0	0	13	0	Bacteria	Bacteroidota	Bacteroidia	Chitinophagales	Saprospiraceae	NA	0.00740741	0.192593	0.0962963	2	0.192593	0.911
ASV_1151	0	0	0	0	0	0	0	3	0	0	1	3	5	5	9	Bacteria	Proteobacteria	Alphaproteobacteria	Caulobacterales	Hyphomonadaceae	Algimonas	0	0.0230769	0.884615	3	0.884615	0.002
ASV_1152	0	0	0	0	0	0	0	0	1	0	14	0	0	9	13	Bacteria	Proteobacteria	Gammaproteobacteria	Enterobacterales	Colwelliaceae	Colwellia	0	0.00540541	0.583784	3	0.583784	0.068
ASV_1155	0	0	0	0	0	0	0	0	0	0	0	0	13	0	21	Bacteria	Proteobacteria	Alphaproteobacteria	Rhodobacterales	Rhodobacteraceae	NA	0	0	0.4	3	0.4	0.253
ASV_1160	0	0	0	0	0	0	4	0	0	0	9	9	0	0	0	Bacteria	Proteobacteria	Gammaproteobacteria	Enterobacterales	Vibrionaceae	Photobacterium	0	0.0363636	0.327273	3	0.327273	0.28
ASV_1162	0	0	0	0	0	0	0	0	0	0	7	9	0	0	10	Bacteria	Actinobacteriota	Acidimicrobiia	Microtrichales	Microtrichaceae	Sva0996	0	0	0.6	3	0.6	0.068
ASV_1163	0	0	0	0	0	0	0	0	0	0	10	13	6	0	11	Bacteria	Bacteroidota	Bacteroidia	Chitinophagales	Saprospiraceae	Portibacter	0	0	0.8	3	0.8	0.008
ASV_1165	0	0	0	0	0	0	0	0	0	0	0	12	0	19	0	Bacteria	Proteobacteria	Alphaproteobacteria	Caulobacterales	Hyphomonadaceae	Hellea	0	0	0.4	3	0.4	0.306
ASV_1166	0	0	0	0	0	0	0	0	0	0	0	0	0	0	26	Bacteria	Proteobacteria	Alphaproteobacteria	Rhodobacterales	Rhodobacteraceae	NA	0	0	0.2	3	0.2	1
ASV_1168	8	3	0	0	0	0	0	0	0	4	0	0	0	0	0	Bacteria	Bacteroidota	Bacteroidia	Sphingobacteriales	NS11-12	marine	0.293333	0.0533333	0	1	0.293333	0.523
ASV_1169	8	7	0	0	0	0	3	5	0	0	0	0	0	0	0	Bacteria	Proteobacteria	Gammaproteobacteria	Pseudomonadales	Cellvibrionaceae	NA	0.26087	0.13913	0	1	0.26087	0.385
ASV_1171	3	0	3	0	5	0	0	12	0	0	0	0	0	0	0	Bacteria	Proteobacteria	Alphaproteobacteria	Rhizobiales	Stappiaceae	NA	0.286957	0.104348	0	1	0.286957	0.416
ASV_1172	0	0	4	0	0	0	0	3	0	0	0	0	0	0	28	Bacteria	Bacteroidota	Bacteroidia	Flavobacteriales	Flavobacteriaceae	Spongiimicrobium	0.0228571	0.0171429	0.16	3	0.16	1
ASV_1173	0	0	2	0	0	0	0	9	0	0	0	0	0	0	5	Bacteria	Bacteroidota	Bacteroidia	Flavobacteriales	Flavobacteriaceae	Aurantivirga	0.025	0.1125	0.0625	2	0.1125	1
ASV_1174	0	0	0	22	0	0	0	0	0	0	0	0	0	0	0	Bacteria	Proteobacteria	Gammaproteobacteria	Thiotrichales	Thiotrichaceae	Leucothrix	0.2	0	0	1	0.2	1
ASV_1176	0	0	0	0	0	0	0	0	0	0	7	10	0	9	10	Bacteria	Bacteroidota	Bacteroidia	Flavobacteriales	Flavobacteriaceae	Aurantivirga	0	0	0.8	3	0.8	0.01
ASV_1177	0	0	0	0	0	0	0	0	0	0	2	13	3	0	2	Bacteria	Bacteroidota	Bacteroidia	Flavobacteriales	Flavobacteriaceae	Aquibacter	0	0	0.8	3	0.8	0.009
ASV_1180	0	0	0	0	0	0	0	0	0	0	0	7	8	0	12	Bacteria	Proteobacteria	Alphaproteobacteria	Caulobacterales	Hyphomonadaceae	NA	0	0	0.6	3	0.6	0.066
ASV_1181	0	0	0	0	0	0	0	0	0	0	0	0	4	28	2	Bacteria	Proteobacteria	Gammaproteobacteria	Pseudomonadales	Cellvibrionaceae	NA	0	0	0.6	3	0.6	0.059
ASV_1182	0	0	0	0	0	0	0	0	0	0	0	0	0	0	35	Bacteria	Proteobacteria	Alphaproteobacteria	Micavibrionales	Micavibrionaceae	NA	0	0	0.2	3	0.2	1
ASV_1183	5	8	3	0	0	0	0	3	0	2	0	4	0	0	0	Bacteria	Patescibacteria	Gracilibacteria	Absconditabacteriales	(SR1)	NA	0.384	0.08	0.032	1	0.384	0.242
ASV_1184	4	0	5	0	0	0	0	8	4	1	0	0	0	0	0	Bacteria	Bacteroidota	Bacteroidia	Chitinophagales	Saprospiraceae	Portibacter	0.163636	0.354545	0	2	0.354545	0.362
ASV_1185	4	4	0	6	0	0	0	0	0	0	0	0	0	21	0	Bacteria	Bdellovibrionota	Oligoflexia	Oligoflexales	Oligoflexaceae	NA	0.24	0	0.12	1	0.24	0.738
ASV_1186	0	2	0	0	0	0	0	0	4	0	2	0	0	0	11	Bacteria	Bdellovibrionota	Bdellovibrionia	Bdellovibrionales	Bdellovibrionaceae	OM27	0.0210526	0.0421053	0.273684	3	0.273684	0.667
ASV_1188	0	0	0	0	0	0	0	0	0	0	19	0	0	21	3	Bacteria	Bdellovibrionota	Bdellovibrionia	Bacteriovoracales	Bacteriovoracaceae	Peredibacter	0	0	0.6	3	0.6	0.087
ASV_1189	0	0	0	0	0	0	0	0	0	0	14	0	0	15	12	Bacteria	Bacteroidota	Bacteroidia	Chitinophagales	Saprospiraceae	NA	0	0	0.6	3	0.6	0.077
ASV_1190	0	0	0	0	0	0	0	0	0	0	5	2	0	9	7	Bacteria	Proteobacteria	Gammaproteobacteria	UBA10353	marine	group	0	0	0.8	3	0.8	0.013
ASV_1191	0	0	0	0	0	0	0	0	0	0	0	13	8	0	6	Bacteria	Bacteroidota	Bacteroidia	Chitinophagales	Saprospiraceae	NA	0	0	0.6	3	0.6	0.068
ASV_1192	0	0	0	0	0	0	0	0	0	0	0	0	13	0	25	Bacteria	Proteobacteria	Gammaproteobacteria	Steroidobacterales	Woeseiaceae	Woeseia	0	0	0.4	3	0.4	0.301
ASV_1195	0	0	0	0	0	0	0	0	19	0	0	0	0	8	6	Bacteria	Bacteroidota	Bacteroidia	Chitinophagales	Saprospiraceae	Portibacter	0	0.115152	0.169697	3	0.169697	0.724
ASV_1196	0	0	0	0	0	0	0	0	0	3	6	4	0	15	5	Bacteria	Proteobacteria	Gammaproteobacteria	Enterobacterales	Colwelliaceae	Colwellia	0	0.0181818	0.727273	3	0.727273	0.012
ASV_1197	0	0	0	0	0	0	0	0	0	0	27	0	0	0	0	Bacteria	Bacteroidota	Bacteroidia	Chitinophagales	Saprospiraceae	NA	0	0	0.2	3	0.2	1
ASV_1198	0	0	0	0	0	0	0	0	0	0	14	6	0	0	1	Bacteria	Bdellovibrionota	Bdellovibrionia	Bdellovibrionales	Bdellovibrionaceae	Bdellovibrio	0	0	0.6	3	0.6	0.067
ASV_1200	0	0	0	0	0	0	0	0	0	0	12	3	12	10	0	Bacteria	Bdellovibrionota	Bdellovibrionia	Bacteriovoracales	Bacteriovoracaceae	Peredibacter	0	0	0.8	3	0.8	0.013
ASV_1201	0	0	0	0	0	0	0	0	0	0	0	23	0	0	0	Bacteria	Proteobacteria	Gammaproteobacteria	Enterobacterales	Kangiellaceae	NA	0	0	0.2	3	0.2	1
ASV_1202	0	0	0	0	0	0	0	0	0	0	0	7	27	0	0	Bacteria	Proteobacteria	Gammaproteobacteria	Arenicellales	Arenicellaceae	Perspicuibacter	0	0	0.4	3	0.4	0.288
ASV_1203	23	0	0	0	0	0	0	0	0	0	0	0	0	0	0	Bacteria	Bacteroidota	Bacteroidia	Chitinophagales	Saprospiraceae	NA	0.2	0	0	1	0.2	1
ASV_1204	3	0	6	0	12	0	0	0	4	3	0	0	0	0	0	Bacteria	Bacteroidota	Bacteroidia	Chitinophagales	Saprospiraceae	NA	0.45	0.1	0	1	0.45	0.197
ASV_1205	0	2	0	0	0	0	0	0	0	4	0	0	8	0	5	Bacteria	Cyanobacteria	Cyanobacteriia	Phormidesmiales	Phormidesmiaceae	Acrophormium	0.0210526	0.0421053	0.273684	3	0.273684	0.375
ASV_1207	0	0	0	0	0	0	28	0	0	0	0	0	0	0	0	Bacteria	Proteobacteria	Alphaproteobacteria	Rhodobacterales	Rhodobacteraceae	NA	0	0.2	0	2	0.2	1
ASV_1208	0	0	0	0	0	0	0	0	0	0	0	10	13	10	0	Bacteria	Bacteroidota	Bacteroidia	Chitinophagales	Saprospiraceae	NA	0	0	0.6	3	0.6	0.058
ASV_1210	0	0	7	0	0	0	0	10	0	1	0	0	0	0	0	Bacteria	Cyanobacteria	Cyanobacteriia	Synechococcales	Synechococcales	Incertae	0.0777778	0.244444	0	2	0.244444	0.471
ASV_1211	0	0	0	0	0	0	0	0	7	3	0	1	0	8	0	Bacteria	Actinobacteriota	Acidimicrobiia	Microtrichales	Microtrichaceae	NA	0	0.210526	0.189474	2	0.210526	0.713
ASV_1212	0	0	0	0	0	0	0	0	0	0	19	0	6	0	0	Bacteria	Verrucomicrobiota	Verrucomicrobiae	Verrucomicrobiales	DEV007	NA	0	0	0.4	3	0.4	0.312
ASV_1213	0	0	0	0	0	0	0	0	0	0	6	8	7	0	1	Bacteria	Bacteroidota	Bacteroidia	Chitinophagales	Saprospiraceae	NA	0	0	0.8	3	0.8	0.011
ASV_1214	0	0	0	0	0	0	0	0	0	0	1	5	0	0	21	Bacteria	Proteobacteria	Gammaproteobacteria	Pseudomonadales	Halieaceae	Halioglobus	0	0	0.6	3	0.6	0.072
ASV_1216	0	0	0	0	0	0	0	0	0	0	0	7	12	0	10	Bacteria	Proteobacteria	Alphaproteobacteria	Rhodobacterales	Rhodobacteraceae	NA	0	0	0.6	3	0.6	0.062
ASV_1217	0	0	0	0	0	0	0	0	0	0	0	0	0	0	27	Bacteria	Proteobacteria	Gammaproteobacteria	Enterobacterales	Alteromonadaceae	Aestuariibacter	0	0	0.2	3	0.2	1
ASV_1219	10	0	0	0	0	0	0	0	0	0	0	0	28	0	0	Bacteria	Bacteroidota	Bacteroidia	Chitinophagales	Saprospiraceae	NA	0.0526316	0	0.147368	3	0.147368	1
ASV_1221	4	0	0	0	3	2	7	0	0	0	0	0	7	8	0	Bacteria	Bdellovibrionota	Bdellovibrionia	Bacteriovoracales	Bacteriovoracaceae	Peredibacter	0.0903226	0.116129	0.193548	3	0.193548	0.86
ASV_1224	0	0	0	0	0	2	0	0	0	3	10	5	0	0	0	Bacteria	Bacteroidota	Bacteroidia	Chitinophagales	Saprospiraceae	Portibacter	0	0.1	0.3	3	0.3	0.395
ASV_1225	0	2	0	0	0	0	0	0	0	2	0	0	4	7	6	Bacteria	Actinobacteriota	Acidimicrobiia	Microtrichales	Microtrichaceae	Sva0996	0.0190476	0.0190476	0.485714	3	0.485714	0.099
ASV_1226	0	0	0	0	0	0	0	0	13	4	0	0	0	0	0	Bacteria	Bacteroidota	Bacteroidia	Chitinophagales	Saprospiraceae	Portibacter	0	0.4	0	2	0.4	0.281
ASV_1227	0	0	0	0	0	0	0	0	0	0	5	6	0	5	20	Bacteria	Proteobacteria	Gammaproteobacteria	Gammaproteobacteria	Incertae	Sedis	0	0	0.8	3	0.8	0.01
ASV_1228	0	0	0	0	0	0	0	0	0	0	0	0	0	34	0	Bacteria	Patescibacteria	Gracilibacteria	JGI	0000069-P22	NA	0	0	0.2	3	0.2	1
ASV_1231	2	0	0	0	0	0	0	0	6	0	1	5	0	11	0	Bacteria	Verrucomicrobiota	Verrucomicrobiae	Verrucomicrobiales	DEV007	NA	0.016	0.048	0.408	3	0.408	0.278
ASV_1234	0	0	0	0	0	0	0	0	14	0	0	11	0	0	0	Bacteria	Bacteroidota	Bacteroidia	Chitinophagales	Saprospiraceae	NA	0	0.112	0.088	2	0.112	1
ASV_1235	0	0	0	0	0	0	0	0	0	0	11	0	0	11	8	Bacteria	Bacteroidota	Bacteroidia	Cytophagales	Cyclobacteriaceae	Reichenbachiella	0	0	0.6	3	0.6	0.05
ASV_1236	0	0	0	0	0	0	0	0	0	0	6	8	9	0	0	Bacteria	Bdellovibrionota	Bdellovibrionia	Bdellovibrionales	Bdellovibrionaceae	Bdellovibrio	0	0	0.6	3	0.6	0.059
ASV_1237	0	0	0	0	0	0	0	0	0	0	3	9	0	0	20	Bacteria	Bacteroidota	Bacteroidia	Flavobacteriales	Flavobacteriaceae	Ulvibacter	0	0	0.6	3	0.6	0.054
ASV_1238	0	0	0	0	0	0	0	0	0	0	0	31	0	0	0	Bacteria	Bacteroidota	Bacteroidia	Cytophagales	Amoebophilaceae	NA	0	0	0.2	3	0.2	1
ASV_1240	0	1	0	0	0	0	0	0	3	8	1	0	6	5	0	Bacteria	Proteobacteria	Gammaproteobacteria	Granulosicoccales	Granulosicoccaceae	Granulosicoccus	0.00833333	0.183333	0.3	3	0.3	0.55
ASV_1241	0	1	0	0	0	0	0	0	0	0	0	3	11	5	10	Bacteria	Bacteroidota	Bacteroidia	Flavobacteriales	Flavobacteriaceae	NA	0.00666667	0	0.773333	3	0.773333	0.013
ASV_1242	0	0	0	0	0	0	0	0	0	11	0	0	0	0	0	Bacteria	Proteobacteria	Alphaproteobacteria	Caulobacterales	Hyphomonadaceae	Hellea	0	0.2	0	2	0.2	1
ASV_1244	0	0	0	0	0	0	0	0	0	0	4	6	0	0	8	Bacteria	Bacteroidota	Bacteroidia	Flavobacteriales	Flavobacteriaceae	Winogradskyella	0	0	0.6	3	0.6	0.059
ASV_1245	0	0	0	0	0	0	0	0	0	0	2	9	0	0	15	Bacteria	Bacteroidota	Bacteroidia	Flavobacteriales	Flavobacteriaceae	NA	0	0	0.6	3	0.6	0.06
ASV_1246	0	0	0	0	0	0	0	0	0	0	0	19	0	0	7	Bacteria	Cyanobacteria	Cyanobacteriia	Phormidesmiales	Phormidesmiaceae	Phormidesmis	0	0	0.4	3	0.4	0.285
ASV_1247	0	0	0	0	0	0	0	0	0	0	0	15	0	0	12	Bacteria	Verrucomicrobiota	Verrucomicrobiae	Opitutales	Puniceicoccaceae	Lentimonas	0	0	0.4	3	0.4	0.264
ASV_1249	0	0	0	0	0	0	0	0	0	0	0	0	6	0	29	Bacteria	Proteobacteria	Alphaproteobacteria	Micavibrionales	Micavibrionaceae	NA	0	0	0.4	3	0.4	0.275
ASV_1250	0	0	0	0	0	0	0	0	0	0	0	0	0	0	27	Bacteria	Proteobacteria	Gammaproteobacteria	Enterobacterales	Alteromonadaceae	NA	0	0	0.2	3	0.2	1
ASV_1251	9	9	0	0	0	0	0	0	0	0	0	0	0	0	0	Bacteria	Bacteroidota	Bacteroidia	Chitinophagales	Saprospiraceae	NA	0.4	0	0	1	0.4	0.285
ASV_1252	3	7	0	0	3	0	9	0	0	0	0	0	0	0	0	Bacteria	Bacteroidota	Bacteroidia	Flavobacteriales	Flavobacteriaceae	Winogradskyella	0.354545	0.0818182	0	1	0.354545	0.215
ASV_1253	5	2	2	1	0	10	0	0	2	1	0	0	0	0	0	Bacteria	Bacteroidota	Bacteroidia	Chitinophagales	Saprospiraceae	Aureispira	0.347826	0.33913	0	1	0.347826	0.446
ASV_1256	0	0	0	0	0	0	0	0	0	0	13	0	0	0	0	Bacteria	Bdellovibrionota	Bdellovibrionia	Bdellovibrionales	Bdellovibrionaceae	Bdellovibrio	0	0	0.2	3	0.2	1
ASV_1258	0	0	0	0	0	0	0	0	0	0	6	3	0	8	0	Bacteria	Myxococcota	Polyangia	Haliangiales	Haliangiaceae	Haliangium	0	0	0.6	3	0.6	0.077
ASV_1260	0	0	0	0	0	0	0	0	0	0	1	8	0	0	8	Bacteria	Myxococcota	Polyangia	Polyangiales	Sandaracinaceae	Sandaracinus	0	0	0.6	3	0.6	0.064
ASV_1261	0	0	0	0	0	0	0	0	0	0	0	32	0	0	0	Bacteria	Proteobacteria	Gammaproteobacteria	Pseudomonadales	Spongiibacteraceae	BD1-7	0	0	0.2	3	0.2	1
ASV_1263	0	0	0	0	0	0	0	0	0	0	0	8	4	0	17	Bacteria	Bacteroidota	Bacteroidia	Flavobacteriales	Flavobacteriaceae	Gilvibacter	0	0	0.6	3	0.6	0.074
ASV_1264	0	0	0	0	0	0	0	0	0	0	0	0	0	0	31	Bacteria	Bacteroidota	Bacteroidia	Chitinophagales	Saprospiraceae	Lewinella	0	0	0.2	3	0.2	1
ASV_1268	0	0	6	0	0	0	0	4	0	0	0	0	0	23	0	Bacteria	Verrucomicrobiota	Verrucomicrobiae	Verrucomicrobiales	DEV007	NA	0.0363636	0.0242424	0.139394	3	0.139394	1
ASV_1269	0	0	3	0	0	0	0	10	3	1	0	0	0	0	0	Bacteria	Bdellovibrionota	Bdellovibrionia	Bacteriovoracales	Bacteriovoracaceae	Peredibacter	0.0352941	0.494118	0	2	0.494118	0.163
ASV_1271	0	0	0	0	0	0	0	5	0	1	0	0	0	0	0	Bacteria	Proteobacteria	Gammaproteobacteria	Arenicellales	Arenicellaceae	Perspicuibacter	0	0.4	0	2	0.4	0.312
ASV_1272	0	0	0	0	0	0	0	5	0	6	0	1	0	4	0	Bacteria	Proteobacteria	Gammaproteobacteria	UBA10353	marine	group	0	0.275	0.125	2	0.275	0.377
ASV_1273	0	0	0	0	0	0	0	5	0	0	6	8	0	0	0	Bacteria	Bacteroidota	Bacteroidia	Flavobacteriales	Flavobacteriaceae	Winogradskyella	0	0.0526316	0.294737	3	0.294737	0.28
ASV_1275	0	0	0	0	0	0	0	0	0	9	0	0	16	0	0	Bacteria	Proteobacteria	Gammaproteobacteria	Pseudomonadales	Cellvibrionaceae	Candidatus	0	0.072	0.128	3	0.128	1
ASV_1276	0	0	0	0	0	0	0	0	0	0	4	0	0	0	17	Bacteria	Proteobacteria	Gammaproteobacteria	Pseudomonadales	KI89A	clade	0	0	0.4	3	0.4	0.312
ASV_1277	0	0	0	0	0	0	0	0	0	0	7	0	13	0	11	Bacteria	Proteobacteria	Alphaproteobacteria	Rhodobacterales	Rhodobacteraceae	Loktanella	0	0	0.6	3	0.6	0.068
ASV_1278	0	0	0	0	0	0	0	0	0	0	1	0	8	10	0	Bacteria	Proteobacteria	Gammaproteobacteria	Pseudomonadales	Halieaceae	Halioglobus	0	0	0.6	3	0.6	0.061
ASV_1279	0	0	0	0	0	0	0	0	0	0	0	36	0	0	0	Bacteria	Verrucomicrobiota	Verrucomicrobiae	Verrucomicrobiales	Rubritaleaceae	Rubritalea	0	0	0.2	3	0.2	1
ASV_1280	0	0	0	0	0	0	0	0	0	0	0	3	0	0	10	Bacteria	Bacteroidota	Bacteroidia	Flavobacteriales	Flavobacteriaceae	NA	0	0	0.4	3	0.4	0.29
ASV_1281	0	0	0	0	0	0	0	0	0	0	0	0	33	0	0	Bacteria	Bacteroidota	Bacteroidia	Flavobacteriales	Flavobacteriaceae	NA	0	0	0.2	3	0.2	1
ASV_1282	10	0	0	0	0	0	0	0	0	0	0	0	0	0	0	Bacteria	Bacteroidota	Bacteroidia	Chitinophagales	Saprospiraceae	NA	0.2	0	0	1	0.2	1
ASV_1283	6	4	0	0	0	0	2	0	2	2	0	0	0	0	0	Bacteria	Bacteroidota	Bacteroidia	Chitinophagales	Saprospiraceae	NA	0.25	0.225	0	1	0.25	0.593
ASV_1284	0	0	0	0	0	0	0	0	7	5	3	1	0	4	0	Bacteria	Bacteroidota	Bacteroidia	Flavobacteriales	NS9	marine	0	0.24	0.24	2	0.24	0.584
ASV_1288	0	0	0	0	0	0	0	0	9	0	0	0	0	0	17	Bacteria	Proteobacteria	Gammaproteobacteria	Enterobacterales	Alteromonadaceae	NA	0	0.0692308	0.130769	3	0.130769	1
ASV_1289	0	0	0	0	0	0	0	0	0	1	0	0	17	0	11	Bacteria	Proteobacteria	Alphaproteobacteria	Rhodobacterales	Rhodobacteraceae	Sulfitobacter	0	0.00689655	0.386207	3	0.386207	0.281
ASV_1290	0	0	0	0	0	0	0	0	0	4	0	15	0	0	0	Bacteria	Bacteroidota	Bacteroidia	Chitinophagales	37-13	NA	0	0.0421053	0.157895	3	0.157895	1
ASV_1291	0	0	0	0	0	0	0	0	0	0	15	8	0	0	0	Bacteria	Proteobacteria	Alphaproteobacteria	Rhizobiales	Stappiaceae	NA	0	0	0.4	3	0.4	0.277
ASV_1293	0	0	0	0	0	0	0	0	0	0	6	0	4	16	0	Bacteria	Bacteroidota	Bacteroidia	Chitinophagales	Saprospiraceae	NA	0	0	0.6	3	0.6	0.079
ASV_1294	0	0	0	0	0	0	0	0	0	0	11	8	2	0	1	Bacteria	Bacteroidota	Bacteroidia	Cytophagales	Cyclobacteriaceae	NA	0	0	0.8	3	0.8	0.014
ASV_1295	0	0	0	0	0	0	0	0	0	0	13	0	13	6	9	Bacteria	Proteobacteria	Alphaproteobacteria	Rickettsiales	SM2D12	NA	0	0	0.8	3	0.8	0.011
ASV_1297	0	0	0	0	0	0	0	0	0	0	0	5	0	0	14	Bacteria	Bacteroidota	Bacteroidia	Flavobacteriales	Flavobacteriaceae	Flavirhabdus	0	0	0.4	3	0.4	0.284
ASV_1298	0	0	0	0	0	0	0	0	0	0	0	6	0	0	11	Bacteria	Proteobacteria	Alphaproteobacteria	Rhodobacterales	Rhodobacteraceae	NA	0	0	0.4	3	0.4	0.296
ASV_1299	0	0	0	0	0	0	0	0	0	0	0	0	34	0	0	Bacteria	Bacteroidota	Bacteroidia	Cytophagales	Cyclobacteriaceae	NA	0	0	0.2	3	0.2	1
ASV_1301	0	0	0	0	0	0	0	0	0	0	0	0	0	0	27	Bacteria	Proteobacteria	Gammaproteobacteria	Pseudomonadales	Spongiibacteraceae	BD1-7	0	0	0.2	3	0.2	1
ASV_1302	0	0	0	0	0	0	0	0	0	0	0	0	0	0	30	Bacteria	Proteobacteria	Alphaproteobacteria	Rhodobacterales	Rhodobacteraceae	NA	0	0	0.2	3	0.2	1
ASV_1303	7	3	0	0	0	0	6	0	0	0	0	0	0	0	0	Bacteria	Proteobacteria	Alphaproteobacteria	Rickettsiales	SM2D12	NA	0.25	0.075	0	1	0.25	0.486
ASV_1305	4	0	9	0	0	0	6	3	0	3	0	0	0	0	0	Bacteria	Patescibacteria	Gracilibacteria	Absconditabacteriales	(SR1)	NA	0.208	0.288	0	2	0.288	0.435
ASV_1307	0	0	0	0	0	0	0	3	6	4	0	0	0	0	0	Bacteria	Bacteroidota	Bacteroidia	Chitinophagales	Saprospiraceae	NA	0	0.6	0	2	0.6	0.057
ASV_1308	2	0	2	0	0	0	0	0	0	4	4	0	6	5	0	Bacteria	Bacteroidota	Bacteroidia	Chitinophagales	Saprospiraceae	NA	0.0695652	0.0347826	0.391304	3	0.391304	0.203
ASV_1309	0	0	1	0	0	0	0	0	6	2	8	6	0	0	0	Bacteria	Bacteroidota	Bacteroidia	Flavobacteriales	NS7	marine	0.00869565	0.13913	0.243478	3	0.243478	0.666
ASV_1310	0	4	0	0	7	0	12	0	0	0	0	0	0	0	0	Bacteria	Bdellovibrionota	Bdellovibrionia	Bdellovibrionales	Bdellovibrionaceae	Bdellovibrio	0.191304	0.104348	0	1	0.191304	0.717
ASV_1311	0	0	6	0	0	0	0	0	0	0	0	11	12	0	0	Bacteria	Proteobacteria	Gammaproteobacteria	Enterobacterales	Colwelliaceae	Colwellia	0.0413793	0	0.317241	3	0.317241	0.293
ASV_1312	0	0	0	0	0	0	0	5	11	7	0	0	0	0	0	Bacteria	Bdellovibrionota	Bdellovibrionia	Bdellovibrionales	Bdellovibrionaceae	OM27	0	0.6	0	2	0.6	0.073
ASV_1313	0	0	0	0	0	0	0	0	0	0	20	0	0	0	0	Bacteria	Bacteroidota	Bacteroidia	Flavobacteriales	NS9	marine	0	0	0.2	3	0.2	1
ASV_1314	0	0	0	0	0	0	0	0	0	0	20	0	0	0	0	Bacteria	Actinobacteriota	Acidimicrobiia	Microtrichales	Microtrichaceae	NA	0	0	0.2	3	0.2	1
ASV_1315	0	0	0	0	0	0	0	0	0	0	5	0	0	9	8	Bacteria	Proteobacteria	Gammaproteobacteria	Enterobacterales	Colwelliaceae	Colwellia	0	0	0.6	3	0.6	0.069
ASV_1316	0	0	0	0	0	0	0	0	0	0	3	9	2	4	0	Bacteria	Patescibacteria	Gracilibacteria	Absconditabacteriales	(SR1)	NA	0	0	0.8	3	0.8	0.006
ASV_1318	0	0	0	0	0	0	0	0	0	0	0	21	0	0	0	Bacteria	Proteobacteria	Gammaproteobacteria	Pseudomonadales	KI89A	clade	0	0	0.2	3	0.2	1
ASV_1319	0	0	0	0	0	0	0	0	0	0	0	0	13	0	6	Bacteria	Proteobacteria	Alphaproteobacteria	Rhodobacterales	Rhodobacteraceae	Jannaschia	0	0	0.4	3	0.4	0.282
ASV_1320	3	6	2	2	2	1	0	0	0	0	0	0	0	0	0	Bacteria	Patescibacteria	Parcubacteria	Candidatus	Campbellbacteria	NA	0.9375	0.0125	0	1	0.9375	0.001
ASV_1322	0	0	6	0	13	0	0	0	0	6	0	0	0	0	0	Bacteria	Bacteroidota	Bacteroidia	Chitinophagales	Saprospiraceae	NA	0.304	0.048	0	1	0.304	0.48
ASV_1324	0	0	0	0	0	0	0	0	0	0	5	0	8	2	0	Bacteria	Actinobacteriota	Acidimicrobiia	Microtrichales	Microtrichaceae	Sva0996	0	0	0.6	3	0.6	0.052
ASV_1326	0	0	0	0	0	0	0	0	0	0	7	3	0	0	10	Bacteria	Proteobacteria	Alphaproteobacteria	Rhodobacterales	Rhodobacteraceae	Yoonia-Loktanella	0	0	0.6	3	0.6	0.073
ASV_1327	0	0	0	0	0	0	0	0	0	0	4	0	5	14	6	Bacteria	Bdellovibrionota	Bdellovibrionia	Bacteriovoracales	Bacteriovoracaceae	Peredibacter	0	0	0.8	3	0.8	0.007
ASV_1328	0	0	0	0	0	0	0	0	0	0	4	6	0	0	11	Bacteria	Bacteroidota	Bacteroidia	Chitinophagales	Saprospiraceae	NA	0	0	0.6	3	0.6	0.07
ASV_1329	0	0	0	0	0	0	0	0	0	0	2	2	6	6	5	Bacteria	Proteobacteria	Gammaproteobacteria	Pseudomonadales	Halieaceae	OM60(NOR5)	0	0	1	3	1	0.001
ASV_1330	0	0	0	0	0	0	0	0	0	0	0	22	0	0	0	Bacteria	Bacteroidota	Bacteroidia	Chitinophagales	Saprospiraceae	NA	0	0	0.2	3	0.2	1
ASV_1331	0	0	0	0	0	0	0	0	0	0	0	10	0	0	10	Bacteria	Proteobacteria	Gammaproteobacteria	Pseudomonadales	Spongiibacteraceae	NA	0	0	0.4	3	0.4	0.264
ASV_1332	0	0	0	0	0	0	0	0	0	0	0	10	0	0	18	Bacteria	Proteobacteria	Alphaproteobacteria	Rhodobacterales	Rhodobacteraceae	Ruegeria	0	0	0.4	3	0.4	0.276
ASV_1333	0	0	0	0	0	0	0	0	0	0	0	7	0	9	11	Bacteria	Bacteroidota	Bacteroidia	Flavobacteriales	Flavobacteriaceae	Eudoraea	0	0	0.6	3	0.6	0.064
ASV_1334	0	0	0	0	0	0	0	0	0	0	0	0	0	0	20	Bacteria	Bacteroidota	Bacteroidia	Chitinophagales	Saprospiraceae	Portibacter	0	0	0.2	3	0.2	1
ASV_1335	0	0	0	0	0	0	0	0	0	0	0	0	0	0	23	Bacteria	Proteobacteria	Gammaproteobacteria	Arenicellales	Arenicellaceae	Arenicella	0	0	0.2	3	0.2	1
ASV_1337	0	0	0	0	0	0	0	4	5	3	0	0	0	0	0	Bacteria	Bacteroidota	Bacteroidia	Chitinophagales	Saprospiraceae	NA	0	0.6	0	2	0.6	0.057
ASV_1338	0	0	21	0	0	0	0	0	0	4	0	0	0	0	0	Bacteria	Bdellovibrionota	Bdellovibrionia	Bacteriovoracales	Bacteriovoracaceae	Peredibacter	0.168	0.032	0	1	0.168	1
ASV_1339	0	0	0	0	0	0	0	23	0	0	0	0	0	0	0	Bacteria	Bacteroidota	Bacteroidia	Chitinophagales	Saprospiraceae	NA	0	0.2	0	2	0.2	1
ASV_1340	0	0	0	0	0	0	0	6	6	0	0	5	0	0	0	Bacteria	Bacteroidota	Bacteroidia	Chitinophagales	Saprospiraceae	NA	0	0.282353	0.0588235	2	0.282353	0.273
ASV_1341	0	0	0	0	0	0	0	0	0	0	10	13	0	0	0	Bacteria	Bacteroidota	Bacteroidia	Flavobacteriales	Flavobacteriaceae	Dokdonia	0	0	0.4	3	0.4	0.299
ASV_1342	0	0	0	0	0	0	0	0	0	0	0	6	0	0	19	Bacteria	Proteobacteria	Alphaproteobacteria	Rhodobacterales	Rhodobacteraceae	NA	0	0	0.4	3	0.4	0.286
ASV_1343	0	0	0	0	0	0	0	0	0	0	0	0	0	5	25	Bacteria	Proteobacteria	Alphaproteobacteria	Caulobacterales	Hyphomonadaceae	Algimonas	0	0	0.4	3	0.4	0.272
ASV_1344	0	0	0	0	0	0	0	0	0	0	0	0	0	0	41	Bacteria	Verrucomicrobiota	Verrucomicrobiae	Verrucomicrobiales	Rubritaleaceae	Roseibacillus	0	0	0.2	3	0.2	1
ASV_1345	0	0	0	0	0	0	0	0	0	0	0	0	0	0	19	Bacteria	Proteobacteria	Alphaproteobacteria	Rhodobacterales	Rhodobacteraceae	NA	0	0	0.2	3	0.2	1
ASV_1346	3	0	0	3	0	0	0	0	2	1	0	0	0	0	0	Bacteria	Proteobacteria	Gammaproteobacteria	Arenicellales	Arenicellaceae	HTCC5015	0.266667	0.133333	0	1	0.266667	0.4
ASV_1347	0	1	9	0	12	0	0	0	0	0	0	0	0	0	0	Bacteria	Bacteroidota	Bacteroidia	Flavobacteriales	Flavobacteriaceae	Aquimarina	0.6	0	0	1	0.6	0.063
ASV_1348	0	0	5	0	0	0	0	0	0	0	0	0	11	0	15	Bacteria	Proteobacteria	Alphaproteobacteria	Rhodobacterales	Rhodobacteraceae	Limibaculum	0.0322581	0	0.335484	3	0.335484	0.261
ASV_1349	0	0	0	0	0	0	0	0	13	4	0	0	0	0	0	Bacteria	Proteobacteria	Alphaproteobacteria	Rhodobacterales	Rhodobacteraceae	Tateyamaria	0	0.4	0	2	0.4	0.262
ASV_1350	0	0	0	0	0	0	0	0	12	0	0	6	10	0	0	Bacteria	Actinobacteriota	Acidimicrobiia	Microtrichales	Microtrichaceae	NA	0	0.0857143	0.228571	3	0.228571	0.733
ASV_1351	0	0	0	0	0	0	0	0	6	0	5	0	7	0	0	Bacteria	Bacteroidota	Bacteroidia	Flavobacteriales	Flavobacteriaceae	NA	0	0.0666667	0.266667	3	0.266667	0.511
ASV_1353	0	0	0	0	0	0	0	0	0	0	11	0	0	14	0	Bacteria	Proteobacteria	Alphaproteobacteria	Rhodobacterales	Rhodobacteraceae	Amylibacter	0	0	0.4	3	0.4	0.293
ASV_1354	0	0	0	0	0	0	0	0	0	0	2	3	0	0	11	Bacteria	Bacteroidota	Bacteroidia	Flavobacteriales	Flavobacteriaceae	Winogradskyella	0	0	0.6	3	0.6	0.083
ASV_1355	0	0	0	0	0	0	0	0	0	0	2	1	0	1	11	Bacteria	Bacteroidota	Bacteroidia	Flavobacteriales	Cryomorphaceae	Cryomorpha	0	0	0.8	3	0.8	0.011
ASV_1356	0	0	0	0	0	0	0	0	0	0	5	5	6	0	14	Bacteria	Planctomycetota	Phycisphaerae	Phycisphaerales	Phycisphaeraceae	SM1A02	0	0	0.8	3	0.8	0.009
ASV_1357	0	0	0	0	0	0	0	0	0	0	0	19	0	0	0	Bacteria	Bacteroidota	Bacteroidia	Flavobacteriales	Flavobacteriaceae	Lutimonas	0	0	0.2	3	0.2	1
ASV_1358	0	0	0	0	0	0	0	0	0	0	0	0	11	0	16	Bacteria	Proteobacteria	Alphaproteobacteria	Rhodobacterales	Rhodobacteraceae	Octadecabacter	0	0	0.4	3	0.4	0.259
ASV_1360	0	0	0	0	0	0	0	0	0	0	0	0	9	0	15	Bacteria	Proteobacteria	Alphaproteobacteria	Micavibrionales	Micavibrionaceae	NA	0	0	0.4	3	0.4	0.295
ASV_1361	0	0	0	0	0	0	0	0	0	0	0	0	0	0	27	Bacteria	Proteobacteria	Alphaproteobacteria	Micavibrionales	Micavibrionaceae	NA	0	0	0.2	3	0.2	1
ASV_1362	8	0	0	0	0	0	8	0	0	0	0	0	0	0	0	Bacteria	Bdellovibrionota	Bdellovibrionia	Bdellovibrionales	Bdellovibrionaceae	Bdellovibrio	0.1	0.1	0	1	0.1	1
ASV_1365	0	0	0	0	0	0	2	7	0	0	0	1	7	0	4	Bacteria	Proteobacteria	Alphaproteobacteria	Rhizobiales	Hyphomicrobiaceae	Filomicrobium	0	0.171429	0.342857	3	0.342857	0.357
ASV_1366	0	0	0	0	0	0	0	0	0	5	0	0	0	0	0	Bacteria	Proteobacteria	Gammaproteobacteria	Arenicellales	Arenicellaceae	Arenicella	0	0.2	0	2	0.2	1
ASV_1367	0	0	0	0	0	0	0	0	0	4	0	0	0	10	5	Bacteria	Proteobacteria	Gammaproteobacteria	Enterobacterales	Vibrionaceae	Photobacterium	0	0.0421053	0.315789	3	0.315789	0.294
ASV_1369	0	0	0	0	0	0	0	0	0	0	4	4	9	0	0	Bacteria	Bdellovibrionota	Bdellovibrionia	Bacteriovoracales	Bacteriovoracaceae	Peredibacter	0	0	0.6	3	0.6	0.072
ASV_1370	0	0	0	0	0	0	0	0	0	0	8	5	0	0	0	Bacteria	Proteobacteria	Gammaproteobacteria	Pseudomonadales	Spongiibacteraceae	BD1-7	0	0	0.4	3	0.4	0.275
ASV_1371	0	0	0	0	0	0	0	0	0	0	5	4	0	9	4	Bacteria	Bdellovibrionota	Bdellovibrionia	Bacteriovoracales	Bacteriovoracaceae	Peredibacter	0	0	0.8	3	0.8	0.014
ASV_1372	0	0	0	0	0	0	0	0	0	0	5	5	4	3	4	Bacteria	Bacteroidota	Bacteroidia	Chitinophagales	Saprospiraceae	Phaeodactylibacter	0	0	1	3	1	0.002
ASV_1373	0	0	0	0	0	0	0	0	0	0	2	27	0	0	0	Bacteria	Bacteroidota	Bacteroidia	Flavobacteriales	Cryomorphaceae	NA	0	0	0.4	3	0.4	0.292
ASV_1375	0	0	0	0	0	0	0	0	0	0	0	10	0	0	13	Bacteria	Proteobacteria	Gammaproteobacteria	Pseudomonadales	OM182	clade	0	0	0.4	3	0.4	0.282
ASV_1376	0	0	0	0	0	0	0	0	0	0	0	13	0	0	10	Bacteria	Proteobacteria	Gammaproteobacteria	Tenderiales	Tenderiaceae	Candidatus	0	0	0.4	3	0.4	0.293
ASV_1377	0	0	0	0	0	0	0	0	0	0	0	7	3	0	8	Bacteria	Proteobacteria	Gammaproteobacteria	Pseudomonadales	Spongiibacteraceae	Dasania	0	0	0.6	3	0.6	0.056
ASV_1378	0	0	0	0	0	0	0	0	0	0	0	4	0	9	5	Bacteria	Bacteroidota	Bacteroidia	Flavobacteriales	Flavobacteriaceae	Aureisphaera	0	0	0.6	3	0.6	0.061
ASV_1379	0	0	0	0	0	0	0	0	0	0	0	8	0	0	15	Bacteria	Proteobacteria	Gammaproteobacteria	Pseudomonadales	OM182	clade	0	0	0.4	3	0.4	0.256
ASV_1380	0	0	0	0	0	0	0	0	0	0	0	4	3	0	19	Bacteria	Verrucomicrobiota	Verrucomicrobiae	Verrucomicrobiales	DEV007	NA	0	0	0.6	3	0.6	0.065
ASV_1381	0	0	0	0	0	0	0	0	0	0	0	1	0	6	12	Bacteria	Bdellovibrionota	Bdellovibrionia	Bdellovibrionales	Bdellovibrionaceae	OM27	0	0	0.6	3	0.6	0.077
ASV_1383	0	0	0	0	0	0	0	0	0	0	0	0	15	0	7	Bacteria	Actinobacteriota	Acidimicrobiia	Microtrichales	Microtrichaceae	NA	0	0	0.4	3	0.4	0.281
ASV_1384	0	0	0	0	0	0	0	0	0	0	0	0	0	5	15	Bacteria	Bdellovibrionota	Bdellovibrionia	Bacteriovoracales	Bacteriovoracaceae	Peredibacter	0	0	0.4	3	0.4	0.267
ASV_1385	0	0	0	0	0	0	0	0	0	0	0	0	0	0	23	Bacteria	Proteobacteria	Alphaproteobacteria	Rhodobacterales	Rhodobacteraceae	NA	0	0	0.2	3	0.2	1
ASV_1386	0	0	0	0	0	0	0	0	0	0	0	0	0	0	13	Bacteria	Proteobacteria	Alphaproteobacteria	Rhodobacterales	Rhodobacteraceae	Jannaschia	0	0	0.2	3	0.2	1
ASV_1387	9	0	8	0	0	0	0	0	0	3	0	0	0	0	0	Bacteria	Bacteroidota	Bacteroidia	Chitinophagales	Saprospiraceae	NA	0.34	0.03	0	1	0.34	0.284
ASV_1389	0	0	0	10	0	7	0	2	0	0	0	0	0	0	0	Bacteria	Bacteroidota	Bacteroidia	Flavobacteriales	NS9	marine	0.105263	0.189474	0	2	0.189474	0.729
ASV_1390	2	0	0	0	0	0	0	5	4	2	0	0	0	0	0	Bacteria	Bacteroidota	Bacteroidia	Chitinophagales	Saprospiraceae	Portibacter	0.0307692	0.507692	0	2	0.507692	0.108
ASV_1392	0	4	0	0	0	0	9	0	1	0	0	0	0	0	0	Bacteria	Bdellovibrionota	Bdellovibrionia	Bacteriovoracales	Bacteriovoracaceae	Peredibacter	0.0571429	0.285714	0	2	0.285714	0.496
ASV_1394	0	0	0	0	0	0	0	0	6	0	0	0	0	22	0	Bacteria	Actinobacteriota	Acidimicrobiia	Microtrichales	Ilumatobacteraceae	Ilumatobacter	0	0.0428571	0.157143	3	0.157143	1
ASV_1395	0	0	0	0	0	0	0	0	2	1	0	0	9	3	6	Bacteria	Actinobacteriota	Acidimicrobiia	Microtrichales	Microtrichaceae	NA	0	0.0571429	0.514286	3	0.514286	0.088
ASV_1396	0	0	0	0	0	0	0	0	0	0	4	0	4	0	5	Bacteria	Bdellovibrionota	Bdellovibrionia	Bacteriovoracales	Bacteriovoracaceae	Peredibacter	0	0	0.6	3	0.6	0.064
ASV_1397	0	0	0	0	0	0	0	0	0	0	4	0	0	0	17	Bacteria	Proteobacteria	Gammaproteobacteria	Enterobacterales	Alteromonadaceae	Glaciecola	0	0	0.4	3	0.4	0.307
ASV_1400	0	0	0	0	0	0	0	0	0	0	0	24	0	0	0	Bacteria	Myxococcota	Polyangia	Haliangiales	Haliangiaceae	Haliangium	0	0	0.2	3	0.2	1
ASV_1401	0	0	0	0	0	0	0	0	0	0	0	12	0	0	9	Bacteria	Bacteroidota	Bacteroidia	Cytophagales	Cyclobacteriaceae	NA	0	0	0.4	3	0.4	0.3
ASV_1402	0	0	0	0	0	0	0	0	0	0	0	6	0	2	10	Bacteria	Bacteroidota	Bacteroidia	Flavobacteriales	Cryomorphaceae	NA	0	0	0.6	3	0.6	0.069
ASV_1403	0	0	0	0	0	0	0	0	0	0	0	6	7	6	14	Bacteria	Bacteroidota	Bacteroidia	Chitinophagales	Saprospiraceae	NA	0	0	0.8	3	0.8	0.011
ASV_1404	0	0	0	0	0	0	0	0	0	0	0	7	0	0	17	Bacteria	Proteobacteria	Gammaproteobacteria	Arenicellales	Arenicellaceae	NA	0	0	0.4	3	0.4	0.289
ASV_1405	0	0	0	0	0	0	0	0	0	0	0	0	8	0	17	Bacteria	Proteobacteria	Alphaproteobacteria	Sphingomonadales	Sphingomonadaceae	Erythrobacter	0	0	0.4	3	0.4	0.293
ASV_1406	0	0	0	0	0	0	0	0	0	0	0	0	0	0	29	Bacteria	Proteobacteria	Gammaproteobacteria	Arenicellales	Arenicellaceae	Perspicuibacter	0	0	0.2	3	0.2	1
ASV_1407	9	0	2	0	0	0	2	0	0	4	0	0	0	0	0	Bacteria	Bacteroidota	Bacteroidia	Chitinophagales	Saprospiraceae	NA	0.258824	0.141176	0	1	0.258824	0.722
ASV_1408	6	2	0	0	0	3	0	0	0	1	0	0	0	0	0	Bacteria	Bdellovibrionota	Bdellovibrionia	Bdellovibrionales	Bdellovibrionaceae	Bdellovibrio	0.266667	0.133333	0	1	0.266667	0.571
ASV_1409	0	2	0	0	0	0	1	0	2	0	2	10	0	0	0	Bacteria	Bacteroidota	Bacteroidia	Flavobacteriales	Cryomorphaceae	NA	0.0235294	0.0705882	0.282353	3	0.282353	0.683
ASV_1410	0	0	7	0	0	0	0	0	0	6	0	0	0	0	0	Bacteria	Bacteroidota	Bacteroidia	Chitinophagales	Saprospiraceae	NA	0.107692	0.0923077	0	1	0.107692	1
ASV_1412	0	0	0	0	0	0	0	0	1	0	5	0	0	0	18	Bacteria	Proteobacteria	Alphaproteobacteria	Rhodospirillales	Terasakiellaceae	Terasakiella	0	0.00833333	0.383333	3	0.383333	0.29
ASV_1413	0	0	0	0	0	0	0	0	0	9	0	0	0	0	0	Bacteria	Proteobacteria	Gammaproteobacteria	Pseudomonadales	Cellvibrionaceae	Eionea	0	0.2	0	2	0.2	1
ASV_1415	0	0	0	0	0	0	0	0	0	0	7	3	0	13	1	Bacteria	Proteobacteria	Alphaproteobacteria	Caulobacterales	Hyphomonadaceae	Robiginitomaculum	0	0	0.8	3	0.8	0.007
ASV_1416	0	0	0	0	0	0	0	0	0	0	3	5	0	0	10	Bacteria	Proteobacteria	Gammaproteobacteria	Pseudomonadales	KI89A	clade	0	0	0.6	3	0.6	0.067
ASV_1417	0	0	0	0	0	0	0	0	0	0	0	21	0	0	0	Bacteria	Proteobacteria	Gammaproteobacteria	Pseudomonadales	Cellvibrionaceae	Eionea	0	0	0.2	3	0.2	1
ASV_1418	0	0	0	0	0	0	0	0	0	0	0	17	0	0	0	Bacteria	Proteobacteria	Gammaproteobacteria	Granulosicoccales	Granulosicoccaceae	Granulosicoccus	0	0	0.2	3	0.2	1
ASV_1419	0	0	0	0	0	0	0	0	0	0	0	11	0	0	1	Bacteria	Bacteroidota	Bacteroidia	Chitinophagales	Saprospiraceae	Rubidimonas	0	0	0.4	3	0.4	0.324
ASV_1421	0	0	0	0	0	0	0	0	0	0	0	0	0	0	25	Bacteria	Proteobacteria	Gammaproteobacteria	Pseudomonadales	Halieaceae	Halioglobus	0	0	0.2	3	0.2	1
ASV_1422	0	0	0	0	0	0	0	0	0	0	0	0	0	0	18	Bacteria	Proteobacteria	Alphaproteobacteria	Rhodobacterales	Rhodobacteraceae	Palleronia-Pseudomaribius	0	0	0.2	3	0.2	1
ASV_1426	2	0	0	0	0	0	0	0	0	0	0	16	0	0	6	Bacteria	Cyanobacteria	Cyanobacteriia	Phormidesmiales	Nodosilineaceae	MBIC10086	0.0166667	0	0.366667	3	0.366667	0.277
ASV_1428	0	3	0	7	0	0	2	0	0	0	0	0	0	0	0	Bacteria	Bdellovibrionota	Bdellovibrionia	Bdellovibrionales	Bdellovibrionaceae	Bdellovibrio	0.333333	0.0333333	0	1	0.333333	0.283
ASV_1429	0	0	5	0	0	0	0	0	0	5	0	0	0	0	0	Bacteria	Bacteroidota	Bacteroidia	Chitinophagales	Saprospiraceae	NA	0.1	0.1	0	1	0.1	1
ASV_1430	0	0	0	0	0	0	17	0	0	0	0	0	0	0	0	Bacteria	Proteobacteria	Gammaproteobacteria	Thiotrichales	Thiotrichaceae	Leucothrix	0	0.2	0	2	0.2	1
ASV_1431	0	0	0	0	0	0	3	0	7	2	0	0	0	0	0	Bacteria	Proteobacteria	Alphaproteobacteria	Rhodobacterales	Rhodobacteraceae	NA	0	0.6	0	2	0.6	0.063
ASV_1432	0	0	0	0	0	0	0	0	0	7	0	0	0	0	0	Bacteria	Patescibacteria	Gracilibacteria	Candidatus	Peregrinibacteria	NA	0	0.2	0	2	0.2	1
ASV_1433	0	0	0	0	0	0	0	0	0	0	0	3	0	0	12	Bacteria	Bacteroidota	Bacteroidia	Flavobacteriales	Cryomorphaceae	NA	0	0	0.4	3	0.4	0.295
ASV_1434	0	0	0	0	0	0	0	0	0	0	13	0	0	7	0	Bacteria	Bacteroidota	Rhodothermia	Rhodothermales	Rhodothermaceae	NA	0	0	0.4	3	0.4	0.275
ASV_1435	0	0	0	0	0	0	0	0	0	0	10	8	0	0	2	Bacteria	Verrucomicrobiota	Verrucomicrobiae	Opitutales	Puniceicoccaceae	Lentimonas	0	0	0.6	3	0.6	0.079
ASV_1436	0	0	0	0	0	0	0	0	0	0	6	2	0	0	11	Bacteria	Proteobacteria	Gammaproteobacteria	Steroidobacterales	Woeseiaceae	Woeseia	0	0	0.6	3	0.6	0.063
ASV_1438	0	0	0	0	0	0	0	0	0	0	3	7	0	0	10	Bacteria	Proteobacteria	Alphaproteobacteria	Sphingomonadales	Sphingomonadaceae	Parasphingopyxis	0	0	0.6	3	0.6	0.071
ASV_1439	0	0	0	0	0	0	0	0	0	0	2	9	0	0	13	Bacteria	Bacteroidota	Bacteroidia	Cytophagales	Cyclobacteriaceae	Reichenbachiella	0	0	0.6	3	0.6	0.06
ASV_1440	0	0	0	0	0	0	0	0	0	0	2	5	6	0	5	Bacteria	Proteobacteria	Alphaproteobacteria	Rhodobacterales	Rhodobacteraceae	Silicimonas	0	0	0.8	3	0.8	0.006
ASV_1441	0	0	0	0	0	0	0	0	0	0	0	12	0	0	5	Bacteria	Proteobacteria	Gammaproteobacteria	Steroidobacterales	Woeseiaceae	Woeseia	0	0	0.4	3	0.4	0.31
ASV_1442	0	0	0	0	0	0	0	0	0	0	0	8	0	0	5	Bacteria	Actinobacteriota	Acidimicrobiia	Microtrichales	Ilumatobacteraceae	Ilumatobacter	0	0	0.4	3	0.4	0.277
ASV_1443	0	0	0	0	0	0	0	0	0	0	0	6	0	0	13	Bacteria	Proteobacteria	Alphaproteobacteria	Rhodobacterales	Rhodobacteraceae	Dinoroseobacter	0	0	0.4	3	0.4	0.288
ASV_1444	0	0	0	0	0	0	0	0	0	0	0	6	0	4	8	Bacteria	Bdellovibrionota	Bdellovibrionia	Bdellovibrionales	Bdellovibrionaceae	OM27	0	0	0.6	3	0.6	0.053
ASV_1445	0	0	0	0	0	0	0	0	0	0	0	7	9	0	0	Bacteria	Verrucomicrobiota	Verrucomicrobiae	Opitutales	Puniceicoccaceae	Cerasicoccus	0	0	0.4	3	0.4	0.27
ASV_1446	0	0	0	0	0	0	0	0	0	0	0	5	0	19	0	Bacteria	Bacteroidota	Bacteroidia	Chitinophagales	Saprospiraceae	NA	0	0	0.4	3	0.4	0.29
ASV_1447	0	0	0	0	0	0	0	0	0	0	0	4	0	0	17	Bacteria	Proteobacteria	Alphaproteobacteria	Rhodobacterales	Rhodobacteraceae	Limibaculum	0	0	0.4	3	0.4	0.28
ASV_1448	0	0	0	0	0	0	0	0	0	0	0	0	16	10	0	Bacteria	Proteobacteria	Alphaproteobacteria	Rhodobacterales	Rhodobacteraceae	Loktanella	0	0	0.4	3	0.4	0.28
ASV_1449	0	0	0	0	0	0	0	0	0	0	0	0	0	0	24	Bacteria	Bdellovibrionota	Bdellovibrionia	Bdellovibrionales	Bdellovibrionaceae	Bdellovibrio	0	0	0.2	3	0.2	1
ASV_1450	0	0	0	0	0	0	0	0	0	0	0	0	0	0	20	Bacteria	Proteobacteria	Alphaproteobacteria	Caulobacterales	Hyphomonadaceae	NA	0	0	0.2	3	0.2	1
ASV_1451	0	0	0	0	0	0	0	0	0	0	0	0	0	0	15	Bacteria	Proteobacteria	Gammaproteobacteria	Pseudomonadales	Cellvibrionaceae	Eionea	0	0	0.2	3	0.2	1
ASV_1452	0	0	0	0	0	0	0	0	0	0	0	0	0	0	13	Bacteria	Proteobacteria	Alphaproteobacteria	Rhizobiales	Stappiaceae	NA	0	0	0.2	3	0.2	1
ASV_1454	0	2	0	0	0	0	0	0	0	0	0	0	6	0	0	Bacteria	Bacteroidota	Bacteroidia	Chitinophagales	Saprospiraceae	Lewinella	0.05	0	0.15	3	0.15	1
ASV_1455	0	0	0	2	0	0	0	6	3	5	0	0	0	0	0	Bacteria	Proteobacteria	Gammaproteobacteria	Arenicellales	Arenicellaceae	Arenicella	0.025	0.525	0	2	0.525	0.074
ASV_1458	0	0	0	0	0	0	0	0	0	0	3	5	0	0	5	Bacteria	Proteobacteria	Gammaproteobacteria	Enterobacterales	Shewanellaceae	Shewanella	0	0	0.6	3	0.6	0.066
ASV_1459	0	0	0	0	0	0	0	0	0	0	8	0	0	0	13	Bacteria	Bacteroidota	Bacteroidia	Cytophagales	Amoebophilaceae	Candidatus	0	0	0.4	3	0.4	0.311
ASV_1460	0	0	0	0	0	0	0	0	0	0	3	3	0	0	6	Bacteria	Bacteroidota	Bacteroidia	Flavobacteriales	Flavobacteriaceae	NA	0	0	0.6	3	0.6	0.073
ASV_1462	0	0	0	0	0	0	0	0	0	0	4	0	4	21	0	Bacteria	Bacteroidota	Bacteroidia	Flavobacteriales	Flavobacteriaceae	Nonlabens	0	0	0.6	3	0.6	0.074
ASV_1463	0	0	0	0	0	0	0	0	0	0	1	0	0	0	11	Bacteria	Bacteroidota	Bacteroidia	Chitinophagales	Saprospiraceae	Portibacter	0	0	0.4	3	0.4	0.293
ASV_1465	0	0	0	0	0	0	0	0	0	0	0	12	0	0	12	Bacteria	Proteobacteria	Gammaproteobacteria	Pseudomonadales	Cellvibrionaceae	NA	0	0	0.4	3	0.4	0.273
ASV_1466	0	0	0	0	0	0	0	0	0	0	0	7	0	0	16	Bacteria	Myxococcota	Polyangia	Polyangiales	Sandaracinaceae	NA	0	0	0.4	3	0.4	0.292
ASV_1467	0	0	0	0	0	0	0	0	0	0	0	10	0	0	9	Bacteria	Proteobacteria	Alphaproteobacteria	Rhodobacterales	Rhodobacteraceae	Roseobacter	0	0	0.4	3	0.4	0.25
ASV_1468	0	0	0	0	0	0	0	0	0	0	0	0	0	0	19	Bacteria	Myxococcota	Polyangia	Polyangiales	Sandaracinaceae	Sandaracinus	0	0	0.2	3	0.2	1
ASV_1469	0	0	0	0	0	0	0	0	0	0	0	0	0	0	24	Bacteria	Patescibacteria	Gracilibacteria	JGI	0000069-P22	NA	0	0	0.2	3	0.2	1
ASV_1471	0	0	4	0	0	0	0	0	9	0	0	0	0	0	0	Bacteria	Bacteroidota	Bacteroidia	Chitinophagales	Saprospiraceae	NA	0.0615385	0.138462	0	2	0.138462	1
ASV_1472	0	0	3	1	5	0	0	12	0	0	0	0	12	0	0	Bacteria	Myxococcota	Myxococcia	Myxococcales	Myxococcaceae	P3OB-42	0.163636	0.0727273	0.0727273	1	0.163636	0.931
ASV_1474	0	0	0	0	0	0	0	12	0	4	0	0	0	0	0	Bacteria	Bacteroidota	Bacteroidia	Chitinophagales	Saprospiraceae	Lewinella	0	0.4	0	2	0.4	0.28
ASV_1475	0	0	0	0	0	0	0	2	0	0	5	6	0	0	0	Bacteria	Proteobacteria	Alphaproteobacteria	Rhizobiales	Stappiaceae	NA	0	0.0307692	0.338462	3	0.338462	0.291
ASV_1476	0	0	0	0	0	0	0	0	9	0	0	11	0	0	0	Bacteria	Cyanobacteria	Cyanobacteriia	Phormidesmiales	Phormidesmiaceae	Acrophormium	0	0.09	0.11	3	0.11	1
ASV_1477	0	0	0	0	0	0	0	0	5	0	0	6	0	15	0	Bacteria	Proteobacteria	Gammaproteobacteria	Granulosicoccales	Granulosicoccaceae	Granulosicoccus	0	0.0384615	0.323077	3	0.323077	0.292
ASV_1478	0	0	0	0	0	0	0	0	0	3	0	0	0	0	0	Bacteria	Proteobacteria	Gammaproteobacteria	Pseudomonadales	Cellvibrionaceae	Eionea	0	0.2	0	2	0.2	1
ASV_1479	0	0	0	0	0	0	0	0	0	4	0	4	0	6	6	Bacteria	Bacteroidota	Bacteroidia	Flavobacteriales	Crocinitomicaceae	Fluviicola	0	0.04	0.48	3	0.48	0.132
ASV_1480	0	0	0	0	0	0	0	0	0	0	20	0	0	0	0	Bacteria	Proteobacteria	Gammaproteobacteria	Pseudomonadales	Spongiibacteraceae	BD1-7	0	0	0.2	3	0.2	1
ASV_1481	0	0	0	0	0	0	0	0	0	0	21	0	0	0	0	Bacteria	Bacteroidota	Bacteroidia	Flavobacteriales	Flavobacteriaceae	Maribacter	0	0	0.2	3	0.2	1
ASV_1482	0	0	0	0	0	0	0	0	0	0	5	1	0	0	9	Bacteria	Acidobacteriota	Thermoanaerobaculia	Thermoanaerobaculales	Thermoanaerobaculaceae	Subgroup	0	0	0.6	3	0.6	0.071
ASV_1483	0	0	0	0	0	0	0	0	0	0	4	0	5	0	12	Bacteria	Proteobacteria	Gammaproteobacteria	Arenicellales	Arenicellaceae	Arenicella	0	0	0.6	3	0.6	0.07
ASV_1484	0	0	0	0	0	0	0	0	0	0	0	9	0	0	3	Bacteria	Verrucomicrobiota	Verrucomicrobiae	Verrucomicrobiales	Rubritaleaceae	Persicirhabdus	0	0	0.4	3	0.4	0.286
ASV_1486	0	0	0	0	0	0	0	0	0	0	0	0	0	9	13	Bacteria	Proteobacteria	Gammaproteobacteria	Enterobacterales	Alteromonadaceae	Aliiglaciecola	0	0	0.4	3	0.4	0.277
ASV_1487	0	0	0	0	0	0	0	0	0	0	0	0	0	0	18	Bacteria	Proteobacteria	Alphaproteobacteria	Sphingomonadales	Sphingomonadaceae	Sphingorhabdus	0	0	0.2	3	0.2	1
ASV_1488	15	0	0	0	0	0	0	0	0	0	0	0	0	0	0	Bacteria	Patescibacteria	Gracilibacteria	JGI	0000069-P22	NA	0.2	0	0	1	0.2	1
ASV_1489	5	0	0	0	0	0	0	0	4	0	0	0	0	0	0	Bacteria	Bacteroidota	Bacteroidia	Chitinophagales	Saprospiraceae	NA	0.111111	0.0888889	0	1	0.111111	1
ASV_1493	0	0	0	0	0	0	0	7	7	0	0	0	1	0	0	Bacteria	Proteobacteria	Alphaproteobacteria	Rhodobacterales	Rhodobacteraceae	Jannaschia	0	0.373333	0.0133333	2	0.373333	0.276
ASV_1494	0	0	0	0	0	0	0	4	0	0	0	0	0	0	0	Bacteria	Patescibacteria	Gracilibacteria	JGI	0000069-P22	NA	0	0.2	0	2	0.2	1
ASV_1495	0	0	0	0	0	0	0	0	4	3	0	2	4	3	0	Bacteria	Actinobacteriota	Acidimicrobiia	Microtrichales	Microtrichaceae	Sva0996	0	0.175	0.3375	3	0.3375	0.443
ASV_1496	0	0	0	0	0	0	0	0	0	3	0	0	0	10	0	Bacteria	Proteobacteria	Gammaproteobacteria	Granulosicoccales	Granulosicoccaceae	Granulosicoccus	0	0.0461538	0.153846	3	0.153846	1
ASV_1497	0	0	0	0	0	0	0	0	0	0	13	5	0	0	0	Bacteria	Proteobacteria	Alphaproteobacteria	Rhodobacterales	Rhodobacteraceae	NA	0	0	0.4	3	0.4	0.272
ASV_1498	0	0	0	0	0	0	0	0	0	0	1	12	8	0	0	Bacteria	Proteobacteria	Gammaproteobacteria	Pseudomonadales	Spongiibacteraceae	NA	0	0	0.6	3	0.6	0.065
ASV_1499	0	0	0	0	0	0	0	0	0	0	1	4	0	10	3	Bacteria	Bacteroidota	Bacteroidia	Flavobacteriales	Flavobacteriaceae	Aurantivirga	0	0	0.8	3	0.8	0.01
ASV_1500	0	0	0	0	0	0	0	0	0	0	0	15	0	0	0	Bacteria	Verrucomicrobiota	Verrucomicrobiae	Opitutales	Puniceicoccaceae	Lentimonas	0	0	0.2	3	0.2	1
ASV_1501	0	0	0	0	0	0	0	0	0	0	0	5	0	0	6	Bacteria	Proteobacteria	Gammaproteobacteria	Pseudomonadales	Halieaceae	Halioglobus	0	0	0.4	3	0.4	0.28
ASV_1503	0	0	0	0	0	0	0	0	0	0	0	7	0	0	10	Bacteria	Proteobacteria	Gammaproteobacteria	Steroidobacterales	Woeseiaceae	Woeseia	0	0	0.4	3	0.4	0.267
ASV_1504	0	0	0	0	0	0	0	0	0	0	0	7	10	0	0	Bacteria	Proteobacteria	Alphaproteobacteria	Rhodobacterales	Rhodobacteraceae	NA	0	0	0.4	3	0.4	0.313
ASV_1505	0	0	0	0	0	0	0	0	0	0	0	0	0	9	16	Bacteria	Bacteroidota	Bacteroidia	Flavobacteriales	Cryomorphaceae	Vicingus	0	0	0.4	3	0.4	0.3
ASV_1506	0	0	0	0	0	0	0	0	0	0	0	0	0	0	21	Bacteria	Bacteroidota	Bacteroidia	Cytophagales	Cyclobacteriaceae	Fabibacter	0	0	0.2	3	0.2	1
ASV_1508	3	0	0	0	4	0	0	6	0	0	0	0	0	0	0	Bacteria	Bdellovibrionota	Bdellovibrionia	Bacteriovoracales	Bacteriovoracaceae	Peredibacter	0.215385	0.0923077	0	1	0.215385	0.718
ASV_1509	0	0	0	0	0	0	0	0	4	2	7	0	0	1	0	Bacteria	Bacteroidota	Bacteroidia	Chitinophagales	Saprospiraceae	NA	0	0.171429	0.228571	3	0.228571	0.704
ASV_1510	0	8	0	3	0	0	2	0	0	0	0	0	0	0	0	Bacteria	Campylobacterota	Campylobacteria	Campylobacterales	Sulfurospirillaceae	Sulfurospirillum	0.338462	0.0307692	0	1	0.338462	0.285
ASV_1511	0	2	0	0	4	0	3	4	0	3	0	0	0	0	0	Bacteria	Patescibacteria	Parcubacteria	Candidatus	Campbellbacteria	NA	0.15	0.375	0	2	0.375	0.263
ASV_1512	0	0	6	0	0	0	0	0	1	3	0	0	0	0	0	Bacteria	Patescibacteria	Gracilibacteria	Absconditabacteriales	(SR1)	NA	0.12	0.16	0	2	0.16	0.728
ASV_1513	0	0	5	8	0	0	0	0	0	7	1	0	1	0	0	Bacteria	Bacteroidota	Bacteroidia	Flavobacteriales	Flavobacteriaceae	Polaribacter	0.236364	0.0636364	0.0363636	1	0.236364	0.688
ASV_1514	0	0	0	0	19	0	0	0	0	4	0	0	0	0	0	Bacteria	Bdellovibrionota	Bdellovibrionia	Bdellovibrionales	Bdellovibrionaceae	Bdellovibrio	0.165217	0.0347826	0	1	0.165217	1
ASV_1515	0	0	0	0	0	0	0	8	4	0	0	0	0	0	0	Bacteria	Bacteroidota	Bacteroidia	Chitinophagales	Saprospiraceae	Lewinella	0	0.4	0	2	0.4	0.275
ASV_1516	0	0	0	0	0	0	0	0	0	6	0	0	0	0	0	Bacteria	Bacteroidota	Bacteroidia	Flavobacteriales	Flavobacteriaceae	NA	0	0.2	0	2	0.2	1
ASV_1518	0	0	0	0	0	0	0	0	0	0	0	10	0	0	0	Bacteria	Bacteroidota	Bacteroidia	Chitinophagales	Saprospiraceae	Rubidimonas	0	0	0.2	3	0.2	1
ASV_1520	0	0	0	0	0	0	0	0	0	0	0	0	14	14	0	Bacteria	Proteobacteria	Gammaproteobacteria	Granulosicoccales	Granulosicoccaceae	Granulosicoccus	0	0	0.4	3	0.4	0.286
ASV_1521	0	0	0	0	0	0	0	0	0	0	0	0	0	12	16	Bacteria	Bacteroidota	Bacteroidia	Chitinophagales	Saprospiraceae	Portibacter	0	0	0.4	3	0.4	0.291
ASV_1522	0	0	0	0	0	0	0	0	0	0	0	0	0	0	20	Bacteria	Proteobacteria	Alphaproteobacteria	Caulobacterales	Hyphomonadaceae	NA	0	0	0.2	3	0.2	1
ASV_1523	4	0	0	0	0	0	0	0	11	2	0	0	0	0	0	Bacteria	Bacteroidota	Bacteroidia	Chitinophagales	Saprospiraceae	NA	0.0470588	0.305882	0	2	0.305882	0.52
ASV_1524	0	0	3	0	8	0	0	4	3	0	0	0	0	0	0	Bacteria	Bacteroidota	Bacteroidia	Flavobacteriales	NS9	marine	0.244444	0.155556	0	1	0.244444	0.728
ASV_1526	0	0	0	0	0	0	0	0	24	0	0	0	0	0	0	Bacteria	Bacteroidota	Bacteroidia	Chitinophagales	Saprospiraceae	Portibacter	0	0.2	0	2	0.2	1
ASV_1527	0	0	0	0	0	0	0	0	0	2	0	11	0	10	0	Bacteria	Proteobacteria	Gammaproteobacteria	Thiotrichales	Thiotrichaceae	Leucothrix	0	0.0173913	0.365217	3	0.365217	0.287
ASV_1528	0	0	0	0	0	0	0	0	0	0	1	5	6	0	4	Bacteria	Myxococcota	Polyangia	Polyangiales	BIrii41	NA	0	0	0.8	3	0.8	0.011
ASV_1529	0	0	0	0	0	0	0	0	0	0	3	3	0	0	14	Bacteria	Bacteroidota	Bacteroidia	Flavobacteriales	Flavobacteriaceae	NA	0	0	0.6	3	0.6	0.087
ASV_1530	0	0	0	0	0	0	0	0	0	0	0	10	3	0	0	Bacteria	Bacteroidota	Bacteroidia	Chitinophagales	Saprospiraceae	Lewinella	0	0	0.4	3	0.4	0.27
ASV_1531	0	0	0	0	0	0	0	0	0	0	0	13	0	0	2	Bacteria	Proteobacteria	Gammaproteobacteria	Francisellales	Francisellaceae	NA	0	0	0.4	3	0.4	0.274
ASV_1532	0	0	0	0	0	0	0	0	0	0	0	6	0	0	7	Bacteria	Proteobacteria	Gammaproteobacteria	Gammaproteobacteria	Incertae	Sedis	0	0	0.4	3	0.4	0.297
ASV_1533	0	0	0	0	0	0	0	0	0	0	0	8	0	0	11	Bacteria	Planctomycetota	Planctomycetes	Pirellulales	Pirellulaceae	Blastopirellula	0	0	0.4	3	0.4	0.296
ASV_1535	0	0	0	0	0	0	0	0	0	0	0	0	9	9	0	Bacteria	Bdellovibrionota	Bdellovibrionia	Bacteriovoracales	Bacteriovoracaceae	NA	0	0	0.4	3	0.4	0.294
ASV_1536	0	0	0	0	0	0	0	0	0	0	0	0	0	0	20	Bacteria	Proteobacteria	Alphaproteobacteria	Micavibrionales	Micavibrionaceae	NA	0	0	0.2	3	0.2	1
ASV_1537	0	0	0	0	0	0	0	0	0	0	0	0	0	0	9	Bacteria	Proteobacteria	Alphaproteobacteria	Parvibaculales	PS1	clade	0	0	0.2	3	0.2	1
ASV_1538	0	0	0	0	0	0	0	0	0	0	0	0	0	0	11	Bacteria	Bacteroidota	Bacteroidia	Flavobacteriales	Flavobacteriaceae	Dokdonia	0	0	0.2	3	0.2	1
ASV_1539	0	0	0	0	0	0	0	0	0	0	0	0	0	0	20	Bacteria	Proteobacteria	Alphaproteobacteria	Micavibrionales	Micavibrionaceae	NA	0	0	0.2	3	0.2	1
ASV_1540	10	0	0	0	0	0	0	0	0	0	0	0	0	0	6	Bacteria	Proteobacteria	Alphaproteobacteria	Rickettsiales	Anaplasmataceae	Neorickettsia	0.125	0	0.075	1	0.125	1
ASV_1541	4	0	0	5	0	0	0	0	0	0	0	0	0	0	0	Bacteria	Verrucomicrobiota	Verrucomicrobiae	Verrucomicrobiales	Rubritaleaceae	Rubritalea	0.4	0	0	1	0.4	0.26
ASV_1542	5	0	0	0	0	0	4	0	2	0	0	0	0	0	0	Bacteria	Planctomycetota	Planctomycetes	Pirellulales	Pirellulaceae	Blastopirellula	0.0909091	0.218182	0	2	0.218182	0.718
ASV_1546	0	0	0	0	0	0	0	7	0	0	0	13	0	0	0	Bacteria	Bacteroidota	Bacteroidia	Chitinophagales	Saprospiraceae	NA	0	0.07	0.13	3	0.13	1
ASV_1548	0	0	0	0	0	0	0	0	0	5	0	0	0	0	0	Bacteria	Bacteroidota	Bacteroidia	Flavobacteriales	Flavobacteriaceae	NA	0	0.2	0	2	0.2	1
ASV_1550	0	0	0	0	0	0	0	0	0	0	7	0	0	0	6	Bacteria	Bacteroidota	Bacteroidia	Flavobacteriales	Cryomorphaceae	Vicingus	0	0	0.4	3	0.4	0.3
ASV_1554	0	0	0	0	0	0	0	0	0	0	0	5	0	0	11	Bacteria	Bacteroidota	Bacteroidia	Flavobacteriales	Cryomorphaceae	Vicingus	0	0	0.4	3	0.4	0.292
ASV_1555	0	0	0	0	0	0	0	0	0	0	0	3	0	11	8	Bacteria	Bacteroidota	Bacteroidia	Flavobacteriales	Flavobacteriaceae	Aurantivirga	0	0	0.6	3	0.6	0.068
ASV_1557	0	0	0	0	0	0	0	0	0	0	0	0	0	0	16	Bacteria	Proteobacteria	Alphaproteobacteria	Rhodobacterales	Rhodobacteraceae	Roseobacter	0	0	0.2	3	0.2	1
ASV_1561	7	3	0	0	0	0	5	0	0	0	0	0	0	0	0	Bacteria	Bdellovibrionota	Bdellovibrionia	Bacteriovoracales	Bacteriovoracaceae	Peredibacter	0.266667	0.0666667	0	1	0.266667	0.524
ASV_1562	8	0	0	0	0	0	0	0	0	0	0	0	0	0	10	Bacteria	Planctomycetota	Planctomycetes	Pirellulales	Pirellulaceae	Rhodopirellula	0.0888889	0	0.111111	3	0.111111	1
ASV_1563	4	0	0	0	0	0	0	1	6	4	0	0	0	0	0	Bacteria	Bdellovibrionota	Bdellovibrionia	Bacteriovoracales	Bacteriovoracaceae	Peredibacter	0.0533333	0.44	0	2	0.44	0.181
ASV_1564	3	2	1	0	0	0	3	0	0	0	4	2	0	0	0	Bacteria	Proteobacteria	Gammaproteobacteria	Francisellales	Francisellaceae	NA	0.24	0.04	0.16	1	0.24	0.759
ASV_1565	0	0	20	0	2	0	0	0	0	0	0	0	0	0	0	Bacteria	Bacteroidota	Bacteroidia	Chitinophagales	Saprospiraceae	Portibacter	0.4	0	0	1	0.4	0.285
ASV_1567	0	0	4	0	0	0	0	0	7	5	0	0	0	0	0	Bacteria	Bacteroidota	Bacteroidia	Chitinophagales	Saprospiraceae	NA	0.05	0.3	0	2	0.3	0.303
ASV_1568	0	0	0	3	0	0	0	0	5	0	0	4	0	0	0	Bacteria	Planctomycetota	Planctomycetes	Pirellulales	Pirellulaceae	Blastopirellula	0.05	0.0833333	0.0666667	2	0.0833333	1
ASV_1569	0	0	0	0	0	3	0	0	2	4	0	0	0	0	0	Bacteria	Proteobacteria	Alphaproteobacteria	Rhizobiales	Stappiaceae	NA	0	0.6	0	2	0.6	0.073
ASV_1570	0	0	0	0	0	0	1	0	0	0	0	7	2	0	0	Bacteria	Bacteroidota	Bacteroidia	Flavobacteriales	NS7	marine	0	0.02	0.36	3	0.36	0.284
ASV_1571	0	0	0	0	0	0	0	5	0	3	0	0	0	0	0	Bacteria	Bacteroidota	Bacteroidia	Flavobacteriales	Flavobacteriaceae	Winogradskyella	0	0.4	0	2	0.4	0.267
ASV_1572	0	0	0	0	0	0	0	4	0	2	0	0	0	0	0	Bacteria	Bacteroidota	Bacteroidia	Flavobacteriales	Crocinitomicaceae	Crocinitomix	0	0.4	0	2	0.4	0.266
ASV_1573	0	0	0	0	0	0	0	3	0	0	0	3	2	0	0	Bacteria	Bacteroidota	Bacteroidia	Chitinophagales	Saprospiraceae	NA	0	0.075	0.25	3	0.25	0.718
ASV_1574	0	0	0	0	0	0	0	2	8	0	0	1	0	4	0	Bacteria	Patescibacteria	Parcubacteria	Candidatus	Campbellbacteria	NA	0	0.266667	0.133333	2	0.266667	0.554
ASV_1575	0	0	0	0	0	0	0	0	1	2	0	5	0	0	0	Bacteria	Bacteroidota	Bacteroidia	Chitinophagales	Saprospiraceae	Portibacter	0	0.15	0.125	2	0.15	0.688
ASV_1576	0	0	0	0	0	0	0	0	0	3	0	0	0	0	0	Bacteria	Proteobacteria	Gammaproteobacteria	Arenicellales	Arenicellaceae	Perspicuibacter	0	0.2	0	2	0.2	1
ASV_1577	0	0	0	0	0	0	0	0	0	0	9	0	0	0	0	Bacteria	Bacteroidota	Bacteroidia	Flavobacteriales	Flavobacteriaceae	Winogradskyella	0	0	0.2	3	0.2	1
ASV_1579	0	0	0	0	0	0	0	0	0	0	13	0	0	0	0	Bacteria	Actinobacteriota	Acidimicrobiia	Microtrichales	Microtrichaceae	NA	0	0	0.2	3	0.2	1
ASV_1581	0	0	0	0	0	0	0	0	0	0	1	0	4	0	5	Bacteria	Bdellovibrionota	Bdellovibrionia	Bdellovibrionales	Bdellovibrionaceae	Bdellovibrio	0	0	0.6	3	0.6	0.078
ASV_1582	0	0	0	0	0	0	0	0	0	0	1	4	0	0	10	Bacteria	Myxococcota	Polyangia	Haliangiales	Haliangiaceae	Haliangium	0	0	0.6	3	0.6	0.067
ASV_1583	0	0	0	0	0	0	0	0	0	0	0	9	0	5	4	Bacteria	Proteobacteria	Alphaproteobacteria	Rickettsiales	Rickettsiaceae	NA	0	0	0.6	3	0.6	0.068
ASV_1585	0	0	0	0	0	0	0	0	0	0	0	2	0	14	5	Bacteria	Planctomycetota	Planctomycetes	Pirellulales	Pirellulaceae	Rhodopirellula	0	0	0.6	3	0.6	0.064
ASV_1586	0	0	0	0	0	0	0	0	0	0	0	0	3	4	11	Bacteria	Proteobacteria	Alphaproteobacteria	Rhodobacterales	Rhodobacteraceae	Roseobacter	0	0	0.6	3	0.6	0.067
ASV_1587	0	0	0	0	0	0	0	0	0	0	0	0	12	0	4	Bacteria	Proteobacteria	Alphaproteobacteria	Rhodobacterales	Rhodobacteraceae	NA	0	0	0.4	3	0.4	0.287
ASV_1588	0	0	0	0	0	0	0	0	0	0	0	0	0	0	23	Bacteria	Proteobacteria	Alphaproteobacteria	Caulobacterales	Hyphomonadaceae	NA	0	0	0.2	3	0.2	1
ASV_1589	0	0	0	0	0	0	0	0	0	0	0	0	0	0	18	Bacteria	Proteobacteria	Gammaproteobacteria	Pseudomonadales	Cellvibrionaceae	NA	0	0	0.2	3	0.2	1
ASV_1590	4	0	0	0	0	0	2	0	0	0	0	0	0	0	0	Bacteria	Bdellovibrionota	Bdellovibrionia	Bacteriovoracales	Bacteriovoracaceae	Peredibacter	0.133333	0.0666667	0	1	0.133333	1
ASV_1591	0	7	0	0	0	0	0	0	4	1	0	0	0	0	0	Bacteria	Bacteroidota	Bacteroidia	Chitinophagales	Saprospiraceae	NA	0.116667	0.166667	0	2	0.166667	0.726
ASV_1592	0	0	0	0	0	0	0	0	0	6	0	0	0	0	0	Bacteria	Proteobacteria	Alphaproteobacteria	Rhizobiales	Stappiaceae	NA	0	0.2	0	2	0.2	1
ASV_1593	0	0	0	0	0	0	0	0	0	12	0	0	0	0	0	Bacteria	Actinobacteriota	Acidimicrobiia	Microtrichales	Microtrichaceae	Sva0996	0	0.2	0	2	0.2	1
ASV_1595	0	0	0	0	0	0	0	0	0	1	8	0	0	0	0	Bacteria	Bacteroidota	Bacteroidia	Flavobacteriales	Flavobacteriaceae	Winogradskyella	0	0.0222222	0.177778	3	0.177778	1
ASV_1596	0	0	0	0	0	0	0	0	0	1	0	7	0	0	7	Bacteria	Actinobacteriota	Acidimicrobiia	Microtrichales	Microtrichaceae	NA	0	0.0133333	0.373333	3	0.373333	0.29
ASV_1597	0	0	0	0	0	0	0	0	0	4	0	0	5	12	0	Bacteria	Bdellovibrionota	Bdellovibrionia	Bacteriovoracales	Bacteriovoracaceae	NA	0	0.0380952	0.32381	3	0.32381	0.268
ASV_1598	0	0	0	0	0	0	0	0	0	0	0	0	5	4	4	Bacteria	Bacteroidota	Bacteroidia	Flavobacteriales	Cryomorphaceae	NA	0	0	0.6	3	0.6	0.066
ASV_1600	0	0	0	0	0	0	0	0	0	0	1	0	0	0	9	Bacteria	Bdellovibrionota	Bdellovibrionia	Bdellovibrionales	Bdellovibrionaceae	Bdellovibrio	0	0	0.4	3	0.4	0.279
ASV_1601	0	0	0	0	0	0	0	0	0	0	1	0	0	0	10	Bacteria	Proteobacteria	Gammaproteobacteria	Enterobacterales	Pseudoalteromonadaceae	Psychrosphaera	0	0	0.4	3	0.4	0.272
ASV_1602	0	0	0	0	0	0	0	0	0	0	0	14	0	0	5	Bacteria	Bacteroidota	Bacteroidia	Chitinophagales	Saprospiraceae	Lewinella	0	0	0.4	3	0.4	0.296
ASV_1603	0	0	0	0	0	0	0	0	0	0	0	0	27	0	0	Bacteria	Proteobacteria	Alphaproteobacteria	Rhizobiales	Rhizobiaceae	Pseudahrensia	0	0	0.2	3	0.2	1
ASV_1604	0	0	0	0	0	0	0	0	0	0	0	0	21	0	0	Bacteria	Proteobacteria	Gammaproteobacteria	Thiotrichales	Thiotrichaceae	Thiothrix	0	0	0.2	3	0.2	1
ASV_1606	0	0	0	0	0	0	0	0	0	0	0	0	11	0	5	Bacteria	Patescibacteria	Gracilibacteria	JGI	0000069-P22	NA	0	0	0.4	3	0.4	0.295
ASV_1608	0	0	0	0	0	0	0	0	0	0	0	0	0	0	12	Bacteria	Proteobacteria	Gammaproteobacteria	Pseudomonadales	Cellvibrionaceae	Eionea	0	0	0.2	3	0.2	1
ASV_1609	0	0	0	0	0	0	0	0	0	0	0	0	0	0	16	Bacteria	Proteobacteria	Gammaproteobacteria	Pseudomonadales	Cellvibrionaceae	NA	0	0	0.2	3	0.2	1
ASV_1610	9	0	0	0	0	0	0	0	0	0	0	0	0	0	0	Bacteria	Bacteroidota	Bacteroidia	Cytophagales	Amoebophilaceae	Candidatus	0.2	0	0	1	0.2	1
ASV_1611	4	0	0	0	0	0	0	0	16	0	0	0	0	0	0	Bacteria	Patescibacteria	Gracilibacteria	Absconditabacteriales	(SR1)	NA	0.04	0.16	0	2	0.16	1
ASV_1613	0	0	0	0	11	0	8	0	0	0	0	0	0	0	0	Bacteria	Bacteroidota	Bacteroidia	Chitinophagales	Saprospiraceae	NA	0.115789	0.0842105	0	1	0.115789	1
ASV_1615	0	0	0	0	0	0	13	0	0	0	0	0	0	0	0	Bacteria	Bdellovibrionota	Bdellovibrionia	Bdellovibrionales	Bdellovibrionaceae	Bdellovibrio	0	0.2	0	2	0.2	1
ASV_1616	0	0	0	0	0	0	2	0	0	4	0	0	0	0	0	Bacteria	Proteobacteria	Alphaproteobacteria	Rhodobacterales	Rhodobacteraceae	Amylibacter	0	0.4	0	2	0.4	0.263
ASV_1617	0	0	0	0	0	0	1	0	0	0	4	0	0	0	11	Bacteria	Bacteroidota	Bacteroidia	Flavobacteriales	Flavobacteriaceae	Maribacter	0	0.0125	0.375	3	0.375	0.294
ASV_1618	0	0	0	0	0	0	0	3	9	0	0	1	0	0	0	Bacteria	Bacteroidota	Bacteroidia	Chitinophagales	Saprospiraceae	NA	0	0.369231	0.0153846	2	0.369231	0.277
ASV_1620	0	0	0	0	0	0	0	0	4	0	2	6	2	0	0	Bacteria	Bacteroidota	Bacteroidia	Flavobacteriales	NS9	marine	0	0.0571429	0.428571	3	0.428571	0.145
ASV_1621	0	0	0	0	0	0	0	0	5	4	0	5	0	0	0	Bacteria	Patescibacteria	Gracilibacteria	Absconditabacteriales	(SR1)	NA	0	0.257143	0.0714286	2	0.257143	0.726
ASV_1622	0	0	0	0	0	0	0	0	0	0	11	0	0	0	0	Bacteria	Bacteroidota	Bacteroidia	Flavobacteriales	Flavobacteriaceae	NA	0	0	0.2	3	0.2	1
ASV_1623	0	0	0	0	0	0	0	0	0	0	3	0	0	0	5	Bacteria	Bacteroidota	Bacteroidia	Flavobacteriales	Flavobacteriaceae	Algibacter	0	0	0.4	3	0.4	0.267
ASV_1625	0	0	0	0	0	0	0	0	0	0	1	6	0	0	0	Bacteria	Bacteroidota	Bacteroidia	Chitinophagales	Saprospiraceae	NA	0	0	0.4	3	0.4	0.304
ASV_1627	0	0	0	0	0	0	0	0	0	0	0	8	0	0	0	Bacteria	Proteobacteria	Alphaproteobacteria	Rhizobiales	Stappiaceae	NA	0	0	0.2	3	0.2	1
ASV_1628	0	0	0	0	0	0	0	0	0	0	0	11	0	7	0	Bacteria	Myxococcota	Polyangia	Polyangiales	BIrii41	NA	0	0	0.4	3	0.4	0.315
ASV_1629	0	0	0	0	0	0	0	0	0	0	0	6	0	0	12	Bacteria	Proteobacteria	Alphaproteobacteria	Rhodobacterales	Rhodobacteraceae	Salinihabitans	0	0	0.4	3	0.4	0.302
ASV_1630	0	0	0	0	0	0	0	0	0	0	0	0	2	1	12	Bacteria	Verrucomicrobiota	Verrucomicrobiae	Pedosphaerales	Pedosphaeraceae	SCGC	0	0	0.6	3	0.6	0.071
ASV_1634	0	0	0	0	0	0	0	0	0	0	0	0	0	0	18	Bacteria	Proteobacteria	Alphaproteobacteria	Rhodobacterales	Rhodobacteraceae	NA	0	0	0.2	3	0.2	1
ASV_1635	0	0	0	0	0	0	0	0	0	0	0	0	0	0	18	Bacteria	Proteobacteria	Alphaproteobacteria	Rhodobacterales	Rhodobacteraceae	Amylibacter	0	0	0.2	3	0.2	1
ASV_1636	5	0	0	0	0	0	11	0	0	0	0	0	0	0	0	Bacteria	Bacteroidota	Bacteroidia	Flavobacteriales	Cryomorphaceae	NA	0.0625	0.1375	0	2	0.1375	1
ASV_1637	4	3	0	0	12	0	0	0	0	0	0	0	0	0	0	Bacteria	Patescibacteria	Gracilibacteria	Absconditabacteriales	(SR1)	NA	0.6	0	0	1	0.6	0.071
ASV_1638	0	5	0	0	0	0	0	0	0	0	0	7	0	0	0	Bacteria	Patescibacteria	Parcubacteria	Candidatus	Moranbacteria	NA	0.0833333	0	0.116667	3	0.116667	1
ASV_1639	0	4	0	0	5	0	0	5	0	0	0	3	0	5	0	Bacteria	Bacteroidota	Bacteroidia	Chitinophagales	Saprospiraceae	Portibacter	0.163636	0.0454545	0.145455	1	0.163636	1
ASV_1640	0	0	0	6	0	0	0	6	0	0	0	0	0	0	0	Bacteria	Bacteroidota	Bacteroidia	Chitinophagales	Saprospiraceae	NA	0.1	0.1	0	1	0.1	1
ASV_1641	0	0	0	0	0	0	3	0	5	4	0	0	0	3	0	Bacteria	Bdellovibrionota	Bdellovibrionia	Bdellovibrionales	Bdellovibrionaceae	Bdellovibrio	0	0.48	0.04	2	0.48	0.135
ASV_1642	0	0	0	0	0	0	0	10	0	0	0	0	0	0	0	Bacteria	Proteobacteria	Gammaproteobacteria	Arenicellales	Arenicellaceae	Arenicella	0	0.2	0	2	0.2	1
ASV_1643	0	0	0	0	0	0	0	0	0	9	0	0	0	0	0	Bacteria	Bacteroidota	Bacteroidia	Chitinophagales	Saprospiraceae	NA	0	0.2	0	2	0.2	1
ASV_1644	0	0	0	0	0	0	0	0	0	0	11	0	0	0	0	Bacteria	Bacteroidota	Bacteroidia	Flavobacteriales	Flavobacteriaceae	NA	0	0	0.2	3	0.2	1
ASV_1646	0	0	0	0	0	0	0	0	0	0	8	0	0	2	0	Bacteria	Bacteroidota	Bacteroidia	Flavobacteriales	Schleiferiaceae	Schleiferia	0	0	0.4	3	0.4	0.294
ASV_1647	0	0	0	0	0	0	0	0	0	0	8	0	0	0	10	Bacteria	Bacteroidota	Bacteroidia	Chitinophagales	Saprospiraceae	Lewinella	0	0	0.4	3	0.4	0.3
ASV_1648	0	0	0	0	0	0	0	0	0	0	2	0	0	2	8	Bacteria	Bdellovibrionota	Bdellovibrionia	Bacteriovoracales	Bacteriovoracaceae	Peredibacter	0	0	0.6	3	0.6	0.053
ASV_1649	0	0	0	0	0	0	0	0	0	0	6	1	0	0	5	Bacteria	Bdellovibrionota	Bdellovibrionia	Bacteriovoracales	Bacteriovoracaceae	NA	0	0	0.6	3	0.6	0.06
ASV_1650	0	0	0	0	0	0	0	0	0	0	0	11	0	0	0	Bacteria	Bacteroidota	Bacteroidia	Cytophagales	Cyclobacteriaceae	Ekhidna	0	0	0.2	3	0.2	1
ASV_1651	0	0	0	0	0	0	0	0	0	0	0	8	0	8	0	Bacteria	Verrucomicrobiota	Verrucomicrobiae	Verrucomicrobiales	DEV007	NA	0	0	0.4	3	0.4	0.262
ASV_1652	0	0	0	0	0	0	0	0	0	0	0	8	0	0	10	Bacteria	Proteobacteria	Alphaproteobacteria	Sphingomonadales	Sphingomonadaceae	Sphingorhabdus	0	0	0.4	3	0.4	0.28
ASV_1653	0	0	0	0	0	0	0	0	0	0	0	6	0	0	10	Bacteria	Myxococcota	Polyangia	Nannocystales	Nannocystaceae	NA	0	0	0.4	3	0.4	0.284
ASV_1654	0	0	0	0	0	0	0	0	0	0	0	4	0	0	11	Bacteria	Bacteroidota	Bacteroidia	Flavobacteriales	Flavobacteriaceae	NA	0	0	0.4	3	0.4	0.294
ASV_1656	0	0	0	0	0	0	0	0	0	0	0	0	18	0	0	Bacteria	Proteobacteria	Gammaproteobacteria	Enterobacterales	Alteromonadaceae	NA	0	0	0.2	3	0.2	1
ASV_1657	0	0	0	0	0	0	0	0	0	0	0	0	12	8	0	Bacteria	Bdellovibrionota	Bdellovibrionia	Bdellovibrionales	Bdellovibrionaceae	Bdellovibrio	0	0	0.4	3	0.4	0.273
ASV_1658	0	0	0	0	0	0	0	0	0	0	0	0	0	0	15	Bacteria	Bacteroidota	Bacteroidia	Flavobacteriales	Flavobacteriaceae	Aurantivirga	0	0	0.2	3	0.2	1
ASV_1659	6	0	0	0	0	0	0	0	0	3	0	0	0	0	0	Bacteria	Proteobacteria	Gammaproteobacteria	Thiotrichales	Thiotrichaceae	Leucothrix	0.133333	0.0666667	0	1	0.133333	1
ASV_1660	2	0	11	0	0	0	0	0	0	0	0	0	0	0	0	Bacteria	Bdellovibrionota	Bdellovibrionia	Bdellovibrionales	Bdellovibrionaceae	Bdellovibrio	0.4	0	0	1	0.4	0.283
ASV_1661	0	0	5	0	0	0	0	0	0	0	0	7	0	0	0	Bacteria	Bacteroidota	Bacteroidia	Chitinophagales	Saprospiraceae	NA	0.0833333	0	0.116667	3	0.116667	1
ASV_1663	0	0	6	0	0	0	0	0	4	1	0	0	0	0	0	Bacteria	Bacteroidota	Bacteroidia	Chitinophagales	Saprospiraceae	NA	0.109091	0.181818	0	2	0.181818	0.731
ASV_1664	0	0	0	0	0	2	0	0	0	0	0	0	0	0	16	Bacteria	Proteobacteria	Gammaproteobacteria	Pseudomonadales	Nitrincolaceae	NA	0	0.0222222	0.177778	3	0.177778	1
ASV_1665	0	0	0	0	0	0	0	3	6	0	0	0	0	0	0	Bacteria	Verrucomicrobiota	Verrucomicrobiae	Verrucomicrobiales	DEV007	NA	0	0.4	0	2	0.4	0.264
ASV_1666	0	0	0	0	0	0	0	0	0	0	8	0	0	3	0	Bacteria	Verrucomicrobiota	Verrucomicrobiae	Verrucomicrobiales	DEV007	NA	0	0	0.4	3	0.4	0.297
ASV_1667	0	0	0	0	0	0	0	0	0	0	8	0	0	6	0	Bacteria	Proteobacteria	Gammaproteobacteria	Enterobacterales	Colwelliaceae	Colwellia	0	0	0.4	3	0.4	0.282
ASV_1668	0	0	0	0	0	0	0	0	0	0	6	8	0	0	0	Bacteria	Proteobacteria	Alphaproteobacteria	Parvibaculales	PS1	clade	0	0	0.4	3	0.4	0.297
ASV_1669	0	0	0	0	0	0	0	0	0	0	5	0	0	0	7	Bacteria	Proteobacteria	Alphaproteobacteria	Sphingomonadales	Sphingomonadaceae	NA	0	0	0.4	3	0.4	0.281
ASV_1670	0	0	0	0	0	0	0	0	0	0	2	0	0	0	11	Bacteria	Proteobacteria	Alphaproteobacteria	Sphingomonadales	Sphingomonadaceae	Erythrobacter	0	0	0.4	3	0.4	0.283
ASV_1671	0	0	0	0	0	0	0	0	0	0	7	4	0	0	0	Bacteria	Bacteroidota	Bacteroidia	Chitinophagales	Saprospiraceae	Lewinella	0	0	0.4	3	0.4	0.313
ASV_1672	0	0	0	0	0	0	0	0	0	0	2	5	7	0	0	Bacteria	Bdellovibrionota	Bdellovibrionia	Bacteriovoracales	Bacteriovoracaceae	Peredibacter	0	0	0.6	3	0.6	0.063
ASV_1673	0	0	0	0	0	0	0	0	0	0	3	0	0	13	0	Bacteria	Bacteroidota	Bacteroidia	Chitinophagales	Saprospiraceae	NA	0	0	0.4	3	0.4	0.276
ASV_1674	0	0	0	0	0	0	0	0	0	0	0	14	0	0	0	Bacteria	Myxococcota	Polyangia	Nannocystales	Nannocystaceae	Enhygromyxa	0	0	0.2	3	0.2	1
ASV_1675	0	0	0	0	0	0	0	0	0	0	0	7	0	0	6	Bacteria	Bdellovibrionota	Bdellovibrionia	Bdellovibrionales	Bdellovibrionaceae	OM27	0	0	0.4	3	0.4	0.267
ASV_1677	0	0	0	0	0	0	0	0	0	0	0	3	0	0	5	Bacteria	Bacteroidota	Bacteroidia	Sphingobacteriales	NS11-12	marine	0	0	0.4	3	0.4	0.302
ASV_1678	0	0	0	0	0	0	0	0	0	0	0	2	0	0	13	Bacteria	Verrucomicrobiota	Verrucomicrobiae	Verrucomicrobiales	Rubritaleaceae	Luteolibacter	0	0	0.4	3	0.4	0.291
ASV_1679	0	0	0	0	0	0	0	0	0	0	0	4	0	4	5	Bacteria	Proteobacteria	Gammaproteobacteria	Pseudomonadales	Spongiibacteraceae	NA	0	0	0.6	3	0.6	0.066
ASV_1681	0	0	0	0	0	0	0	0	0	0	0	0	8	0	12	Bacteria	Bacteroidota	Bacteroidia	Chitinophagales	Saprospiraceae	NA	0	0	0.4	3	0.4	0.298
ASV_1683	0	0	0	0	0	0	0	0	0	0	0	0	6	0	8	Bacteria	Bacteroidota	Bacteroidia	Flavobacteriales	Flavobacteriaceae	NA	0	0	0.4	3	0.4	0.271
ASV_1684	0	0	0	0	0	0	0	0	0	0	0	0	3	11	4	Bacteria	Proteobacteria	Gammaproteobacteria	Thiotrichales	Thiotrichaceae	Cocleimonas	0	0	0.6	3	0.6	0.061
ASV_1685	0	0	0	0	0	0	0	0	0	0	0	0	0	6	12	Bacteria	Proteobacteria	Gammaproteobacteria	Pseudomonadales	Halieaceae	Halioglobus	0	0	0.4	3	0.4	0.281
ASV_1686	0	0	0	0	0	0	0	0	0	0	0	0	0	0	12	Bacteria	Proteobacteria	Alphaproteobacteria	Caulobacterales	Hyphomonadaceae	Litorimonas	0	0	0.2	3	0.2	1
ASV_1687	0	2	7	0	0	0	0	0	0	0	0	0	0	0	0	Bacteria	Bacteroidota	Bacteroidia	Chitinophagales	Saprospiraceae	NA	0.4	0	0	1	0.4	0.296
ASV_1689	0	0	0	0	0	0	7	0	0	4	0	0	0	0	0	Bacteria	Proteobacteria	Alphaproteobacteria	Rhodobacterales	Rhodobacteraceae	NA	0	0.4	0	2	0.4	0.269
ASV_1690	0	0	0	0	0	0	0	0	0	0	3	4	3	0	0	Bacteria	Desulfobacterota	Desulfobulbia	Desulfobulbales	Desulfocapsaceae	Desulfotalea	0	0	0.6	3	0.6	0.053
ASV_1691	0	0	0	0	0	0	0	7	1	0	0	0	0	0	0	Bacteria	Bacteroidota	Bacteroidia	Chitinophagales	Saprospiraceae	NA	0	0.4	0	2	0.4	0.305
ASV_1692	0	0	0	0	0	0	0	5	0	5	0	0	0	0	0	Bacteria	Patescibacteria	Gracilibacteria	JGI	0000069-P22	NA	0	0.4	0	2	0.4	0.316
ASV_1693	0	0	0	0	0	0	0	0	2	0	0	0	0	12	0	Bacteria	Actinobacteriota	Acidimicrobiia	Microtrichales	Microtrichaceae	NA	0	0.0285714	0.171429	3	0.171429	1
ASV_1694	0	0	0	0	0	0	0	0	0	4	0	0	0	0	0	Bacteria	Bacteroidota	Bacteroidia	Flavobacteriales	Flavobacteriaceae	NA	0	0.2	0	2	0.2	1
ASV_1695	0	0	0	0	0	0	0	0	0	7	0	0	0	0	0	Bacteria	Proteobacteria	Alphaproteobacteria	Rhizobiales	Stappiaceae	NA	0	0.2	0	2	0.2	1
ASV_1697	0	0	0	0	0	0	0	0	0	0	0	7	4	0	0	Bacteria	Patescibacteria	Gracilibacteria	JGI	0000069-P22	NA	0	0	0.4	3	0.4	0.272
ASV_1698	0	0	0	0	0	0	0	0	0	0	10	0	0	0	0	Bacteria	Proteobacteria	Alphaproteobacteria	Rhizobiales	Stappiaceae	NA	0	0	0.2	3	0.2	1
ASV_1700	0	0	0	0	0	0	0	0	0	0	8	0	0	0	2	Bacteria	Bacteroidota	Bacteroidia	Flavobacteriales	Flavobacteriaceae	Tenacibaculum	0	0	0.4	3	0.4	0.274
ASV_1701	0	0	0	0	0	0	0	0	0	0	10	5	0	0	0	Bacteria	Bdellovibrionota	Bdellovibrionia	Bdellovibrionales	Bdellovibrionaceae	Bdellovibrio	0	0	0.4	3	0.4	0.277
ASV_1702	0	0	0	0	0	0	0	0	0	0	6	0	0	6	6	Bacteria	Bdellovibrionota	Bdellovibrionia	Bdellovibrionales	Bdellovibrionaceae	Bdellovibrio	0	0	0.6	3	0.6	0.065
ASV_1703	0	0	0	0	0	0	0	0	0	0	8	4	0	7	0	Bacteria	Bdellovibrionota	Bdellovibrionia	Bdellovibrionales	Bdellovibrionaceae	Bdellovibrio	0	0	0.6	3	0.6	0.067
ASV_1704	0	0	0	0	0	0	0	0	0	0	8	0	0	0	6	Bacteria	Bacteroidota	Bacteroidia	Chitinophagales	Saprospiraceae	Lewinella	0	0	0.4	3	0.4	0.292
ASV_1705	0	0	0	0	0	0	0	0	0	0	6	2	0	0	3	Bacteria	Myxococcota	Polyangia	Polyangiales	Sandaracinaceae	NA	0	0	0.6	3	0.6	0.077
ASV_1706	0	0	0	0	0	0	0	0	0	0	0	11	0	0	0	Bacteria	Proteobacteria	Gammaproteobacteria	Pseudomonadales	KI89A	clade	0	0	0.2	3	0.2	1
ASV_1709	0	0	0	0	0	0	0	0	0	0	0	0	12	0	0	Bacteria	Proteobacteria	Alphaproteobacteria	Rhizobiales	Rhizobiaceae	NA	0	0	0.2	3	0.2	1
ASV_1710	0	0	0	0	0	0	0	0	0	0	0	0	3	11	2	Bacteria	Bdellovibrionota	Oligoflexia	Oligoflexales	Oligoflexaceae	NA	0	0	0.6	3	0.6	0.065
ASV_1711	0	0	0	0	0	0	0	0	0	0	0	0	0	4	10	Bacteria	Bacteroidota	Bacteroidia	Flavobacteriales	Flavobacteriaceae	Jejudonia	0	0	0.4	3	0.4	0.295
ASV_1712	0	0	0	0	0	0	0	0	0	0	0	0	0	0	17	Bacteria	Proteobacteria	Alphaproteobacteria	Sphingomonadales	Sphingomonadaceae	Erythrobacter	0	0	0.2	3	0.2	1
ASV_1713	0	0	0	0	0	0	0	0	0	0	0	0	0	0	18	Bacteria	Proteobacteria	Alphaproteobacteria	Rhizobiales	Stappiaceae	NA	0	0	0.2	3	0.2	1
ASV_1714	3	0	0	4	0	0	0	0	0	0	0	0	0	0	0	Bacteria	Patescibacteria	Gracilibacteria	JGI	0000069-P22	NA	0.4	0	0	1	0.4	0.286
ASV_1716	6	0	0	0	0	0	0	0	6	0	0	3	0	0	0	Bacteria	Verrucomicrobiota	Verrucomicrobiae	Verrucomicrobiales	DEV007	NA	0.08	0.08	0.04	1	0.08	1
ASV_1718	0	8	0	0	0	0	0	0	0	2	0	0	0	0	0	Bacteria	Bdellovibrionota	Bdellovibrionia	Bacteriovoracales	Bacteriovoracaceae	Peredibacter	0.16	0.04	0	1	0.16	1
ASV_1719	0	0	3	0	5	0	0	4	0	0	0	0	0	0	0	Bacteria	Bdellovibrionota	Bdellovibrionia	Bacteriovoracales	Bacteriovoracaceae	Peredibacter	0.266667	0.0666667	0	1	0.266667	0.478
ASV_1720	0	0	0	0	0	0	0	5	0	1	0	0	0	0	0	Bacteria	Proteobacteria	Alphaproteobacteria	Rhodobacterales	Rhodobacteraceae	NA	0	0.4	0	2	0.4	0.269
ASV_1721	0	0	0	0	0	0	0	0	9	0	0	0	0	0	0	Bacteria	Proteobacteria	Gammaproteobacteria	Arenicellales	Arenicellaceae	Arenicella	0	0.2	0	2	0.2	1
ASV_1722	0	0	0	0	0	0	0	0	7	1	0	0	0	0	0	Bacteria	Bacteroidota	Bacteroidia	Chitinophagales	Saprospiraceae	NA	0	0.4	0	2	0.4	0.298
ASV_1724	0	0	0	0	0	0	0	0	0	0	0	0	0	0	11	Bacteria	Proteobacteria	Alphaproteobacteria	Rhizobiales	Rhizobiaceae	NA	0	0	0.2	3	0.2	1
ASV_1725	0	0	0	0	0	0	0	0	0	0	4	0	9	0	0	Bacteria	Proteobacteria	Gammaproteobacteria	Enterobacterales	Vibrionaceae	Thaumasiovibrio	0	0	0.4	3	0.4	0.286
ASV_1726	0	0	0	0	0	0	0	0	0	0	4	1	3	0	0	Bacteria	Proteobacteria	Gammaproteobacteria	Enterobacterales	Vibrionaceae	Vibrio	0	0	0.6	3	0.6	0.068
ASV_1729	0	0	0	0	0	0	0	0	0	0	0	16	0	0	0	Bacteria	Proteobacteria	Alphaproteobacteria	Rhodobacterales	Rhodobacteraceae	NA	0	0	0.2	3	0.2	1
ASV_1730	0	0	0	0	0	0	0	0	0	0	0	9	0	0	2	Bacteria	Bacteroidota	Bacteroidia	Cytophagales	Cyclobacteriaceae	Marinoscillum	0	0	0.4	3	0.4	0.297
ASV_1731	0	0	0	0	0	0	0	0	0	0	0	5	0	0	1	Bacteria	Bacteroidota	Bacteroidia	Flavobacteriales	Flavobacteriaceae	NA	0	0	0.4	3	0.4	0.295
ASV_1732	0	0	0	0	0	0	0	0	0	0	0	5	0	9	0	Bacteria	Bacteroidota	Bacteroidia	Chitinophagales	Saprospiraceae	Portibacter	0	0	0.4	3	0.4	0.264
ASV_1733	0	0	0	0	0	0	0	0	0	0	0	5	0	7	0	Bacteria	Bacteroidota	Bacteroidia	Chitinophagales	Saprospiraceae	Portibacter	0	0	0.4	3	0.4	0.304
ASV_1734	0	0	0	0	0	0	0	0	0	0	0	2	0	0	4	Bacteria	Bacteroidota	Bacteroidia	Flavobacteriales	Flavobacteriaceae	NA	0	0	0.4	3	0.4	0.263
ASV_1737	0	0	0	0	0	0	0	0	0	0	0	0	0	0	10	Bacteria	Proteobacteria	Alphaproteobacteria	Rhodobacterales	Rhodobacteraceae	NA	0	0	0.2	3	0.2	1
ASV_1738	0	0	0	0	0	0	0	0	0	0	0	0	0	0	12	Bacteria	Cyanobacteria	Cyanobacteriia	Cyanobacteriales	Xenococcaceae	Pleurocapsa	0	0	0.2	3	0.2	1
ASV_1739	0	0	0	0	0	0	0	0	0	0	0	0	0	0	13	Bacteria	Bacteroidota	Bacteroidia	Chitinophagales	Saprospiraceae	Portibacter	0	0	0.2	3	0.2	1
ASV_1740	0	0	0	0	0	0	0	0	0	0	0	0	0	0	9	Bacteria	Proteobacteria	Alphaproteobacteria	Micavibrionales	Micavibrionaceae	NA	0	0	0.2	3	0.2	1
ASV_1745	0	2	1	0	4	0	4	0	0	0	0	0	0	0	0	Bacteria	Myxococcota	Myxococcia	Myxococcales	Myxococcaceae	P3OB-42	0.381818	0.0727273	0	1	0.381818	0.242
ASV_1746	0	0	0	0	0	5	0	10	0	0	0	0	0	0	0	Bacteria	Bacteroidota	Bacteroidia	Flavobacteriales	Flavobacteriaceae	Dokdonia	0	0.4	0	2	0.4	0.27
ASV_1747	0	0	0	0	0	0	10	0	0	0	0	0	0	0	0	Bacteria	Patescibacteria	Gracilibacteria	Absconditabacteriales	(SR1)	NA	0	0.2	0	2	0.2	1
ASV_1748	0	0	0	0	0	0	0	6	0	0	0	0	0	0	0	Bacteria	Proteobacteria	Alphaproteobacteria	Sphingomonadales	Sphingomonadaceae	Erythrobacter	0	0.2	0	2	0.2	1
ASV_1749	0	0	0	0	0	0	0	14	0	0	0	0	0	0	0	Bacteria	Proteobacteria	Gammaproteobacteria	Pseudomonadales	Cellvibrionaceae	Eionea	0	0.2	0	2	0.2	1
ASV_1750	0	0	0	0	0	0	0	5	3	0	0	0	0	0	0	Bacteria	Bacteroidota	Bacteroidia	Chitinophagales	Saprospiraceae	NA	0	0.4	0	2	0.4	0.297
ASV_1751	0	0	0	0	0	0	0	6	0	0	0	0	0	0	6	Bacteria	Verrucomicrobiota	Verrucomicrobiae	Verrucomicrobiales	DEV007	NA	0	0.1	0.1	2	0.1	1
ASV_1753	0	0	0	0	0	0	0	5	0	0	0	5	0	0	0	Bacteria	Proteobacteria	Gammaproteobacteria	Enterobacterales	Colwelliaceae	Colwellia	0	0.1	0.1	2	0.1	1
ASV_1754	0	0	0	0	0	0	0	0	0	0	0	0	0	13	0	Bacteria	Proteobacteria	Alphaproteobacteria	Rickettsiales	AB1	NA	0	0	0.2	3	0.2	1
ASV_1755	0	0	0	0	0	0	0	0	0	5	0	7	0	0	0	Bacteria	Bacteroidota	Bacteroidia	Flavobacteriales	Flavobacteriaceae	Wenyingzhuangia	0	0.0833333	0.116667	3	0.116667	1
ASV_1756	0	0	0	0	0	0	0	0	0	2	0	5	0	0	0	Bacteria	Bacteroidota	Bacteroidia	Chitinophagales	Saprospiraceae	NA	0	0.0571429	0.142857	3	0.142857	1
ASV_1757	0	0	0	0	0	0	0	0	0	1	4	2	0	2	0	Bacteria	Proteobacteria	Gammaproteobacteria	UBA10353	marine	group	0	0.0222222	0.533333	3	0.533333	0.067
ASV_1759	0	0	0	0	0	0	0	0	0	0	11	0	1	0	0	Bacteria	Bacteroidota	Bacteroidia	Flavobacteriales	Flavobacteriaceae	NA	0	0	0.4	3	0.4	0.281
ASV_1761	0	0	0	0	0	0	0	0	0	0	4	0	0	10	0	Bacteria	Bacteroidota	Bacteroidia	Chitinophagales	Saprospiraceae	NA	0	0	0.4	3	0.4	0.292
ASV_1762	0	0	0	0	0	0	0	0	0	0	1	2	0	3	0	Bacteria	Bdellovibrionota	Bdellovibrionia	Bacteriovoracales	Bacteriovoracaceae	Peredibacter	0	0	0.6	3	0.6	0.058
ASV_1763	0	0	0	0	0	0	0	0	0	0	0	11	0	0	0	Bacteria	Proteobacteria	Gammaproteobacteria	Steroidobacterales	Woeseiaceae	Woeseia	0	0	0.2	3	0.2	1
ASV_1764	0	0	0	0	0	0	0	0	0	0	0	12	0	0	0	Bacteria	Bdellovibrionota	Bdellovibrionia	Bdellovibrionales	Bdellovibrionaceae	Bdellovibrio	0	0	0.2	3	0.2	1
ASV_1765	0	0	0	0	0	0	0	0	0	0	0	9	0	6	0	Bacteria	Bacteroidota	Bacteroidia	Chitinophagales	Saprospiraceae	Portibacter	0	0	0.4	3	0.4	0.304
ASV_1766	0	0	0	0	0	0	0	0	0	0	0	14	4	0	0	Bacteria	Verrucomicrobiota	Verrucomicrobiae	Verrucomicrobiales	DEV007	NA	0	0	0.4	3	0.4	0.304
ASV_1767	0	0	0	0	0	0	0	0	0	0	0	0	14	0	0	Bacteria	Proteobacteria	Gammaproteobacteria	Enterobacterales	Pseudoalteromonadaceae	Psychrosphaera	0	0	0.2	3	0.2	1
ASV_1769	0	0	0	0	0	0	0	0	0	0	0	0	0	0	11	Bacteria	Proteobacteria	Alphaproteobacteria	Rhodobacterales	Rhodobacteraceae	Lentibacter	0	0	0.2	3	0.2	1
ASV_1770	0	0	0	0	0	0	0	0	0	0	0	0	0	0	9	Bacteria	Proteobacteria	Alphaproteobacteria	Micavibrionales	Micavibrionaceae	NA	0	0	0.2	3	0.2	1
ASV_1771	0	0	0	0	0	0	0	0	0	0	0	0	0	0	10	Bacteria	Bdellovibrionota	Bdellovibrionia	Bacteriovoracales	Bacteriovoracaceae	Peredibacter	0	0	0.2	3	0.2	1
ASV_1772	0	0	0	0	0	0	0	0	0	0	0	0	0	0	22	Bacteria	Proteobacteria	Gammaproteobacteria	Arenicellales	Arenicellaceae	Arenicella	0	0	0.2	3	0.2	1
ASV_1773	0	0	0	0	0	0	0	0	0	0	0	0	0	0	6	Bacteria	Proteobacteria	Alphaproteobacteria	Rhodobacterales	Rhodobacteraceae	NA	0	0	0.2	3	0.2	1
ASV_1774	0	0	0	0	0	0	0	0	0	0	0	0	0	0	12	Bacteria	Bacteroidota	Bacteroidia	Flavobacteriales	Flavobacteriaceae	Dokdonia	0	0	0.2	3	0.2	1
ASV_1775	0	0	0	0	0	0	0	0	0	0	0	0	0	0	13	Bacteria	Bdellovibrionota	Bdellovibrionia	Bdellovibrionales	Bdellovibrionaceae	OM27	0	0	0.2	3	0.2	1
ASV_1776	12	0	0	0	0	0	0	0	0	0	0	0	0	0	0	Bacteria	Patescibacteria	Gracilibacteria	Absconditabacteriales	(SR1)	NA	0.2	0	0	1	0.2	1
ASV_1777	9	0	0	0	0	0	0	0	5	0	0	0	0	0	0	Bacteria	Proteobacteria	Alphaproteobacteria	Rhodobacterales	Rhodobacteraceae	NA	0.128571	0.0714286	0	1	0.128571	1
ASV_1778	4	0	0	0	5	0	0	0	0	1	0	0	0	0	0	Bacteria	Myxococcota	Polyangia	Polyangiales	Sandaracinaceae	NA	0.36	0.02	0	1	0.36	0.293
ASV_1780	3	0	0	0	0	0	0	0	5	0	0	0	0	0	0	Bacteria	Verrucomicrobiota	Verrucomicrobiae	Verrucomicrobiales	DEV007	NA	0.075	0.125	0	2	0.125	1
ASV_1782	0	3	0	2	0	0	0	0	4	0	0	0	0	0	0	Bacteria	Bacteroidota	Bacteroidia	Chitinophagales	Saprospiraceae	Portibacter	0.222222	0.0888889	0	1	0.222222	0.728
ASV_1784	0	0	1	0	0	0	0	0	0	1	0	0	0	6	0	Bacteria	Bacteroidota	Bacteroidia	Chitinophagales	Saprospiraceae	Portibacter	0.025	0.025	0.15	3	0.15	1
ASV_1785	0	0	0	4	0	0	0	0	0	1	0	0	0	0	2	Bacteria	Cyanobacteria	Cyanobacteriia	Synechococcales	Cyanobiaceae	Synechococcus	0.114286	0.0285714	0.0571429	1	0.114286	1
ASV_1786	0	0	0	0	0	0	0	2	0	0	0	2	0	0	6	Bacteria	Proteobacteria	Alphaproteobacteria	Rickettsiales	Fokiniaceae	MD3-55	0	0.04	0.32	3	0.32	0.495
ASV_1787	0	0	0	0	4	0	0	4	0	0	0	3	0	0	0	Bacteria	Bacteroidota	Bacteroidia	Chitinophagales	Saprospiraceae	NA	0.0727273	0.0727273	0.0545455	1	0.0727273	1
ASV_1788	0	0	0	0	0	10	0	0	0	1	0	0	0	0	0	Bacteria	Bacteroidota	Bacteroidia	Chitinophagales	Saprospiraceae	NA	0	0.4	0	2	0.4	0.303
ASV_1790	0	0	0	0	0	0	13	0	0	0	0	0	0	0	0	Bacteria	Patescibacteria	Gracilibacteria	Absconditabacteriales	(SR1)	NA	0	0.2	0	2	0.2	1
ASV_1791	0	0	0	0	0	0	0	0	2	2	0	3	0	0	0	Bacteria	Proteobacteria	Gammaproteobacteria	Pseudomonadales	Cellvibrionaceae	NA	0	0.228571	0.0857143	2	0.228571	0.708
ASV_1793	0	0	0	0	0	0	0	0	9	0	0	0	0	0	0	Bacteria	Verrucomicrobiota	Verrucomicrobiae	Verrucomicrobiales	Rubritaleaceae	Roseibacillus	0	0.2	0	2	0.2	1
ASV_1794	0	0	0	0	0	0	0	0	1	2	2	0	0	0	0	Bacteria	Bacteroidota	Bacteroidia	Chitinophagales	Saprospiraceae	NA	0	0.24	0.08	2	0.24	0.725
ASV_1795	0	0	0	0	0	0	0	0	0	4	0	0	0	0	0	Bacteria	Proteobacteria	Gammaproteobacteria	Granulosicoccales	Granulosicoccaceae	Granulosicoccus	0	0.2	0	2	0.2	1
ASV_1796	0	0	0	0	0	0	0	0	0	5	0	0	0	5	0	Bacteria	Proteobacteria	Alphaproteobacteria	Rhodobacterales	Rhodobacteraceae	NA	0	0.1	0.1	2	0.1	1
ASV_1797	0	0	0	0	0	0	0	0	0	0	0	8	0	0	0	Bacteria	Actinobacteriota	Acidimicrobiia	Microtrichales	Microtrichaceae	Sva0996	0	0	0.2	3	0.2	1
ASV_1798	0	0	0	0	0	0	0	0	0	2	1	0	10	0	0	Bacteria	Bacteroidota	Bacteroidia	Flavobacteriales	Flavobacteriaceae	NA	0	0.0307692	0.338462	3	0.338462	0.509
ASV_1799	0	0	0	0	0	0	0	0	0	0	11	0	3	0	0	Bacteria	Proteobacteria	Gammaproteobacteria	Enterobacterales	Psychromonadaceae	Psychromonas	0	0	0.4	3	0.4	0.277
ASV_1801	0	0	0	0	0	0	0	0	0	0	3	0	0	0	2	Bacteria	Verrucomicrobiota	Verrucomicrobiae	Verrucomicrobiales	DEV007	NA	0	0	0.4	3	0.4	0.263
ASV_1802	0	0	0	0	0	0	0	0	0	0	4	2	0	0	0	Bacteria	Proteobacteria	Gammaproteobacteria	Pseudomonadales	Halieaceae	Halioglobus	0	0	0.4	3	0.4	0.304
ASV_1803	0	0	0	0	0	0	0	0	0	0	4	0	0	0	8	Bacteria	Bacteroidota	Bacteroidia	Cytophagales	Cyclobacteriaceae	NA	0	0	0.4	3	0.4	0.278
ASV_1804	0	0	0	0	0	0	0	0	0	0	3	4	3	0	0	Bacteria	Proteobacteria	Alphaproteobacteria	Rickettsiales	AB1	NA	0	0	0.6	3	0.6	0.069
ASV_1805	0	0	0	0	0	0	0	0	0	0	4	0	5	0	2	Bacteria	Patescibacteria	Parcubacteria	Candidatus	Kaiserbacteria	NA	0	0	0.6	3	0.6	0.072
ASV_1806	0	0	0	0	0	0	0	0	0	0	5	4	0	0	0	Bacteria	Proteobacteria	Gammaproteobacteria	Pseudomonadales	Nitrincolaceae	NA	0	0	0.4	3	0.4	0.291
ASV_1807	0	0	0	0	0	0	0	0	0	0	3	0	1	4	4	Bacteria	Bacteroidota	Bacteroidia	Flavobacteriales	Weeksellaceae	Ornithobacterium	0	0	0.8	3	0.8	0.014
ASV_1809	0	0	0	0	0	0	0	0	0	0	0	11	0	0	0	Bacteria	Proteobacteria	Gammaproteobacteria	Steroidobacterales	Woeseiaceae	Woeseia	0	0	0.2	3	0.2	1
ASV_1812	0	0	0	0	0	0	0	0	0	0	0	6	0	0	3	Bacteria	Bacteroidota	Bacteroidia	Cytophagales	Cyclobacteriaceae	Fabibacter	0	0	0.4	3	0.4	0.281
ASV_1813	0	0	0	0	0	0	0	0	0	0	0	5	0	0	11	Bacteria	Proteobacteria	Gammaproteobacteria	Gammaproteobacteria	Incertae	Sedis	0	0	0.4	3	0.4	0.285
ASV_1814	0	0	0	0	0	0	0	0	0	0	0	0	19	0	0	Bacteria	Proteobacteria	Alphaproteobacteria	Rhodobacterales	Rhodobacteraceae	Yoonia-Loktanella	0	0	0.2	3	0.2	1
ASV_1815	0	0	0	0	0	0	0	0	0	0	0	0	0	19	0	Bacteria	Planctomycetota	Planctomycetes	Pirellulales	Pirellulaceae	Blastopirellula	0	0	0.2	3	0.2	1
ASV_1816	0	0	0	0	0	0	0	0	0	0	0	0	0	0	8	Bacteria	Bdellovibrionota	Bdellovibrionia	Bacteriovoracales	Bacteriovoracaceae	Halobacteriovorax	0	0	0.2	3	0.2	1
ASV_1817	0	0	0	0	0	0	0	0	0	0	0	0	0	0	14	Bacteria	Proteobacteria	Alphaproteobacteria	Micavibrionales	Micavibrionaceae	NA	0	0	0.2	3	0.2	1
ASV_1819	8	0	0	0	0	0	0	0	0	0	0	0	0	0	0	Bacteria	Bacteroidota	Bacteroidia	Chitinophagales	Saprospiraceae	NA	0.2	0	0	1	0.2	1
ASV_1820	3	4	0	0	0	0	0	0	0	0	0	0	0	0	0	Bacteria	Patescibacteria	Gracilibacteria	JGI	0000069-P22	NA	0.4	0	0	1	0.4	0.29
ASV_1821	5	0	0	0	0	0	0	0	2	0	0	0	0	0	0	Bacteria	Bdellovibrionota	Bdellovibrionia	Bdellovibrionales	Bdellovibrionaceae	Bdellovibrio	0.142857	0.0571429	0	1	0.142857	1
ASV_1822	0	0	0	0	0	0	0	0	12	0	0	0	0	0	0	Bacteria	Bacteroidota	Bacteroidia	Flavobacteriales	Schleiferiaceae	Schleiferia	0	0.2	0	2	0.2	1
ASV_1823	0	0	0	0	0	0	0	0	0	1	1	0	1	5	0	Bacteria	Bacteroidota	Bacteroidia	Chitinophagales	Saprospiraceae	NA	0	0.025	0.525	3	0.525	0.16
ASV_1824	0	3	1	0	0	0	0	2	0	2	0	0	0	0	0	Bacteria	Bacteroidota	Bacteroidia	Sphingobacteriales	NS11-12	marine	0.2	0.2	0	1	0.2	0.81
ASV_1826	0	0	1	3	0	0	0	2	0	0	0	0	0	0	0	Bacteria	Cyanobacteria	Cyanobacteriia	Phormidesmiales	Phormidesmiaceae	Acrophormium	0.266667	0.0666667	0	1	0.266667	0.497
ASV_1827	0	0	0	0	0	7	0	0	0	2	0	0	0	0	0	Bacteria	Proteobacteria	Gammaproteobacteria	Thiotrichales	Thiotrichaceae	Leucothrix	0	0.4	0	2	0.4	0.282
ASV_1829	0	0	0	0	0	0	0	0	11	0	0	0	0	0	0	Bacteria	Bacteroidota	Bacteroidia	Chitinophagales	Saprospiraceae	Portibacter	0	0.2	0	2	0.2	1
ASV_1830	0	0	0	0	0	0	0	0	2	0	0	0	4	0	7	Bacteria	Proteobacteria	Alphaproteobacteria	Micavibrionales	Micavibrionaceae	NA	0	0.0307692	0.338462	3	0.338462	0.29
ASV_1832	0	0	0	0	0	0	0	0	0	0	5	0	0	0	0	Bacteria	Proteobacteria	Alphaproteobacteria	Rhizobiales	Stappiaceae	NA	0	0	0.2	3	0.2	1
ASV_1834	0	0	0	0	0	0	0	0	0	0	3	2	0	0	0	Bacteria	Verrucomicrobiota	Verrucomicrobiae	Verrucomicrobiales	DEV007	NA	0	0	0.4	3	0.4	0.293
ASV_1835	0	0	0	0	0	0	0	0	0	0	5	0	0	5	0	Bacteria	Proteobacteria	Gammaproteobacteria	Pseudomonadales	Cellvibrionaceae	NA	0	0	0.4	3	0.4	0.291
ASV_1836	0	0	0	0	0	0	0	0	0	0	12	0	0	0	4	Bacteria	Proteobacteria	Gammaproteobacteria	Enterobacterales	Shewanellaceae	Psychrobium	0	0	0.4	3	0.4	0.267
ASV_1837	0	0	0	0	0	0	0	0	0	0	0	0	0	10	0	Bacteria	Proteobacteria	Gammaproteobacteria	Arenicellales	Arenicellaceae	HTCC5015	0	0	0.2	3	0.2	1
ASV_1839	0	0	0	0	0	0	0	0	0	0	0	13	0	0	0	Bacteria	Proteobacteria	Gammaproteobacteria	Pseudomonadales	Porticoccaceae	C1-B045	0	0	0.2	3	0.2	1
ASV_1840	0	0	0	0	0	0	0	0	0	0	0	8	0	0	0	Bacteria	Bacteroidota	Bacteroidia	Flavobacteriales	Flavobacteriaceae	Lutimonas	0	0	0.2	3	0.2	1
ASV_1841	0	0	0	0	0	0	0	0	0	0	0	4	0	0	7	Bacteria	Bacteroidota	Bacteroidia	Flavobacteriales	Cryomorphaceae	Vicingus	0	0	0.4	3	0.4	0.257
ASV_1842	0	0	0	0	0	0	0	0	0	0	0	6	1	0	3	Bacteria	Bacteroidota	Bacteroidia	Flavobacteriales	Cryomorphaceae	Owenweeksia	0	0	0.6	3	0.6	0.065
ASV_1843	0	0	0	0	0	0	0	0	0	0	0	1	0	0	13	Bacteria	Bacteroidota	Bacteroidia	Chitinophagales	Saprospiraceae	Lewinella	0	0	0.4	3	0.4	0.293
ASV_1844	0	0	0	0	0	0	0	0	0	0	0	0	17	0	0	Bacteria	Proteobacteria	Gammaproteobacteria	Pseudomonadales	OM182	clade	0	0	0.2	3	0.2	1
ASV_1845	0	0	0	0	0	0	0	0	0	0	0	0	3	0	6	Bacteria	Cyanobacteria	Cyanobacteriia	Cyanobacteriales	Xenococcaceae	Pleurocapsa	0	0	0.4	3	0.4	0.282
ASV_1846	0	0	0	0	0	0	0	0	0	0	0	0	9	0	3	Bacteria	Bdellovibrionota	Bdellovibrionia	Bacteriovoracales	Bacteriovoracaceae	Peredibacter	0	0	0.4	3	0.4	0.3
ASV_1847	0	0	0	0	0	0	0	0	0	0	0	0	0	14	0	Bacteria	Planctomycetota	Planctomycetes	Pirellulales	Pirellulaceae	Blastopirellula	0	0	0.2	3	0.2	1
ASV_1848	0	0	0	0	0	0	0	0	0	0	0	0	0	19	0	Bacteria	Planctomycetota	Planctomycetes	Pirellulales	Pirellulaceae	Rhodopirellula	0	0	0.2	3	0.2	1
ASV_1849	0	0	0	0	0	0	0	0	0	0	0	0	0	0	12	Bacteria	Bacteroidota	Bacteroidia	Flavobacteriales	Flavobacteriaceae	NA	0	0	0.2	3	0.2	1
ASV_1850	0	0	0	0	0	0	0	0	0	0	0	0	0	0	14	Bacteria	Bacteroidota	Bacteroidia	Cytophagales	Cyclobacteriaceae	Ekhidna	0	0	0.2	3	0.2	1
ASV_1851	0	0	0	0	0	0	0	0	0	0	0	0	0	0	8	Bacteria	Proteobacteria	Alphaproteobacteria	Rhodobacterales	Rhodobacteraceae	Roseobacter	0	0	0.2	3	0.2	1
ASV_1852	0	0	0	0	0	0	0	0	0	0	0	0	0	0	13	Bacteria	Actinobacteriota	Acidimicrobiia	Microtrichales	Ilumatobacteraceae	Ilumatobacter	0	0	0.2	3	0.2	1
ASV_1854	0	0	0	0	0	0	0	0	0	0	0	0	0	0	11	Bacteria	Proteobacteria	Alphaproteobacteria	Rhodobacterales	Rhodobacteraceae	Amylibacter	0	0	0.2	3	0.2	1
ASV_1855	0	0	0	0	0	0	0	0	0	0	0	0	0	0	9	Bacteria	Proteobacteria	Gammaproteobacteria	Pseudomonadales	Cellvibrionaceae	Eionea	0	0	0.2	3	0.2	1
ASV_1856	4	0	0	0	0	0	0	0	0	0	0	0	0	0	0	Bacteria	Bacteroidota	Bacteroidia	Flavobacteriales	Flavobacteriaceae	Winogradskyella	0.2	0	0	1	0.2	1
ASV_1859	0	0	0	0	0	7	0	0	0	0	1	0	1	0	0	Bacteria	Bacteroidota	Bacteroidia	Chitinophagales	Saprospiraceae	Lewinella	0	0.155556	0.0888889	2	0.155556	1
ASV_1862	0	0	0	0	0	0	11	0	0	0	0	0	0	0	0	Bacteria	Bacteroidota	Bacteroidia	Chitinophagales	Saprospiraceae	NA	0	0.2	0	2	0.2	1
ASV_1864	0	0	0	0	0	0	0	2	0	0	0	2	0	7	0	Bacteria	Bacteroidota	Bacteroidia	Chitinophagales	Saprospiraceae	Aureispira	0	0.0363636	0.327273	3	0.327273	0.523
ASV_1865	0	0	0	0	0	0	0	0	9	0	0	0	0	0	0	Bacteria	Verrucomicrobiota	Verrucomicrobiae	Verrucomicrobiales	DEV007	NA	0	0.2	0	2	0.2	1
ASV_1866	0	0	0	0	0	0	0	0	9	1	0	0	0	0	0	Bacteria	Bacteroidota	Bacteroidia	Chitinophagales	Saprospiraceae	Lewinella	0	0.4	0	2	0.4	0.275
ASV_1867	0	0	0	0	0	0	0	0	0	4	0	0	0	0	0	Bacteria	Proteobacteria	Gammaproteobacteria	Pseudomonadales	Cellvibrionaceae	Eionea	0	0.2	0	2	0.2	1
ASV_1869	0	0	0	0	0	0	0	0	0	0	7	0	0	0	0	Bacteria	Proteobacteria	Alphaproteobacteria	Caulobacterales	Hyphomonadaceae	Hellea	0	0	0.2	3	0.2	1
ASV_1872	0	0	0	0	0	0	0	0	0	0	4	2	0	0	0	Bacteria	Verrucomicrobiota	Verrucomicrobiae	Verrucomicrobiales	DEV007	NA	0	0	0.4	3	0.4	0.28
ASV_1873	0	0	0	0	0	0	0	0	0	0	6	0	0	0	5	Bacteria	Proteobacteria	Alphaproteobacteria	Rhodobacterales	Rhodobacteraceae	Limibaculum	0	0	0.4	3	0.4	0.287
ASV_1874	0	0	0	0	0	0	0	0	0	0	0	4	0	0	0	Bacteria	Planctomycetota	Planctomycetes	Pirellulales	Pirellulaceae	Blastopirellula	0	0	0.2	3	0.2	1
ASV_1875	0	0	0	0	0	0	0	0	0	0	0	6	0	0	0	Bacteria	Bacteroidota	Bacteroidia	Cytophagales	Amoebophilaceae	Candidatus	0	0	0.2	3	0.2	1
ASV_1877	0	0	0	0	0	0	0	0	0	0	0	10	0	0	0	Bacteria	Proteobacteria	Alphaproteobacteria	Rhodobacterales	Rhodobacteraceae	NA	0	0	0.2	3	0.2	1
ASV_1879	0	0	0	0	0	0	0	0	0	0	0	8	0	0	0	Bacteria	Proteobacteria	Gammaproteobacteria	Pseudomonadales	Halieaceae	Marimicrobium	0	0	0.2	3	0.2	1
ASV_1880	0	0	0	0	0	0	0	0	0	0	0	0	16	0	0	Bacteria	Bacteroidota	Bacteroidia	Chitinophagales	Saprospiraceae	Portibacter	0	0	0.2	3	0.2	1
ASV_1881	0	0	0	0	0	0	0	0	0	0	0	0	2	0	5	Bacteria	Bdellovibrionota	Bdellovibrionia	Bdellovibrionales	Bdellovibrionaceae	Bdellovibrio	0	0	0.4	3	0.4	0.28
ASV_1882	0	0	0	0	0	0	0	0	0	0	0	0	3	0	7	Bacteria	Planctomycetota	Phycisphaerae	Phycisphaerales	Phycisphaeraceae	SM1A02	0	0	0.4	3	0.4	0.299
ASV_1883	0	0	0	0	0	0	0	0	0	0	0	0	0	11	0	Bacteria	Proteobacteria	Gammaproteobacteria	Pseudomonadales	Spongiibacteraceae	BD1-7	0	0	0.2	3	0.2	1
ASV_1884	0	0	0	0	0	0	0	0	0	0	0	0	0	15	0	Bacteria	Planctomycetota	Planctomycetes	Pirellulales	Pirellulaceae	Blastopirellula	0	0	0.2	3	0.2	1
ASV_1885	0	0	0	0	0	0	0	0	0	0	0	0	0	9	7	Bacteria	Verrucomicrobiota	Verrucomicrobiae	Verrucomicrobiales	DEV007	NA	0	0	0.4	3	0.4	0.303
ASV_1887	0	0	0	0	0	0	0	0	0	0	0	0	0	0	12	Bacteria	Bacteroidota	Bacteroidia	Flavobacteriales	Flavobacteriaceae	Dokdonia	0	0	0.2	3	0.2	1
ASV_1888	0	0	0	0	0	0	0	0	0	0	0	0	0	0	11	Bacteria	Proteobacteria	Gammaproteobacteria	Arenicellales	Arenicellaceae	Arenicella	0	0	0.2	3	0.2	1
ASV_1889	0	0	0	0	0	0	0	0	0	0	0	0	0	0	14	Bacteria	Proteobacteria	Gammaproteobacteria	Pseudomonadales	OM182	clade	0	0	0.2	3	0.2	1
ASV_1890	0	0	0	0	0	0	0	0	0	0	0	0	0	0	12	Bacteria	Proteobacteria	Alphaproteobacteria	Rhizobiales	Stappiaceae	NA	0	0	0.2	3	0.2	1
ASV_1891	0	0	0	0	0	0	0	0	0	0	0	0	0	0	19	Bacteria	Proteobacteria	Gammaproteobacteria	Pseudomonadales	Halieaceae	Marimicrobium	0	0	0.2	3	0.2	1
ASV_1893	8	0	0	0	0	0	0	0	0	0	0	0	0	0	0	Bacteria	Bacteroidota	Bacteroidia	Sphingobacteriales	NS11-12	marine	0.2	0	0	1	0.2	1
ASV_1895	0	1	0	0	0	0	0	0	2	0	0	0	11	0	0	Bacteria	Bacteroidota	Bacteroidia	Flavobacteriales	NS9	marine	0.0142857	0.0285714	0.157143	3	0.157143	1
ASV_1896	0	0	0	0	0	4	0	0	2	0	0	0	1	3	0	Bacteria	Bacteroidota	Bacteroidia	Sphingobacteriales	NS11-12	marine	0	0.24	0.16	2	0.24	0.544
ASV_1898	0	0	6	0	0	0	0	1	0	0	0	0	0	0	0	Bacteria	Actinobacteriota	Acidimicrobiia	Microtrichales	Microtrichaceae	Sva0996	0.171429	0.0285714	0	1	0.171429	1
ASV_1900	0	0	0	7	0	0	6	0	0	0	0	0	0	0	0	Bacteria	Bacteroidota	Bacteroidia	Chitinophagales	Saprospiraceae	Portibacter	0.107692	0.0923077	0	1	0.107692	1
ASV_1902	0	0	0	0	0	0	0	6	0	0	0	0	0	0	0	Bacteria	Proteobacteria	Alphaproteobacteria	Rhodobacterales	Rhodobacteraceae	NA	0	0.2	0	2	0.2	1
ASV_1903	0	0	0	0	0	0	0	2	0	3	0	0	0	0	0	Bacteria	Bacteroidota	Bacteroidia	Chitinophagales	Saprospiraceae	Aureispira	0	0.4	0	2	0.4	0.277
ASV_1904	0	0	0	0	0	0	0	7	0	2	0	0	0	0	0	Bacteria	Bacteroidota	Bacteroidia	Chitinophagales	Saprospiraceae	NA	0	0.4	0	2	0.4	0.289
ASV_1906	0	0	0	0	0	0	0	0	4	1	0	0	0	0	0	Bacteria	Bacteroidota	Bacteroidia	Chitinophagales	Saprospiraceae	NA	0	0.4	0	2	0.4	0.281
ASV_1907	0	0	0	0	0	0	0	0	5	0	1	0	0	0	0	Bacteria	Bacteroidota	Bacteroidia	Chitinophagales	Saprospiraceae	Portibacter	0	0.166667	0.0333333	2	0.166667	1
ASV_1908	0	0	0	0	0	0	0	0	0	3	0	0	0	0	0	Bacteria	Bacteroidota	Bacteroidia	Flavobacteriales	NS9	marine	0	0.2	0	2	0.2	1
ASV_1909	0	0	0	0	0	0	0	0	0	3	6	0	0	3	0	Bacteria	Bacteroidota	Bacteroidia	Chitinophagales	Saprospiraceae	Rubidimonas	0	0.05	0.3	3	0.3	0.504
ASV_1910	0	0	0	0	0	0	0	0	0	0	13	0	0	0	0	Bacteria	Bacteroidota	Bacteroidia	Flavobacteriales	Flavobacteriaceae	Aurantivirga	0	0	0.2	3	0.2	1
ASV_1912	0	0	0	0	0	0	0	0	0	0	4	0	0	0	7	Bacteria	Bacteroidota	Bacteroidia	Chitinophagales	Saprospiraceae	Portibacter	0	0	0.4	3	0.4	0.289
ASV_1913	0	0	0	0	0	0	0	0	0	0	4	0	0	6	0	Bacteria	Bacteroidota	Bacteroidia	Chitinophagales	Saprospiraceae	NA	0	0	0.4	3	0.4	0.279
ASV_1914	0	0	0	0	0	0	0	0	0	0	2	0	7	5	0	Bacteria	Bacteroidota	Bacteroidia	Chitinophagales	Saprospiraceae	NA	0	0	0.6	3	0.6	0.081
ASV_1915	0	0	0	0	0	0	0	0	0	0	4	6	0	4	0	Bacteria	Bacteroidota	Bacteroidia	Chitinophagales	Saprospiraceae	Lewinella	0	0	0.6	3	0.6	0.049
ASV_1916	0	0	0	0	0	0	0	0	0	0	0	13	0	0	0	Bacteria	Myxococcota	Polyangia	Nannocystales	Nannocystaceae	NA	0	0	0.2	3	0.2	1
ASV_1918	0	0	0	0	0	0	0	0	0	0	0	6	0	0	0	Bacteria	Bacteroidota	Bacteroidia	Sphingobacteriales	NS11-12	marine	0	0	0.2	3	0.2	1
ASV_1919	0	0	0	0	0	0	0	0	0	0	0	9	0	0	0	Bacteria	Acidobacteriota	Thermoanaerobaculia	Thermoanaerobaculales	Thermoanaerobaculaceae	Subgroup	0	0	0.2	3	0.2	1
ASV_1920	0	0	0	0	0	0	0	0	0	0	0	3	0	0	6	Bacteria	Proteobacteria	Alphaproteobacteria	Micavibrionales	Micavibrionaceae	NA	0	0	0.4	3	0.4	0.279
ASV_1921	0	0	0	0	0	0	0	0	0	0	0	6	0	0	4	Bacteria	Bacteroidota	Bacteroidia	Cytophagales	Cyclobacteriaceae	NA	0	0	0.4	3	0.4	0.274
ASV_1922	0	0	0	0	0	0	0	0	0	0	0	1	0	0	10	Bacteria	Myxococcota	Polyangia	Polyangiales	Sandaracinaceae	NA	0	0	0.4	3	0.4	0.278
ASV_1923	0	0	0	0	0	0	0	0	0	0	0	3	0	0	3	Bacteria	Patescibacteria	Gracilibacteria	JGI	0000069-P22	NA	0	0	0.4	3	0.4	0.297
ASV_1924	0	0	0	0	0	0	0	0	0	0	0	3	2	3	4	Bacteria	Bacteroidota	Bacteroidia	Cytophagales	Amoebophilaceae	Candidatus	0	0	0.8	3	0.8	0.008
ASV_1925	0	0	0	0	0	0	0	0	0	0	0	0	0	17	0	Bacteria	Myxococcota	Polyangia	Polyangiales	Sandaracinaceae	NA	0	0	0.2	3	0.2	1
ASV_1926	0	0	0	0	0	0	0	0	0	0	0	0	0	6	2	Bacteria	Bacteroidota	Bacteroidia	Flavobacteriales	NS7	marine	0	0	0.4	3	0.4	0.287
ASV_1927	0	0	0	0	0	0	0	0	0	0	0	0	0	0	9	Bacteria	Bacteroidota	Bacteroidia	Chitinophagales	Saprospiraceae	Lewinella	0	0	0.2	3	0.2	1
ASV_1928	0	0	0	0	0	0	0	0	0	0	0	0	0	0	6	Bacteria	Bacteroidota	Bacteroidia	Chitinophagales	Saprospiraceae	NA	0	0	0.2	3	0.2	1
ASV_1929	0	0	0	0	0	0	0	0	0	0	0	0	0	0	10	Bacteria	Proteobacteria	Gammaproteobacteria	Arenicellales	Arenicellaceae	Perspicuibacter	0	0	0.2	3	0.2	1
ASV_1930	0	0	0	0	0	0	0	0	0	0	0	0	0	0	10	Bacteria	Proteobacteria	Alphaproteobacteria	Sphingomonadales	Sphingomonadaceae	Erythrobacter	0	0	0.2	3	0.2	1
ASV_1931	0	0	0	0	0	0	0	0	0	0	0	0	0	0	6	Bacteria	Proteobacteria	Alphaproteobacteria	Rhodobacterales	Rhodobacteraceae	Roseobacter	0	0	0.2	3	0.2	1
ASV_1932	8	0	0	0	0	0	0	0	0	0	0	0	0	0	0	Bacteria	Bacteroidota	Bacteroidia	Chitinophagales	Saprospiraceae	NA	0.2	0	0	1	0.2	1
ASV_1933	7	0	0	0	0	0	0	0	0	0	0	0	0	0	0	Bacteria	Bacteroidota	Bacteroidia	Chitinophagales	Saprospiraceae	Portibacter	0.2	0	0	1	0.2	1
ASV_1934	4	0	0	0	0	0	0	0	0	0	0	0	0	0	0	Bacteria	Patescibacteria	Gracilibacteria	JGI	0000069-P22	NA	0.2	0	0	1	0.2	1
ASV_1935	3	0	0	0	0	0	6	0	0	0	0	0	0	0	0	Bacteria	Patescibacteria	Gracilibacteria	Absconditabacteriales	(SR1)	NA	0.0666667	0.133333	0	2	0.133333	1
ASV_1936	0	6	0	0	0	0	0	0	0	0	0	0	0	0	0	Bacteria	Bacteroidota	Bacteroidia	Flavobacteriales	NS9	marine	0.2	0	0	1	0.2	1
ASV_1937	0	1	0	1	0	0	1	0	0	0	0	0	0	0	0	Bacteria	Proteobacteria	Gammaproteobacteria	Pseudomonadales	Cellvibrionaceae	Eionea	0.266667	0.0666667	0	1	0.266667	0.736
ASV_1942	0	0	0	0	0	0	0	7	0	0	0	0	0	0	0	Bacteria	Patescibacteria	Gracilibacteria	Absconditabacteriales	(SR1)	NA	0	0.2	0	2	0.2	1
ASV_1943	0	0	0	0	0	0	0	13	0	0	0	0	0	0	0	Bacteria	Proteobacteria	Alphaproteobacteria	Rhodobacterales	Rhodobacteraceae	Aestuariivita	0	0.2	0	2	0.2	1
ASV_1945	0	0	0	0	0	0	0	0	0	0	2	0	0	0	0	Bacteria	Proteobacteria	Gammaproteobacteria	Enterobacterales	Vibrionaceae	Enterovibrio	0	0	0.2	3	0.2	1
ASV_1947	0	0	0	0	0	0	0	0	12	0	0	0	0	0	0	Bacteria	Bacteroidota	Bacteroidia	Chitinophagales	Saprospiraceae	NA	0	0.2	0	2	0.2	1
ASV_1948	0	0	0	0	0	0	0	0	6	0	0	0	0	0	0	Bacteria	Bacteroidota	Bacteroidia	Chitinophagales	Saprospiraceae	NA	0	0.2	0	2	0.2	1
ASV_1949	0	0	0	0	0	0	0	0	7	0	0	0	0	0	0	Bacteria	Bacteroidota	Bacteroidia	Chitinophagales	Saprospiraceae	NA	0	0.2	0	2	0.2	1
ASV_1951	0	0	0	0	0	0	0	0	0	0	0	0	7	4	2	Bacteria	SAR324	clade(Marine	group	B)	NA	0	0	0.6	3	0.6	0.071
ASV_1953	0	0	0	0	0	0	0	0	0	2	2	0	0	0	0	Bacteria	Bacteroidota	Bacteroidia	Flavobacteriales	Flavobacteriaceae	Aquimarina	0	0.1	0.1	2	0.1	1
ASV_1954	0	0	0	0	0	0	0	0	0	0	7	0	0	0	0	Bacteria	Fusobacteriota	Fusobacteriia	Fusobacteriales	Fusobacteriaceae	Propionigenium	0	0	0.2	3	0.2	1
ASV_1955	0	0	0	0	0	0	0	0	0	0	15	0	0	0	0	Bacteria	Bacteroidota	Bacteroidia	Chitinophagales	Saprospiraceae	Portibacter	0	0	0.2	3	0.2	1
ASV_1957	0	0	0	0	0	0	0	0	0	0	5	0	0	0	4	Bacteria	Bacteroidota	Bacteroidia	Flavobacteriales	Flavobacteriaceae	Hyunsoonleella	0	0	0.4	3	0.4	0.289
ASV_1958	0	0	0	0	0	0	0	0	0	0	3	0	0	8	0	Bacteria	Patescibacteria	Gracilibacteria	Absconditabacteriales	(SR1)	NA	0	0	0.4	3	0.4	0.274
ASV_1959	0	0	0	0	0	0	0	0	0	0	1	0	0	0	6	Bacteria	Bdellovibrionota	Bdellovibrionia	Bacteriovoracales	Bacteriovoracaceae	Peredibacter	0	0	0.4	3	0.4	0.29
ASV_1960	0	0	0	0	0	0	0	0	0	0	2	2	4	0	0	Bacteria	Cyanobacteria	Cyanobacteriia	Cyanobacteriales	Xenococcaceae	Xenococcus	0	0	0.6	3	0.6	0.066
ASV_1961	0	0	0	0	0	0	0	0	0	0	3	3	3	0	0	Bacteria	Proteobacteria	Gammaproteobacteria	Gammaproteobacteria	Incertae	Sedis	0	0	0.6	3	0.6	0.07
ASV_1962	0	0	0	0	0	0	0	0	0	0	0	10	0	0	0	Bacteria	Bdellovibrionota	Bdellovibrionia	Bdellovibrionales	Bdellovibrionaceae	Bdellovibrio	0	0	0.2	3	0.2	1
ASV_1963	0	0	0	0	0	0	0	0	0	0	0	6	0	0	0	Bacteria	Bacteroidota	Bacteroidia	Chitinophagales	Saprospiraceae	Rubidimonas	0	0	0.2	3	0.2	1
ASV_1964	0	0	0	0	0	0	0	0	0	0	0	12	0	0	0	Bacteria	Proteobacteria	Alphaproteobacteria	Rhodobacterales	Rhodobacteraceae	NA	0	0	0.2	3	0.2	1
ASV_1965	0	0	0	0	0	0	0	0	0	0	0	5	0	0	0	Bacteria	Cyanobacteria	Cyanobacteriia	Phormidesmiales	Nodosilineaceae	MBIC10086	0	0	0.2	3	0.2	1
ASV_1966	0	0	0	0	0	0	0	0	0	0	0	17	0	0	0	Bacteria	Proteobacteria	Gammaproteobacteria	Pseudomonadales	KI89A	clade	0	0	0.2	3	0.2	1
ASV_1967	0	0	0	0	0	0	0	0	0	0	0	5	0	0	6	Bacteria	Bacteroidota	Bacteroidia	Flavobacteriales	Cryomorphaceae	NA	0	0	0.4	3	0.4	0.263
ASV_1969	0	0	0	0	0	0	0	0	0	0	0	2	0	0	4	Bacteria	Proteobacteria	Gammaproteobacteria	Thiohalorhabdales	Thiohalorhabdaceae	NA	0	0	0.4	3	0.4	0.273
ASV_1970	0	0	0	0	0	0	0	0	0	0	0	10	0	0	2	Bacteria	Bacteroidota	Bacteroidia	Chitinophagales	Saprospiraceae	Lewinella	0	0	0.4	3	0.4	0.285
ASV_1971	0	0	0	0	0	0	0	0	0	0	0	5	0	1	4	Bacteria	Bacteroidota	Bacteroidia	Chitinophagales	Saprospiraceae	NA	0	0	0.6	3	0.6	0.064
ASV_1972	0	0	0	0	0	0	0	0	0	0	0	0	8	0	0	Bacteria	Proteobacteria	Alphaproteobacteria	Rhodobacterales	Rhodobacteraceae	NA	0	0	0.2	3	0.2	1
ASV_1973	0	0	0	0	0	0	0	0	0	0	0	0	10	0	0	Bacteria	Cyanobacteria	Cyanobacteriia	Cyanobacteriales	Nostocaceae	Rivularia	0	0	0.2	3	0.2	1
ASV_1974	0	0	0	0	0	0	0	0	0	0	0	0	4	0	11	Bacteria	Proteobacteria	Gammaproteobacteria	Pseudomonadales	Saccharospirillaceae	Reinekea	0	0	0.4	3	0.4	0.29
ASV_1975	0	0	0	0	0	0	0	0	0	0	0	0	0	14	0	Bacteria	Chloroflexi	Anaerolineae	Caldilineales	Caldilineaceae	NA	0	0	0.2	3	0.2	1
ASV_1976	0	0	0	0	0	0	0	0	0	0	0	0	0	0	10	Bacteria	Proteobacteria	Gammaproteobacteria	Arenicellales	Arenicellaceae	Arenicella	0	0	0.2	3	0.2	1
ASV_1977	0	0	0	0	0	0	0	0	0	0	0	0	0	0	6	Bacteria	Bacteroidota	Bacteroidia	Flavobacteriales	Flavobacteriaceae	Wenyingzhuangia	0	0	0.2	3	0.2	1
ASV_1978	0	0	0	0	0	0	0	0	0	0	0	0	0	0	8	Bacteria	Proteobacteria	Gammaproteobacteria	Enterobacterales	Alteromonadaceae	Alteromonas	0	0	0.2	3	0.2	1
ASV_1979	0	0	0	0	0	0	0	0	0	0	0	0	0	0	9	Bacteria	Proteobacteria	Gammaproteobacteria	Arenicellales	Arenicellaceae	Arenicella	0	0	0.2	3	0.2	1
ASV_1981	2	0	0	0	0	0	0	0	6	0	0	0	0	0	0	Bacteria	Proteobacteria	Gammaproteobacteria	Granulosicoccales	Granulosicoccaceae	Granulosicoccus	0.05	0.15	0	2	0.15	1
ASV_1983	0	2	0	0	0	0	0	0	0	0	0	0	0	0	0	Bacteria	Proteobacteria	Gammaproteobacteria	Granulosicoccales	Granulosicoccaceae	Granulosicoccus	0.2	0	0	1	0.2	1
ASV_1984	0	0	12	0	0	0	0	0	0	0	0	0	0	0	0	Bacteria	Proteobacteria	Alphaproteobacteria	Rhodobacterales	Rhodobacteraceae	NA	0.2	0	0	1	0.2	1
ASV_1985	0	0	5	0	0	0	3	0	0	0	0	0	0	0	0	Bacteria	Patescibacteria	Gracilibacteria	JGI	0000069-P22	NA	0.125	0.075	0	1	0.125	1
ASV_1987	0	0	0	8	0	0	0	0	0	0	0	0	0	0	0	Bacteria	Cyanobacteria	Cyanobacteriia	Synechococcales	Synechococcales	Incertae	0.2	0	0	1	0.2	1
ASV_1988	0	0	0	1	0	0	0	0	0	0	0	1	0	0	2	Bacteria	Bacteroidota	Bacteroidia	Flavobacteriales	Flavobacteriaceae	Muricauda	0.05	0	0.3	3	0.3	0.491
ASV_1991	0	0	0	3	0	0	0	0	0	0	0	0	0	0	8	Bacteria	Proteobacteria	Gammaproteobacteria	Pseudomonadales	OM182	clade	0.0545455	0	0.145455	3	0.145455	1
ASV_1992	0	0	0	0	4	0	0	5	0	0	0	0	0	0	0	Bacteria	Bacteroidota	Bacteroidia	Chitinophagales	Saprospiraceae	NA	0.0888889	0.111111	0	2	0.111111	1
ASV_1994	0	0	0	0	0	0	9	0	0	0	0	0	0	0	0	Bacteria	Proteobacteria	Gammaproteobacteria	Thiotrichales	Thiotrichaceae	Cocleimonas	0	0.2	0	2	0.2	1
ASV_1996	0	0	0	0	0	0	0	8	0	0	0	0	0	0	0	Bacteria	Bacteroidota	Bacteroidia	Chitinophagales	Saprospiraceae	NA	0	0.2	0	2	0.2	1
ASV_1998	0	0	0	0	0	0	0	1	0	0	0	5	0	0	0	Bacteria	Bacteroidota	Bacteroidia	Flavobacteriales	Flavobacteriaceae	Aquimarina	0	0.0333333	0.166667	3	0.166667	1
ASV_1999	0	0	0	0	0	0	0	6	0	4	0	0	0	0	0	Bacteria	Patescibacteria	Gracilibacteria	JGI	0000069-P22	NA	0	0.4	0	2	0.4	0.307
ASV_2000	0	0	0	0	0	0	0	4	0	0	0	1	4	0	0	Bacteria	Bdellovibrionota	Bdellovibrionia	Bacteriovoracales	Bacteriovoracaceae	Peredibacter	0	0.0888889	0.222222	3	0.222222	0.732
ASV_2001	0	0	0	0	0	0	0	0	7	0	0	0	0	0	0	Bacteria	Bacteroidota	Bacteroidia	Flavobacteriales	NS9	marine	0	0.2	0	2	0.2	1
ASV_2002	0	0	0	0	0	0	0	0	6	1	0	0	0	0	0	Bacteria	Verrucomicrobiota	Verrucomicrobiae	Verrucomicrobiales	DEV007	NA	0	0.4	0	2	0.4	0.3
ASV_2003	0	0	0	0	0	0	0	0	3	4	0	0	0	0	0	Bacteria	Bacteroidota	Bacteroidia	Chitinophagales	Saprospiraceae	NA	0	0.4	0	2	0.4	0.3
ASV_2004	0	0	0	0	0	0	0	0	1	0	0	0	0	9	2	Bacteria	Bdellovibrionota	Oligoflexia	Oligoflexales	Oligoflexaceae	Pseudobacteriovorax	0	0.0166667	0.366667	3	0.366667	0.293
ASV_2005	0	0	0	0	0	0	0	0	0	2	0	0	0	0	0	Bacteria	Patescibacteria	Gracilibacteria	Absconditabacteriales	(SR1)	NA	0	0.2	0	2	0.2	1
ASV_2006	0	0	0	0	0	0	0	0	0	0	10	0	0	0	0	Bacteria	Proteobacteria	Alphaproteobacteria	Rickettsiales	Rickettsiaceae	NA	0	0	0.2	3	0.2	1
ASV_2007	0	0	0	0	0	0	0	0	0	0	12	0	0	0	0	Bacteria	Cyanobacteria	Cyanobacteriia	Synechococcales	Cyanobiaceae	Synechococcus	0	0	0.2	3	0.2	1
ASV_2009	0	0	0	0	0	0	0	0	0	0	6	1	0	0	0	Bacteria	Proteobacteria	Gammaproteobacteria	Enterobacterales	Colwelliaceae	Thalassotalea	0	0	0.4	3	0.4	0.287
ASV_2010	0	0	0	0	0	0	0	0	0	0	0	0	0	4	0	Bacteria	Bdellovibrionota	Bdellovibrionia	Bacteriovoracales	Bacteriovoracaceae	Peredibacter	0	0	0.2	3	0.2	1
ASV_2011	0	0	0	0	0	0	0	0	0	0	6	0	0	0	6	Bacteria	Bacteroidota	Bacteroidia	Cytophagales	Cyclobacteriaceae	Fabibacter	0	0	0.4	3	0.4	0.317
ASV_2012	0	0	0	0	0	0	0	0	0	0	0	0	0	0	8	Bacteria	Myxococcota	Polyangia	Nannocystales	Nannocystaceae	NA	0	0	0.2	3	0.2	1
ASV_2015	0	0	0	0	0	0	0	0	0	0	0	10	0	0	0	Bacteria	Proteobacteria	Gammaproteobacteria	Pseudomonadales	Halieaceae	Halioglobus	0	0	0.2	3	0.2	1
ASV_2017	0	0	0	0	0	0	0	0	0	0	0	5	0	0	0	Bacteria	Bacteroidota	Bacteroidia	Flavobacteriales	Flavobacteriaceae	NA	0	0	0.2	3	0.2	1
ASV_2018	0	0	0	0	0	0	0	0	0	0	0	7	0	0	0	Bacteria	Proteobacteria	Gammaproteobacteria	Pseudomonadales	Pseudohongiellaceae	Pseudohongiella	0	0	0.2	3	0.2	1
ASV_2019	0	0	0	0	0	0	0	0	0	0	0	14	0	0	0	Bacteria	Proteobacteria	Gammaproteobacteria	Pseudomonadales	Cellvibrionaceae	Eionea	0	0	0.2	3	0.2	1
ASV_2020	0	0	0	0	0	0	0	0	0	0	0	8	0	0	2	Bacteria	Proteobacteria	Gammaproteobacteria	UBA10353	marine	group	0	0	0.4	3	0.4	0.293
ASV_2021	0	0	0	0	0	0	0	0	0	0	0	5	0	0	3	Bacteria	Proteobacteria	Alphaproteobacteria	Caulobacterales	Hyphomonadaceae	Litorimonas	0	0	0.4	3	0.4	0.291
ASV_2023	0	0	0	0	0	0	0	0	0	0	0	4	1	0	5	Bacteria	Proteobacteria	Gammaproteobacteria	Francisellales	Francisellaceae	NA	0	0	0.6	3	0.6	0.073
ASV_2024	0	0	0	0	0	0	0	0	0	0	0	0	7	0	0	Bacteria	Bacteroidota	Bacteroidia	Flavobacteriales	Flavobacteriaceae	Aquimarina	0	0	0.2	3	0.2	1
ASV_2025	0	0	0	0	0	0	0	0	0	0	0	0	3	3	0	Bacteria	Actinobacteriota	Acidimicrobiia	Microtrichales	Microtrichaceae	NA	0	0	0.4	3	0.4	0.3
ASV_2026	0	0	0	0	0	0	0	0	0	0	0	0	0	9	0	Bacteria	Bacteroidota	Bacteroidia	Chitinophagales	Saprospiraceae	NA	0	0	0.2	3	0.2	1
ASV_2027	0	0	0	0	0	0	0	0	0	0	0	0	0	0	11	Bacteria	Bacteroidota	Bacteroidia	Flavobacteriales	Flavobacteriaceae	Dokdonia	0	0	0.2	3	0.2	1
ASV_2028	0	0	0	0	0	0	0	0	0	0	0	0	0	0	12	Bacteria	Proteobacteria	Alphaproteobacteria	Rhodobacterales	Rhodobacteraceae	NA	0	0	0.2	3	0.2	1
ASV_2029	0	0	0	0	0	0	0	0	0	0	0	0	0	0	7	Bacteria	Bdellovibrionota	Bdellovibrionia	Bacteriovoracales	Bacteriovoracaceae	Peredibacter	0	0	0.2	3	0.2	1
ASV_2030	0	0	0	0	0	0	0	0	0	0	0	0	0	0	9	Bacteria	Proteobacteria	Alphaproteobacteria	Parvibaculales	PS1	clade	0	0	0.2	3	0.2	1
ASV_2032	0	0	0	0	0	0	0	0	0	0	0	0	0	0	4	Bacteria	Cyanobacteria	Cyanobacteriia	Phormidesmiales	Phormidesmiaceae	Phormidesmis	0	0	0.2	3	0.2	1
ASV_2034	0	0	0	0	0	0	0	0	0	0	0	0	0	0	10	Bacteria	Proteobacteria	Gammaproteobacteria	Pseudomonadales	Pseudohongiellaceae	Pseudohongiella	0	0	0.2	3	0.2	1
ASV_2035	0	0	0	0	0	0	0	0	0	0	0	0	0	0	9	Bacteria	Bdellovibrionota	Bdellovibrionia	Bacteriovoracales	Bacteriovoracaceae	NA	0	0	0.2	3	0.2	1
ASV_2036	4	0	0	0	0	0	0	0	0	0	0	0	0	0	0	Bacteria	Proteobacteria	Alphaproteobacteria	Rhizobiales	Rhizobiaceae	NA	0.2	0	0	1	0.2	1
ASV_2037	3	0	0	0	0	0	0	0	0	0	0	0	0	0	0	Bacteria	Proteobacteria	Gammaproteobacteria	Enterobacterales	Vibrionaceae	Aliivibrio	0.2	0	0	1	0.2	1
ASV_2038	2	0	0	0	3	0	0	0	0	0	0	0	0	0	0	Bacteria	Bacteroidota	Bacteroidia	Chitinophagales	Saprospiraceae	Aureispira	0.4	0	0	1	0.4	0.284
ASV_2040	0	9	0	0	0	0	0	0	0	0	0	0	0	0	0	Bacteria	Proteobacteria	Alphaproteobacteria	Rhodobacterales	Rhodobacteraceae	Aestuariibius	0.2	0	0	1	0.2	1
ASV_2042	0	0	7	0	0	0	0	0	0	0	0	0	0	0	0	Bacteria	Proteobacteria	Alphaproteobacteria	Rhodobacterales	Rhodobacteraceae	Pseudaestuariivita	0.2	0	0	1	0.2	1
ASV_2043	0	0	0	0	11	0	0	0	0	0	0	0	0	0	0	Bacteria	Bacteroidota	Bacteroidia	Chitinophagales	Saprospiraceae	NA	0.2	0	0	1	0.2	1
ASV_2044	0	0	0	0	2	0	0	5	4	0	0	0	0	0	0	Bacteria	Bacteroidota	Bacteroidia	Chitinophagales	Saprospiraceae	NA	0.0363636	0.327273	0	2	0.327273	0.279
ASV_2047	0	0	0	0	0	0	0	9	0	0	0	0	0	0	0	Bacteria	Proteobacteria	Gammaproteobacteria	Gammaproteobacteria	Incertae	Sedis	0	0.2	0	2	0.2	1
ASV_2048	0	0	0	0	0	0	0	4	0	2	0	0	0	0	0	Bacteria	Verrucomicrobiota	Verrucomicrobiae	Verrucomicrobiales	DEV007	NA	0	0.4	0	2	0.4	0.285
ASV_2049	0	0	0	0	0	0	0	2	0	0	0	0	6	0	0	Bacteria	Planctomycetota	Planctomycetes	Pirellulales	Pirellulaceae	Blastopirellula	0	0.05	0.15	3	0.15	1
ASV_2051	0	0	0	0	0	0	0	0	9	0	0	0	0	0	0	Bacteria	Bacteroidota	Bacteroidia	Chitinophagales	Saprospiraceae	NA	0	0.2	0	2	0.2	1
ASV_2052	0	0	0	0	0	0	0	0	5	0	0	0	0	0	0	Bacteria	Bacteroidota	Bacteroidia	Chitinophagales	Saprospiraceae	NA	0	0.2	0	2	0.2	1
ASV_2053	0	0	0	0	0	0	0	0	3	0	0	4	0	0	0	Bacteria	Chloroflexi	Anaerolineae	Caldilineales	Caldilineaceae	NA	0	0.0857143	0.114286	3	0.114286	1
ASV_2056	0	0	0	0	0	0	0	0	0	3	0	0	0	0	0	Bacteria	Bacteroidota	Bacteroidia	Chitinophagales	Saprospiraceae	NA	0	0.2	0	2	0.2	1
ASV_2057	0	0	0	0	0	0	0	0	0	2	0	0	0	0	0	Bacteria	Bacteroidota	Bacteroidia	Cytophagales	Cyclobacteriaceae	Reichenbachiella	0	0.2	0	2	0.2	1
ASV_2059	0	0	0	0	0	0	0	0	0	3	0	0	0	0	0	Bacteria	Proteobacteria	Alphaproteobacteria	Rhodobacterales	Rhodobacteraceae	Octadecabacter	0	0.2	0	2	0.2	1
ASV_2060	0	0	0	0	0	0	0	0	0	0	4	0	0	0	0	Bacteria	Proteobacteria	Gammaproteobacteria	Granulosicoccales	Granulosicoccaceae	Granulosicoccus	0	0	0.2	3	0.2	1
ASV_2061	0	0	0	0	0	0	0	0	0	2	0	7	0	0	0	Bacteria	Planctomycetota	Planctomycetes	Planctomycetales	Rubinisphaeraceae	NA	0	0.0444444	0.155556	3	0.155556	1
ASV_2063	0	0	0	0	0	0	0	0	0	0	6	0	0	0	0	Bacteria	Proteobacteria	Gammaproteobacteria	Pseudomonadales	Cellvibrionaceae	Umboniibacter	0	0	0.2	3	0.2	1
ASV_2064	0	0	0	0	0	0	0	0	0	0	10	0	0	0	0	Bacteria	Bacteroidota	Bacteroidia	Chitinophagales	Saprospiraceae	NA	0	0	0.2	3	0.2	1
ASV_2065	0	0	0	0	0	0	0	0	0	0	2	0	0	0	3	Bacteria	Proteobacteria	Alphaproteobacteria	Caulobacterales	Hyphomonadaceae	Litorimonas	0	0	0.4	3	0.4	0.29
ASV_2066	0	0	0	0	0	0	0	0	0	0	2	0	5	0	0	Bacteria	Bacteroidota	Bacteroidia	Bacteroidales	Prolixibacteraceae	Roseimarinus	0	0	0.4	3	0.4	0.285
ASV_2067	0	0	0	0	0	0	0	0	0	0	5	0	0	0	1	Bacteria	Bacteroidota	Bacteroidia	Chitinophagales	Saprospiraceae	Lewinella	0	0	0.4	3	0.4	0.289
ASV_2068	0	0	0	0	0	0	0	0	0	0	2	0	0	0	2	Bacteria	Bacteroidota	Bacteroidia	Flavobacteriales	Crocinitomicaceae	Crocinitomix	0	0	0.4	3	0.4	0.283
ASV_2069	0	0	0	0	0	0	0	0	0	0	1	0	0	0	0	Bacteria	Bacteroidota	Bacteroidia	Chitinophagales	Saprospiraceae	NA	0	0	0.2	3	0.2	1
ASV_2070	0	0	0	0	0	0	0	0	0	0	2	10	0	0	0	Bacteria	Bacteroidota	Bacteroidia	Flavobacteriales	Cryomorphaceae	NA	0	0	0.4	3	0.4	0.277
ASV_2071	0	0	0	0	0	0	0	0	0	0	0	6	0	0	0	Bacteria	Proteobacteria	Gammaproteobacteria	Pseudomonadales	Spongiibacteraceae	BD1-7	0	0	0.2	3	0.2	1
ASV_2072	0	0	0	0	0	0	0	0	0	0	0	9	0	0	0	Bacteria	Proteobacteria	Alphaproteobacteria	Rickettsiales	Rickettsiaceae	Candidatus	0	0	0.2	3	0.2	1
ASV_2073	0	0	0	0	0	0	0	0	0	0	0	5	0	0	0	Bacteria	Bacteroidota	Bacteroidia	Chitinophagales	Saprospiraceae	Rubidimonas	0	0	0.2	3	0.2	1
ASV_2074	0	0	0	0	0	0	0	0	0	0	0	11	0	0	0	Bacteria	Proteobacteria	Gammaproteobacteria	Gammaproteobacteria	Incertae	Sedis	0	0	0.2	3	0.2	1
ASV_2075	0	0	0	0	0	0	0	0	0	0	0	5	0	0	0	Bacteria	Patescibacteria	Gracilibacteria	Candidatus	Peregrinibacteria	NA	0	0	0.2	3	0.2	1
ASV_2076	0	0	0	0	0	0	0	0	0	0	0	6	0	0	0	Bacteria	Proteobacteria	Gammaproteobacteria	Pseudomonadales	Halieaceae	Halioglobus	0	0	0.2	3	0.2	1
ASV_2078	0	0	0	0	0	0	0	0	0	0	0	8	0	0	0	Bacteria	Verrucomicrobiota	Verrucomicrobiae	Verrucomicrobiales	DEV007	NA	0	0	0.2	3	0.2	1
ASV_2079	0	0	0	0	0	0	0	0	0	0	0	5	0	0	0	Bacteria	Proteobacteria	Gammaproteobacteria	Pseudomonadales	Halieaceae	NA	0	0	0.2	3	0.2	1
ASV_2080	0	0	0	0	0	0	0	0	0	0	0	10	0	0	0	Bacteria	Bacteroidota	Bacteroidia	Chitinophagales	Saprospiraceae	Lewinella	0	0	0.2	3	0.2	1
ASV_2081	0	0	0	0	0	0	0	0	0	0	0	7	0	0	0	Bacteria	Proteobacteria	Alphaproteobacteria	Rhodobacterales	Rhodobacteraceae	NA	0	0	0.2	3	0.2	1
ASV_2082	0	0	0	0	0	0	0	0	0	0	0	4	0	4	0	Bacteria	Proteobacteria	Gammaproteobacteria	Pseudomonadales	KI89A	clade	0	0	0.4	3	0.4	0.29
ASV_2085	0	0	0	0	0	0	0	0	0	0	0	5	0	0	3	Bacteria	Proteobacteria	Gammaproteobacteria	Pseudomonadales	OM182	clade	0	0	0.4	3	0.4	0.278
ASV_2086	0	0	0	0	0	0	0	0	0	0	0	8	0	0	2	Bacteria	Proteobacteria	Gammaproteobacteria	Pseudomonadales	Halieaceae	OM60(NOR5)	0	0	0.4	3	0.4	0.316
ASV_2088	0	0	0	0	0	0	0	0	0	0	0	3	0	0	5	Bacteria	Verrucomicrobiota	Verrucomicrobiae	Verrucomicrobiales	Rubritaleaceae	Rubritalea	0	0	0.4	3	0.4	0.285
ASV_2089	0	0	0	0	0	0	0	0	0	0	0	4	0	8	0	Bacteria	Bacteroidota	Bacteroidia	Flavobacteriales	Crocinitomicaceae	Crocinitomix	0	0	0.4	3	0.4	0.283
ASV_2090	0	0	0	0	0	0	0	0	0	0	0	0	7	0	0	Bacteria	Bacteroidota	Bacteroidia	Chitinophagales	Saprospiraceae	NA	0	0	0.2	3	0.2	1
ASV_2093	0	0	0	0	0	0	0	0	0	0	0	0	5	0	2	Bacteria	Bacteroidota	Bacteroidia	Chitinophagales	Saprospiraceae	Portibacter	0	0	0.4	3	0.4	0.296
ASV_2094	0	0	0	0	0	0	0	0	0	0	0	0	6	6	0	Bacteria	Bacteroidota	Bacteroidia	Flavobacteriales	NS9	marine	0	0	0.4	3	0.4	0.284
ASV_2096	0	0	0	0	0	0	0	0	0	0	0	0	0	14	0	Bacteria	Bacteroidota	Bacteroidia	Flavobacteriales	Crocinitomicaceae	Salinirepens	0	0	0.2	3	0.2	1
ASV_2097	0	0	0	0	0	0	0	0	0	0	0	0	0	12	0	Bacteria	Bacteroidota	Bacteroidia	Flavobacteriales	Schleiferiaceae	Schleiferia	0	0	0.2	3	0.2	1
ASV_2098	0	0	0	0	0	0	0	0	0	0	0	0	0	10	0	Bacteria	Bacteroidota	Bacteroidia	Flavobacteriales	Schleiferiaceae	Schleiferia	0	0	0.2	3	0.2	1
ASV_2100	0	0	0	0	0	0	0	0	0	0	0	0	0	11	0	Bacteria	Planctomycetota	Planctomycetes	Pirellulales	Pirellulaceae	Blastopirellula	0	0	0.2	3	0.2	1
ASV_2101	0	0	0	0	0	0	0	0	0	0	0	0	0	17	0	Bacteria	Patescibacteria	Gracilibacteria	JGI	0000069-P22	NA	0	0	0.2	3	0.2	1
ASV_2102	0	0	0	0	0	0	0	0	0	0	0	0	0	6	11	Bacteria	Bdellovibrionota	Bdellovibrionia	Bdellovibrionales	Bdellovibrionaceae	OM27	0	0	0.4	3	0.4	0.296
ASV_2103	0	0	0	0	0	0	0	0	0	0	0	0	0	0	13	Bacteria	Bacteroidota	Bacteroidia	Chitinophagales	Saprospiraceae	Portibacter	0	0	0.2	3	0.2	1
ASV_2104	0	0	0	0	0	0	0	0	0	0	0	0	0	0	5	Bacteria	Bacteroidota	Bacteroidia	Flavobacteriales	Flavobacteriaceae	Dokdonia	0	0	0.2	3	0.2	1
ASV_2105	0	0	0	0	0	0	0	0	0	0	0	0	0	0	11	Bacteria	Proteobacteria	Gammaproteobacteria	Enterobacterales	Colwelliaceae	Colwellia	0	0	0.2	3	0.2	1
ASV_2106	0	0	0	0	0	0	0	0	0	0	0	0	0	0	14	Bacteria	Verrucomicrobiota	Verrucomicrobiae	Verrucomicrobiales	DEV007	NA	0	0	0.2	3	0.2	1
ASV_2107	0	0	0	0	0	0	0	0	0	0	0	0	0	0	8	Bacteria	Proteobacteria	Gammaproteobacteria	Enterobacterales	Alteromonadaceae	Glaciecola	0	0	0.2	3	0.2	1
ASV_2108	0	0	0	0	0	0	0	0	0	0	0	0	0	0	6	Bacteria	Bacteroidota	Bacteroidia	Cytophagales	Amoebophilaceae	Candidatus	0	0	0.2	3	0.2	1
ASV_2109	0	0	0	0	0	0	0	0	0	0	0	0	0	0	11	Bacteria	Proteobacteria	Alphaproteobacteria	Rhodobacterales	Rhodobacteraceae	Ruegeria	0	0	0.2	3	0.2	1
ASV_2110	0	0	0	0	0	0	0	0	0	0	0	0	0	0	9	Bacteria	Proteobacteria	Alphaproteobacteria	Caulobacterales	Hyphomonadaceae	NA	0	0	0.2	3	0.2	1
ASV_2111	0	0	0	0	0	0	0	0	0	0	0	0	0	0	9	Bacteria	Verrucomicrobiota	Verrucomicrobiae	Opitutales	Puniceicoccaceae	Lentimonas	0	0	0.2	3	0.2	1
ASV_2112	0	0	0	0	0	0	0	0	0	0	0	0	0	0	13	Bacteria	Proteobacteria	Alphaproteobacteria	Sphingomonadales	Sphingomonadaceae	Erythrobacter	0	0	0.2	3	0.2	1
ASV_2113	0	0	0	0	0	0	0	0	0	0	0	0	0	0	11	Bacteria	Bacteroidota	Bacteroidia	Chitinophagales	Saprospiraceae	Lewinella	0	0	0.2	3	0.2	1
ASV_2114	0	0	0	0	0	0	0	0	0	0	0	0	0	0	11	Bacteria	Bacteroidota	Bacteroidia	Chitinophagales	Saprospiraceae	Lewinella	0	0	0.2	3	0.2	1
ASV_2115	0	0	0	0	0	0	0	0	0	0	0	0	0	0	7	Bacteria	Bacteroidota	Bacteroidia	Cytophagales	Cyclobacteriaceae	Ekhidna	0	0	0.2	3	0.2	1
ASV_2116	0	0	0	0	0	0	0	0	0	0	0	0	0	0	10	Bacteria	Proteobacteria	Gammaproteobacteria	Enterobacterales	Psychromonadaceae	Psychromonas	0	0	0.2	3	0.2	1
ASV_2120	5	0	0	0	0	0	0	3	0	0	0	0	0	6	0	Bacteria	Proteobacteria	Gammaproteobacteria	UBA10353	marine	group	0.0714286	0.0428571	0.0857143	3	0.0857143	1
ASV_2121	0	0	1	0	0	0	0	0	0	0	0	0	0	0	0	Bacteria	Bacteroidota	Bacteroidia	Flavobacteriales	Flavobacteriaceae	NA	0.2	0	0	1	0.2	1
ASV_2122	0	7	0	0	0	0	0	0	0	0	0	0	0	0	0	Bacteria	Patescibacteria	Gracilibacteria	Absconditabacteriales	(SR1)	NA	0.2	0	0	1	0.2	1
ASV_2123	0	6	0	0	0	0	0	0	0	0	0	0	0	0	0	Bacteria	Bacteroidota	Bacteroidia	Flavobacteriales	NS9	marine	0.2	0	0	1	0.2	1
ASV_2124	0	2	0	0	0	0	0	0	0	0	1	0	3	6	0	Bacteria	Proteobacteria	Gammaproteobacteria	Granulosicoccales	Granulosicoccaceae	Granulosicoccus	0.0333333	0	0.5	3	0.5	0.141
ASV_2125	0	2	1	0	6	0	0	0	0	0	0	0	0	0	0	Bacteria	Proteobacteria	Alphaproteobacteria	Rickettsiales	AB1	NA	0.6	0	0	1	0.6	0.069
ASV_2126	0	0	7	0	0	0	0	0	0	0	0	0	0	0	0	Bacteria	Bacteroidota	Bacteroidia	Chitinophagales	Saprospiraceae	Portibacter	0.2	0	0	1	0.2	1
ASV_2127	0	0	7	0	0	0	0	0	0	0	0	0	0	0	0	Bacteria	Patescibacteria	Gracilibacteria	JGI	0000069-P22	NA	0.2	0	0	1	0.2	1
ASV_2128	0	0	11	0	0	0	0	0	0	0	0	0	0	0	0	Bacteria	Bacteroidota	Bacteroidia	Flavobacteriales	NS9	marine	0.2	0	0	1	0.2	1
ASV_2129	0	0	6	0	0	0	0	0	0	0	0	0	0	0	0	Bacteria	Verrucomicrobiota	Verrucomicrobiae	Verrucomicrobiales	DEV007	NA	0.2	0	0	1	0.2	1
ASV_2130	0	0	4	0	0	0	0	0	5	0	0	0	0	0	0	Bacteria	Patescibacteria	Gracilibacteria	Absconditabacteriales	(SR1)	NA	0.0888889	0.111111	0	2	0.111111	1
ASV_2131	0	0	0	0	0	0	0	0	0	0	0	0	0	0	4	Bacteria	Cyanobacteria	Cyanobacteriia	Cyanobacteriales	Xenococcaceae	Chroococcidiopsis	0	0	0.2	3	0.2	1
ASV_2132	0	0	0	0	0	0	0	0	0	0	0	7	0	0	0	Bacteria	Bacteroidota	Bacteroidia	Cytophagales	Cyclobacteriaceae	NA	0	0	0.2	3	0.2	1
ASV_2133	0	0	0	2	0	0	0	0	0	0	0	0	0	1	0	Bacteria	Proteobacteria	Gammaproteobacteria	Enterobacterales	Colwelliaceae	Colwellia	0.133333	0	0.0666667	1	0.133333	1
ASV_2135	0	0	0	0	0	0	3	0	0	0	0	0	0	0	0	Bacteria	Proteobacteria	Alphaproteobacteria	Rhodobacterales	Rhodobacteraceae	Octadecabacter	0	0.2	0	2	0.2	1
ASV_2136	0	0	0	0	0	0	1	0	0	4	0	0	0	0	0	Bacteria	Bacteroidota	Bacteroidia	Chitinophagales	Saprospiraceae	Portibacter	0	0.4	0	2	0.4	0.271
ASV_2137	0	0	0	0	0	0	0	7	0	0	0	0	0	0	0	Bacteria	Proteobacteria	Gammaproteobacteria	Arenicellales	Arenicellaceae	Arenicella	0	0.2	0	2	0.2	1
ASV_2139	0	0	0	0	0	0	0	4	0	0	0	0	0	0	0	Bacteria	Bacteroidota	Bacteroidia	Chitinophagales	Saprospiraceae	NA	0	0.2	0	2	0.2	1
ASV_2143	0	0	0	0	0	0	0	0	5	0	0	0	0	0	0	Bacteria	Bacteroidota	Bacteroidia	Flavobacteriales	Flavobacteriaceae	Aurantivirga	0	0.2	0	2	0.2	1
ASV_2144	0	0	0	0	0	0	0	0	6	0	0	0	0	0	0	Bacteria	Bacteroidota	Bacteroidia	Chitinophagales	Saprospiraceae	NA	0	0.2	0	2	0.2	1
ASV_2147	0	0	0	0	0	0	0	0	0	2	0	0	0	0	0	Bacteria	Bacteroidota	Bacteroidia	Flavobacteriales	Flavobacteriaceae	NA	0	0.2	0	2	0.2	1
ASV_2148	0	0	0	0	0	0	0	0	0	5	0	0	0	0	0	Bacteria	Proteobacteria	Alphaproteobacteria	Rhizobiales	Rhizobiaceae	NA	0	0.2	0	2	0.2	1
ASV_2149	0	0	0	0	0	0	0	0	0	3	0	0	0	0	0	Bacteria	Bacteroidota	Bacteroidia	Chitinophagales	Saprospiraceae	NA	0	0.2	0	2	0.2	1
ASV_2150	0	0	0	0	0	0	0	0	0	1	0	0	0	0	0	Bacteria	Proteobacteria	Gammaproteobacteria	Pseudomonadales	Cellvibrionaceae	NA	0	0.2	0	2	0.2	1
ASV_2151	0	0	0	0	0	0	0	0	0	1	0	3	0	0	0	Bacteria	Planctomycetota	Planctomycetes	Pirellulales	Pirellulaceae	Blastopirellula	0	0.05	0.15	3	0.15	1
ASV_2152	0	0	0	0	0	0	0	0	0	1	0	0	0	0	0	Bacteria	Proteobacteria	Alphaproteobacteria	Micavibrionales	Micavibrionaceae	NA	0	0.2	0	2	0.2	1
ASV_2153	0	0	0	0	0	0	0	0	0	0	6	0	0	0	0	Bacteria	Bacteroidota	Bacteroidia	Cytophagales	Cyclobacteriaceae	Fulvivirga	0	0	0.2	3	0.2	1
ASV_2155	0	0	0	0	0	0	0	0	0	0	8	0	0	0	0	Bacteria	Proteobacteria	Alphaproteobacteria	Rhodobacterales	Rhodobacteraceae	Yoonia-Loktanella	0	0	0.2	3	0.2	1
ASV_2156	0	0	0	0	0	0	0	0	0	0	8	0	0	0	0	Bacteria	Bdellovibrionota	Bdellovibrionia	Bdellovibrionales	Bdellovibrionaceae	Bdellovibrio	0	0	0.2	3	0.2	1
ASV_2157	0	0	0	0	0	0	0	0	0	0	3	0	0	0	0	Bacteria	Verrucomicrobiota	Verrucomicrobiae	Verrucomicrobiales	Rubritaleaceae	Rubritalea	0	0	0.2	3	0.2	1
ASV_2160	0	0	0	0	0	0	0	0	0	0	4	0	0	5	0	Bacteria	Proteobacteria	Gammaproteobacteria	Enterobacterales	Colwelliaceae	Colwellia	0	0	0.4	3	0.4	0.291
ASV_2161	0	0	0	0	0	0	0	0	0	0	2	0	0	0	5	Bacteria	Bdellovibrionota	Bdellovibrionia	Bacteriovoracales	Bacteriovoracaceae	Peredibacter	0	0	0.4	3	0.4	0.274
ASV_2163	0	0	0	0	0	0	0	0	0	0	3	7	0	0	0	Bacteria	Bdellovibrionota	Bdellovibrionia	Bdellovibrionales	Bdellovibrionaceae	Bdellovibrio	0	0	0.4	3	0.4	0.29
ASV_2164	0	0	0	0	0	0	0	0	0	0	3	3	0	0	3	Bacteria	Bacteroidota	Bacteroidia	Sphingobacteriales	NS11-12	marine	0	0	0.6	3	0.6	0.059
ASV_2165	0	0	0	0	0	0	0	0	0	0	0	3	0	0	0	Bacteria	Bacteroidota	Bacteroidia	Chitinophagales	Saprospiraceae	NA	0	0	0.2	3	0.2	1
ASV_2166	0	0	0	0	0	0	0	0	0	0	0	3	0	0	0	Bacteria	Patescibacteria	Gracilibacteria	Absconditabacteriales	(SR1)	NA	0	0	0.2	3	0.2	1
ASV_2167	0	0	0	0	0	0	0	0	0	0	0	6	0	0	0	Bacteria	Bacteroidota	Bacteroidia	Flavobacteriales	Cryomorphaceae	Vicingus	0	0	0.2	3	0.2	1
ASV_2168	0	0	0	0	0	0	0	0	0	0	0	8	0	0	0	Bacteria	Myxococcota	Polyangia	Nannocystales	Nannocystaceae	Nannocystis	0	0	0.2	3	0.2	1
ASV_2170	0	0	0	0	0	0	0	0	0	0	0	6	0	0	2	Bacteria	Bacteroidota	Bacteroidia	Chitinophagales	Saprospiraceae	Lewinella	0	0	0.4	3	0.4	0.28
ASV_2171	0	0	0	0	0	0	0	0	0	0	0	2	0	0	8	Bacteria	Bacteroidota	Bacteroidia	Cytophagales	Amoebophilaceae	NA	0	0	0.4	3	0.4	0.308
ASV_2172	0	0	0	0	0	0	0	0	0	0	0	4	0	0	5	Bacteria	Verrucomicrobiota	Verrucomicrobiae	Pedosphaerales	Pedosphaeraceae	SCGC	0	0	0.4	3	0.4	0.286
ASV_2173	0	0	0	0	0	0	0	0	0	0	0	0	9	0	0	Bacteria	Bdellovibrionota	Bdellovibrionia	Bacteriovoracales	Bacteriovoracaceae	Peredibacter	0	0	0.2	3	0.2	1
ASV_2176	0	0	0	0	0	0	0	0	0	0	0	0	0	0	14	Bacteria	Proteobacteria	Gammaproteobacteria	Pseudomonadales	Halieaceae	OM60(NOR5)	0	0	0.2	3	0.2	1
ASV_2177	0	0	0	0	0	0	0	0	0	0	0	0	0	0	10	Bacteria	Bdellovibrionota	Bdellovibrionia	Bacteriovoracales	Bacteriovoracaceae	Peredibacter	0	0	0.2	3	0.2	1
ASV_2178	0	0	0	0	0	0	0	0	0	0	0	0	0	0	11	Bacteria	Bacteroidota	Bacteroidia	Flavobacteriales	Flavobacteriaceae	Jejudonia	0	0	0.2	3	0.2	1
ASV_2179	0	0	0	0	0	0	0	0	0	0	0	0	0	0	4	Bacteria	Proteobacteria	Alphaproteobacteria	Rhodobacterales	Rhodobacteraceae	NA	0	0	0.2	3	0.2	1
ASV_2181	0	0	0	0	0	0	0	0	0	0	0	0	0	0	7	Bacteria	Proteobacteria	Gammaproteobacteria	Pseudomonadales	Spongiibacteraceae	Sinobacterium	0	0	0.2	3	0.2	1
ASV_2182	0	0	0	0	0	0	0	0	0	0	0	0	0	0	4	Bacteria	Bacteroidota	Bacteroidia	Flavobacteriales	Flavobacteriaceae	Flaviramulus	0	0	0.2	3	0.2	1
ASV_2183	0	0	0	0	0	0	0	0	0	0	0	0	0	0	9	Bacteria	Bacteroidota	Bacteroidia	Chitinophagales	Saprospiraceae	Portibacter	0	0	0.2	3	0.2	1
ASV_2185	0	0	0	0	0	0	0	0	0	0	0	0	0	0	12	Bacteria	Bacteroidota	Bacteroidia	Flavobacteriales	Flavobacteriaceae	Algitalea	0	0	0.2	3	0.2	1
ASV_2186	0	0	0	0	0	0	0	0	0	0	0	0	0	0	8	Bacteria	Proteobacteria	Alphaproteobacteria	Rickettsiales	SM2D12	NA	0	0	0.2	3	0.2	1
ASV_2187	0	0	0	0	0	0	0	0	0	0	0	0	0	0	6	Bacteria	Bacteroidota	Bacteroidia	Flavobacteriales	Flavobacteriaceae	Aquimarina	0	0	0.2	3	0.2	1
ASV_2188	1	0	0	0	0	0	0	0	0	0	0	0	0	0	0	Bacteria	Proteobacteria	Gammaproteobacteria	Thiotrichales	Thiotrichaceae	Leucothrix	0.2	0	0	1	0.2	1
ASV_2189	2	0	0	1	0	3	0	0	0	0	0	0	0	0	0	Bacteria	Patescibacteria	Gracilibacteria	JGI	0000069-P22	NA	0.2	0.1	0	1	0.2	0.722
ASV_2192	0	0	0	0	0	0	0	0	0	0	0	0	6	3	0	Bacteria	Bacteroidota	Bacteroidia	Flavobacteriales	Crocinitomicaceae	NA	0	0	0.4	3	0.4	0.271
ASV_2193	0	0	6	0	0	0	0	0	0	0	0	0	0	0	0	Bacteria	Bacteroidota	Bacteroidia	Chitinophagales	Saprospiraceae	NA	0.2	0	0	1	0.2	1
ASV_2194	0	0	0	0	10	0	0	0	3	0	0	0	0	0	0	Bacteria	Patescibacteria	Gracilibacteria	Absconditabacteriales	(SR1)	NA	0.153846	0.0461538	0	1	0.153846	1
ASV_2195	0	0	0	0	0	12	0	0	0	0	0	0	0	0	0	Bacteria	Patescibacteria	Gracilibacteria	JGI	0000069-P22	NA	0	0.2	0	2	0.2	1
ASV_2197	0	0	0	0	0	0	4	0	0	0	0	0	0	5	0	Bacteria	Proteobacteria	Gammaproteobacteria	Enterobacterales	Pseudoalteromonadaceae	Pseudoalteromonas	0	0.0888889	0.111111	3	0.111111	1
ASV_2199	0	0	0	0	0	0	0	5	0	0	0	0	0	0	0	Bacteria	Verrucomicrobiota	Verrucomicrobiae	Verrucomicrobiales	DEV007	NA	0	0.2	0	2	0.2	1
ASV_2200	0	0	0	0	0	0	0	4	0	0	1	0	0	0	0	Bacteria	Proteobacteria	Gammaproteobacteria	Pseudomonadales	Halieaceae	NA	0	0.16	0.04	2	0.16	1
ASV_2201	0	0	0	0	0	0	0	1	0	0	0	0	2	0	0	Bacteria	Proteobacteria	Alphaproteobacteria	Rhizobiales	Rhizobiaceae	NA	0	0.0666667	0.133333	3	0.133333	1
ASV_2202	0	0	0	0	0	0	0	0	9	0	0	0	0	0	0	Bacteria	Bacteroidota	Bacteroidia	Chitinophagales	Saprospiraceae	NA	0	0.2	0	2	0.2	1
ASV_2203	0	0	0	0	0	0	0	0	1	0	0	0	0	0	0	Bacteria	SAR324	clade(Marine	group	B)	NA	0	0.2	0	2	0.2	1
ASV_2204	0	0	0	0	0	0	0	0	6	0	0	0	0	0	0	Bacteria	Bacteroidota	Bacteroidia	Chitinophagales	Saprospiraceae	Aureispira	0	0.2	0	2	0.2	1
ASV_2205	0	0	0	0	0	0	0	0	0	1	0	0	0	0	0	Bacteria	Proteobacteria	Gammaproteobacteria	Enterobacterales	Colwelliaceae	Colwellia	0	0.2	0	2	0.2	1
ASV_2206	0	0	0	0	0	0	0	0	0	3	0	0	0	0	0	Bacteria	Proteobacteria	Gammaproteobacteria	Thiotrichales	Thiotrichaceae	Cocleimonas	0	0.2	0	2	0.2	1
ASV_2207	0	0	0	0	0	0	0	0	0	5	0	0	0	0	0	Bacteria	Bacteroidota	Bacteroidia	Chitinophagales	Saprospiraceae	NA	0	0.2	0	2	0.2	1
ASV_2208	0	0	0	0	0	0	0	0	0	6	0	0	0	0	0	Bacteria	Proteobacteria	Alphaproteobacteria	Caulobacterales	Hyphomonadaceae	Hellea	0	0.2	0	2	0.2	1
ASV_2210	0	0	0	0	0	0	0	0	0	0	8	0	0	0	0	Bacteria	Proteobacteria	Gammaproteobacteria	Pseudomonadales	Halieaceae	Halioglobus	0	0	0.2	3	0.2	1
ASV_2212	0	0	0	0	0	0	0	0	0	0	10	0	0	0	0	Bacteria	Verrucomicrobiota	Verrucomicrobiae	Verrucomicrobiales	Rubritaleaceae	Haloferula	0	0	0.2	3	0.2	1
ASV_2213	0	0	0	0	0	0	0	0	0	0	5	0	0	0	0	Bacteria	Bdellovibrionota	Bdellovibrionia	Bdellovibrionales	Bdellovibrionaceae	OM27	0	0	0.2	3	0.2	1
ASV_2214	0	0	0	0	0	0	0	0	0	0	3	0	2	0	2	Bacteria	Proteobacteria	Gammaproteobacteria	Pseudomonadales	Cellvibrionaceae	Eionea	0	0	0.6	3	0.6	0.068
ASV_2215	0	0	0	0	0	0	0	0	0	0	1	0	0	4	0	Bacteria	Proteobacteria	Gammaproteobacteria	Arenicellales	Arenicellaceae	Arenicella	0	0	0.4	3	0.4	0.297
ASV_2216	0	0	0	0	0	0	0	0	0	0	4	0	0	2	0	Bacteria	Proteobacteria	Gammaproteobacteria	Thiotrichales	Thiotrichaceae	Thiothrix	0	0	0.4	3	0.4	0.265
ASV_2219	0	0	0	0	0	0	0	0	0	0	0	7	0	0	0	Bacteria	Proteobacteria	Gammaproteobacteria	Enterobacterales	Alteromonadaceae	NA	0	0	0.2	3	0.2	1
ASV_2220	0	0	0	0	0	0	0	0	0	0	0	8	0	0	0	Bacteria	Verrucomicrobiota	Verrucomicrobiae	Verrucomicrobiales	Rubritaleaceae	Rubritalea	0	0	0.2	3	0.2	1
ASV_2221	0	0	0	0	0	0	0	0	0	0	0	7	0	0	0	Bacteria	Bacteroidota	Bacteroidia	Flavobacteriales	NS9	marine	0	0	0.2	3	0.2	1
ASV_2223	0	0	0	0	0	0	0	0	0	0	0	1	0	0	0	Bacteria	Bdellovibrionota	Oligoflexia	Oligoflexales	Oligoflexaceae	NA	0	0	0.2	3	0.2	1
ASV_2226	0	0	0	0	0	0	0	0	0	0	0	3	0	0	0	Bacteria	Cyanobacteria	Cyanobacteriia	Synechococcales	Cyanobiaceae	Synechococcus	0	0	0.2	3	0.2	1
ASV_2227	0	0	0	0	0	0	0	0	0	0	0	2	0	0	2	Bacteria	Bacteroidota	Bacteroidia	Cytophagales	Cyclobacteriaceae	NA	0	0	0.4	3	0.4	0.285
ASV_2228	0	0	0	0	0	0	0	0	0	0	0	7	0	6	0	Bacteria	Bacteroidota	Bacteroidia	Chitinophagales	Saprospiraceae	NA	0	0	0.4	3	0.4	0.286
ASV_2229	0	0	0	0	0	0	0	0	0	0	0	1	0	0	2	Bacteria	Bacteroidota	Bacteroidia	Bacteroidales	Prolixibacteraceae	Roseimarinus	0	0	0.4	3	0.4	0.268
ASV_2231	0	0	0	0	0	0	0	0	0	0	0	2	0	0	8	Bacteria	Bacteroidota	Bacteroidia	Flavobacteriales	Flavobacteriaceae	Robiginitalea	0	0	0.4	3	0.4	0.261
ASV_2232	0	0	0	0	0	0	0	0	0	0	0	0	5	0	0	Bacteria	Bacteroidota	Bacteroidia	Chitinophagales	Saprospiraceae	Portibacter	0	0	0.2	3	0.2	1
ASV_2233	0	0	0	0	0	0	0	0	0	0	0	0	8	0	2	Bacteria	Bacteroidota	Bacteroidia	Flavobacteriales	Flavobacteriaceae	Muricauda	0	0	0.4	3	0.4	0.276
ASV_2234	0	0	0	0	0	0	0	0	0	0	0	0	0	12	0	Bacteria	Bacteroidota	Bacteroidia	Chitinophagales	Saprospiraceae	Portibacter	0	0	0.2	3	0.2	1
ASV_2236	0	0	0	0	0	0	0	0	0	0	0	0	0	0	6	Bacteria	Proteobacteria	Gammaproteobacteria	Gammaproteobacteria	Incertae	Sedis	0	0	0.2	3	0.2	1
ASV_2238	0	0	0	0	0	0	0	0	0	0	0	0	0	0	8	Bacteria	Proteobacteria	Gammaproteobacteria	Pseudomonadales	Cellvibrionaceae	Umboniibacter	0	0	0.2	3	0.2	1
ASV_2239	0	0	0	0	0	0	0	0	0	0	0	0	0	0	9	Bacteria	Proteobacteria	Gammaproteobacteria	Pseudomonadales	Pseudohongiellaceae	Pseudohongiella	0	0	0.2	3	0.2	1
ASV_2240	0	0	0	0	0	0	0	0	0	0	0	0	0	0	4	Bacteria	Proteobacteria	Gammaproteobacteria	Pseudomonadales	Cellvibrionaceae	NA	0	0	0.2	3	0.2	1
ASV_2241	0	0	0	0	0	0	0	0	0	0	0	0	0	0	4	Bacteria	Bacteroidota	Bacteroidia	Flavobacteriales	Cryomorphaceae	Vicingus	0	0	0.2	3	0.2	1
ASV_2242	0	0	0	0	0	0	0	0	0	0	0	0	0	0	7	Bacteria	Bacteroidota	Bacteroidia	Chitinophagales	Saprospiraceae	Lewinella	0	0	0.2	3	0.2	1
ASV_2243	0	0	0	0	0	0	0	0	0	0	0	0	0	0	9	Bacteria	Bacteroidota	Bacteroidia	Flavobacteriales	Flavobacteriaceae	Polaribacter	0	0	0.2	3	0.2	1
ASV_2244	0	0	0	0	0	0	0	0	0	0	0	0	0	0	5	Bacteria	Bacteroidota	Bacteroidia	Cytophagales	Cyclobacteriaceae	NA	0	0	0.2	3	0.2	1
ASV_2246	0	0	0	0	0	0	0	0	0	0	0	0	0	0	8	Bacteria	Proteobacteria	Alphaproteobacteria	Rhodobacterales	Rhodobacteraceae	Roseobacter	0	0	0.2	3	0.2	1
ASV_2248	0	0	0	0	0	0	0	0	0	0	0	0	0	0	6	Bacteria	Bacteroidota	Bacteroidia	Flavobacteriales	Cryomorphaceae	Vicingus	0	0	0.2	3	0.2	1
ASV_2249	0	0	0	0	0	0	0	0	0	0	0	0	0	0	8	Bacteria	Proteobacteria	Alphaproteobacteria	Sphingomonadales	Sphingomonadaceae	Sphingorhabdus	0	0	0.2	3	0.2	1
ASV_2250	0	0	0	0	0	0	0	0	0	0	0	0	0	0	6	Bacteria	Bacteroidota	Bacteroidia	Flavobacteriales	Flavobacteriaceae	Maribacter	0	0	0.2	3	0.2	1
ASV_2251	0	0	0	0	0	0	0	0	0	0	0	0	0	0	6	Bacteria	Bacteroidota	Bacteroidia	Flavobacteriales	Flavobacteriaceae	Aquimarina	0	0	0.2	3	0.2	1
ASV_2252	0	0	0	0	0	0	0	0	0	0	0	0	0	0	11	Bacteria	Planctomycetota	Planctomycetes	Planctomycetales	Rubinisphaeraceae	Fuerstia	0	0	0.2	3	0.2	1
ASV_2253	0	0	0	0	0	0	0	0	0	0	0	0	0	0	4	Bacteria	Proteobacteria	Alphaproteobacteria	Rhodobacterales	Rhodobacteraceae	Ruegeria	0	0	0.2	3	0.2	1
ASV_2255	0	0	0	0	0	0	0	0	0	0	0	0	0	0	7	Bacteria	Proteobacteria	Alphaproteobacteria	Rhizobiales	Rhizobiaceae	Pseudahrensia	0	0	0.2	3	0.2	1
ASV_2259	1	0	0	0	0	0	0	0	0	2	0	0	0	0	0	Bacteria	Bdellovibrionota	Bdellovibrionia	Bacteriovoracales	Bacteriovoracaceae	Peredibacter	0.0666667	0.133333	0	2	0.133333	1
ASV_2262	0	0	5	0	0	0	0	0	0	0	0	0	0	0	0	Bacteria	Patescibacteria	Gracilibacteria	Absconditabacteriales	(SR1)	NA	0.2	0	0	1	0.2	1
ASV_2263	0	0	5	0	0	0	3	0	0	0	0	0	0	0	0	Bacteria	Verrucomicrobiota	Verrucomicrobiae	Verrucomicrobiales	Rubritaleaceae	Rubritalea	0.125	0.075	0	1	0.125	1
ASV_2264	0	0	4	0	0	0	0	0	0	0	0	0	0	0	0	Bacteria	Bacteroidota	Bacteroidia	Chitinophagales	Saprospiraceae	NA	0.2	0	0	1	0.2	1
ASV_2266	0	0	2	0	0	0	0	0	0	0	0	0	0	0	2	Bacteria	Bacteroidota	Bacteroidia	Flavobacteriales	Schleiferiaceae	Schleiferia	0.1	0	0.1	1	0.1	1
ASV_2268	0	0	0	11	0	0	0	0	0	0	0	0	0	0	0	Bacteria	Proteobacteria	Gammaproteobacteria	Granulosicoccales	Granulosicoccaceae	Granulosicoccus	0.2	0	0	1	0.2	1
ASV_2269	0	0	0	0	1	0	0	0	0	1	0	0	0	0	0	Bacteria	Bdellovibrionota	Bdellovibrionia	Bacteriovoracales	Bacteriovoracaceae	Peredibacter	0.1	0.1	0	1	0.1	1
ASV_2272	0	0	0	0	0	0	3	0	4	0	0	0	0	0	0	Bacteria	Bacteroidota	Bacteroidia	Flavobacteriales	Flavobacteriaceae	Winogradskyella	0	0.4	0	2	0.4	0.322
ASV_2273	0	0	0	0	0	0	0	0	4	0	0	0	0	0	0	Bacteria	Bacteroidota	Bacteroidia	Flavobacteriales	Flavobacteriaceae	Kordia	0	0.2	0	2	0.2	1
ASV_2275	0	0	0	0	0	0	0	0	3	0	0	0	0	0	0	Bacteria	Bacteroidota	Bacteroidia	Chitinophagales	Saprospiraceae	NA	0	0.2	0	2	0.2	1
ASV_2279	0	0	0	0	0	0	0	0	6	1	0	0	0	0	0	Bacteria	Bacteroidota	Bacteroidia	Flavobacteriales	Flavobacteriaceae	NA	0	0.4	0	2	0.4	0.294
ASV_2280	0	0	0	0	0	0	0	0	6	0	0	3	0	0	0	Bacteria	Bacteroidota	Bacteroidia	Chitinophagales	Saprospiraceae	NA	0	0.133333	0.0666667	2	0.133333	1
ASV_2282	0	0	0	0	0	0	0	0	0	2	0	0	0	0	0	Bacteria	Proteobacteria	Gammaproteobacteria	Pseudomonadales	Spongiibacteraceae	BD1-7	0	0.2	0	2	0.2	1
ASV_2283	0	0	0	0	0	0	0	0	0	1	0	0	0	0	0	Bacteria	Proteobacteria	Alphaproteobacteria	Rhizobiales	Stappiaceae	NA	0	0.2	0	2	0.2	1
ASV_2284	0	0	0	0	0	0	0	0	0	4	0	0	0	0	0	Bacteria	Bacteroidota	Bacteroidia	Flavobacteriales	Flavobacteriaceae	Hoppeia	0	0.2	0	2	0.2	1
ASV_2285	0	0	0	0	0	0	0	0	0	4	0	0	0	0	0	Bacteria	Patescibacteria	Parcubacteria	Candidatus	Campbellbacteria	NA	0	0.2	0	2	0.2	1
ASV_2286	0	0	0	0	0	0	0	0	0	0	0	4	0	0	0	Bacteria	Proteobacteria	Alphaproteobacteria	Rickettsiales	Anaplasmataceae	Neorickettsia	0	0	0.2	3	0.2	1
ASV_2287	0	0	0	0	0	0	0	0	0	0	0	0	0	2	0	Bacteria	Bacteroidota	Bacteroidia	Chitinophagales	Saprospiraceae	Lewinella	0	0	0.2	3	0.2	1
ASV_2288	0	0	0	0	0	0	0	0	0	0	3	0	0	0	1	Bacteria	Bacteroidota	Bacteroidia	Flavobacteriales	Schleiferiaceae	Schleiferia	0	0	0.4	3	0.4	0.278
ASV_2289	0	0	0	0	0	0	0	0	0	0	0	0	6	0	0	Bacteria	Myxococcota	Polyangia	Nannocystales	Nannocystaceae	Nannocystis	0	0	0.2	3	0.2	1
ASV_2290	0	0	0	0	0	0	0	0	0	0	6	0	0	0	0	Bacteria	Bacteroidota	Bacteroidia	Cytophagales	Cyclobacteriaceae	Ekhidna	0	0	0.2	3	0.2	1
ASV_2291	0	0	0	0	0	0	0	0	0	0	4	0	0	0	0	Bacteria	Myxococcota	Polyangia	Nannocystales	Nannocystaceae	Plesiocystis	0	0	0.2	3	0.2	1
ASV_2292	0	0	0	0	0	0	0	0	0	0	4	0	0	0	0	Bacteria	Cyanobacteria	Cyanobacteriia	Phormidesmiales	Phormidesmiaceae	Phormidesmis	0	0	0.2	3	0.2	1
ASV_2295	0	0	0	0	0	0	0	0	0	0	5	0	0	0	0	Bacteria	Bdellovibrionota	Bdellovibrionia	Bacteriovoracales	Bacteriovoracaceae	Peredibacter	0	0	0.2	3	0.2	1
ASV_2296	0	0	0	0	0	0	0	0	0	0	5	0	0	4	0	Bacteria	Bdellovibrionota	Oligoflexia	Oligoflexales	Oligoflexaceae	NA	0	0	0.4	3	0.4	0.295
ASV_2299	0	0	0	0	0	0	0	0	0	0	0	3	0	0	0	Bacteria	Bacteroidota	Bacteroidia	Flavobacteriales	Flavobacteriaceae	Tenacibaculum	0	0	0.2	3	0.2	1
ASV_2300	0	0	0	0	0	0	0	0	0	0	0	9	0	0	0	Bacteria	Verrucomicrobiota	Verrucomicrobiae	Verrucomicrobiales	DEV007	NA	0	0	0.2	3	0.2	1
ASV_2301	0	0	0	0	0	0	0	0	0	0	0	11	0	0	0	Bacteria	Proteobacteria	Alphaproteobacteria	Rhodobacterales	Rhodobacteraceae	NA	0	0	0.2	3	0.2	1
ASV_2302	0	0	0	0	0	0	0	0	0	0	0	4	0	0	0	Bacteria	Bacteroidota	Bacteroidia	Cytophagales	Cyclobacteriaceae	Reichenbachiella	0	0	0.2	3	0.2	1
ASV_2303	0	0	0	0	0	0	0	0	0	0	0	4	0	0	0	Bacteria	Proteobacteria	Gammaproteobacteria	Enterobacterales	Colwelliaceae	Colwellia	0	0	0.2	3	0.2	1
ASV_2305	0	0	0	0	0	0	0	0	0	0	0	8	0	0	0	Bacteria	Bacteroidota	Bacteroidia	Flavobacteriales	Cryomorphaceae	Vicingus	0	0	0.2	3	0.2	1
ASV_2306	0	0	0	0	0	0	0	0	0	0	0	11	0	0	0	Bacteria	Proteobacteria	Alphaproteobacteria	Micavibrionales	Micavibrionaceae	NA	0	0	0.2	3	0.2	1
ASV_2307	0	0	0	0	0	0	0	0	0	0	0	4	0	0	0	Bacteria	Proteobacteria	Alphaproteobacteria	Caulobacterales	Hyphomonadaceae	Fretibacter	0	0	0.2	3	0.2	1
ASV_2308	0	0	0	0	0	0	0	0	0	0	0	8	0	0	0	Bacteria	Bacteroidota	Bacteroidia	Flavobacteriales	Flavobacteriaceae	Polaribacter	0	0	0.2	3	0.2	1
ASV_2309	0	0	0	0	0	0	0	0	0	0	0	6	0	0	0	Bacteria	Proteobacteria	Alphaproteobacteria	Rhizobiales	Rhizobiaceae	Hoeflea	0	0	0.2	3	0.2	1
ASV_2310	0	0	0	0	0	0	0	0	0	0	0	5	0	0	0	Bacteria	Proteobacteria	Gammaproteobacteria	Pseudomonadales	Cellvibrionaceae	Candidatus	0	0	0.2	3	0.2	1
ASV_2311	0	0	0	0	0	0	0	0	0	0	0	2	0	0	0	Bacteria	Proteobacteria	Gammaproteobacteria	Pseudomonadales	Gven-F17	NA	0	0	0.2	3	0.2	1
ASV_2312	0	0	0	0	0	0	0	0	0	0	0	4	0	0	2	Bacteria	Bacteroidota	Bacteroidia	Cytophagales	Cyclobacteriaceae	NA	0	0	0.4	3	0.4	0.289
ASV_2313	0	0	0	0	0	0	0	0	0	0	0	2	0	0	3	Bacteria	Bdellovibrionota	Bdellovibrionia	Bdellovibrionales	Bdellovibrionaceae	OM27	0	0	0.4	3	0.4	0.319
ASV_2314	0	0	0	0	0	0	0	0	0	0	0	1	0	0	2	Bacteria	Proteobacteria	Alphaproteobacteria	Rickettsiales	SM2D12	NA	0	0	0.4	3	0.4	0.281
ASV_2315	0	0	0	0	0	0	0	0	0	0	0	0	7	0	0	Bacteria	Patescibacteria	Gracilibacteria	JGI	0000069-P22	NA	0	0	0.2	3	0.2	1
ASV_2316	0	0	0	0	0	0	0	0	0	0	0	0	6	0	0	Bacteria	Proteobacteria	Gammaproteobacteria	Enterobacterales	Alteromonadaceae	NA	0	0	0.2	3	0.2	1
ASV_2317	0	0	0	0	0	0	0	0	0	0	0	0	6	0	0	Bacteria	Bacteroidota	Bacteroidia	Chitinophagales	Saprospiraceae	NA	0	0	0.2	3	0.2	1
ASV_2319	0	0	0	0	0	0	0	0	0	0	0	0	0	7	0	Bacteria	Bacteroidota	Bacteroidia	Flavobacteriales	Flavobacteriaceae	NA	0	0	0.2	3	0.2	1
ASV_2320	0	0	0	0	0	0	0	0	0	0	0	0	0	12	0	Bacteria	Bdellovibrionota	Bdellovibrionia	Bdellovibrionales	Bdellovibrionaceae	OM27	0	0	0.2	3	0.2	1
ASV_2321	0	0	0	0	0	0	0	0	0	0	0	0	0	0	4	Bacteria	Proteobacteria	Gammaproteobacteria	Arenicellales	Arenicellaceae	NA	0	0	0.2	3	0.2	1
ASV_2323	0	0	0	0	0	0	0	0	0	0	0	0	0	0	7	Bacteria	Proteobacteria	Gammaproteobacteria	Pseudomonadales	OM182	clade	0	0	0.2	3	0.2	1
ASV_2324	0	0	0	0	0	0	0	0	0	0	0	0	0	0	8	Bacteria	Bacteroidota	Bacteroidia	Bacteroidales	Marinifilaceae	NA	0	0	0.2	3	0.2	1
ASV_2325	0	0	0	0	0	0	0	0	0	0	0	0	0	0	2	Bacteria	Proteobacteria	Gammaproteobacteria	Pseudomonadales	Cellvibrionaceae	Eionea	0	0	0.2	3	0.2	1
ASV_2326	0	0	0	0	0	0	0	0	0	0	0	0	0	0	5	Bacteria	Proteobacteria	Alphaproteobacteria	Rhodobacterales	Rhodobacteraceae	Lentibacter	0	0	0.2	3	0.2	1
ASV_2327	0	0	0	0	0	0	0	0	0	0	0	0	0	0	6	Bacteria	Bacteroidota	Bacteroidia	Chitinophagales	Saprospiraceae	NA	0	0	0.2	3	0.2	1
ASV_2329	0	0	0	0	0	0	0	0	0	0	0	0	0	0	7	Bacteria	Proteobacteria	Gammaproteobacteria	Enterobacterales	Shewanellaceae	Shewanella	0	0	0.2	3	0.2	1
ASV_2330	0	0	0	0	0	0	0	0	0	0	0	0	0	0	7	Bacteria	Proteobacteria	Gammaproteobacteria	Pseudomonadales	BD2-7	NA	0	0	0.2	3	0.2	1
ASV_2331	0	0	0	0	0	0	0	0	0	0	0	0	0	0	4	Bacteria	Bacteroidota	Bacteroidia	Cytophagales	Cyclobacteriaceae	Reichenbachiella	0	0	0.2	3	0.2	1
ASV_2333	0	0	0	0	0	0	0	0	0	0	0	0	0	0	4	Bacteria	Proteobacteria	Alphaproteobacteria	Rickettsiales	Rickettsiaceae	Candidatus	0	0	0.2	3	0.2	1
ASV_2334	0	0	0	0	0	0	0	0	0	0	0	0	0	0	6	Bacteria	Proteobacteria	Alphaproteobacteria	Caulobacterales	Parvularculaceae	Parvularcula	0	0	0.2	3	0.2	1
ASV_2336	0	0	0	0	0	0	0	0	0	0	0	0	0	0	11	Bacteria	Proteobacteria	Alphaproteobacteria	Rhodobacterales	Rhodobacteraceae	Octadecabacter	0	0	0.2	3	0.2	1
ASV_2337	0	0	0	0	0	0	0	0	0	0	0	0	0	0	9	Bacteria	Myxococcota	Polyangia	Polyangiales	Eel-36e1D6	NA	0	0	0.2	3	0.2	1
ASV_2338	0	0	0	0	0	0	0	0	0	0	0	0	0	0	7	Bacteria	Bacteroidota	Bacteroidia	Cytophagales	Cyclobacteriaceae	NA	0	0	0.2	3	0.2	1
ASV_2340	4	0	0	0	0	0	0	0	0	0	0	0	0	0	0	Bacteria	Verrucomicrobiota	Verrucomicrobiae	Verrucomicrobiales	Rubritaleaceae	Rubritalea	0.2	0	0	1	0.2	1
ASV_2344	0	2	0	0	0	0	0	0	0	0	0	0	0	0	0	Bacteria	Proteobacteria	Gammaproteobacteria	Thiotrichales	Thiotrichaceae	Thiothrix	0.2	0	0	1	0.2	1
ASV_2346	0	6	0	0	0	0	0	0	0	0	0	0	0	0	0	Bacteria	Proteobacteria	Gammaproteobacteria	Granulosicoccales	Granulosicoccaceae	Granulosicoccus	0.2	0	0	1	0.2	1
ASV_2347	0	1	0	0	0	0	0	0	0	0	3	0	0	0	0	Bacteria	Bacteroidota	Bacteroidia	Chitinophagales	Saprospiraceae	NA	0.05	0	0.15	3	0.15	1
ASV_2348	0	0	0	5	0	0	0	0	0	0	0	0	0	0	0	Bacteria	Proteobacteria	Gammaproteobacteria	Thiotrichales	Thiotrichaceae	Thiothrix	0.2	0	0	1	0.2	1
ASV_2349	0	0	0	3	0	0	0	0	0	0	0	0	0	6	0	Bacteria	Proteobacteria	Gammaproteobacteria	Burkholderiales	Methylophilaceae	Methylotenera	0.0666667	0	0.133333	3	0.133333	1
ASV_2351	0	0	0	0	0	0	6	0	0	0	0	0	0	0	0	Bacteria	Bacteroidota	Bacteroidia	Chitinophagales	Saprospiraceae	NA	0	0.2	0	2	0.2	1
ASV_2352	0	0	0	0	0	0	0	4	0	0	0	0	0	0	0	Bacteria	Proteobacteria	Alphaproteobacteria	Caulobacterales	Hyphomonadaceae	NA	0	0.2	0	2	0.2	1
ASV_2353	0	0	0	0	0	0	0	1	0	0	0	0	0	0	0	Bacteria	Proteobacteria	Alphaproteobacteria	Rhodobacterales	Rhodobacteraceae	Jannaschia	0	0.2	0	2	0.2	1
ASV_2357	0	0	0	0	0	0	0	6	0	0	0	0	0	0	0	Bacteria	Bacteroidota	Bacteroidia	Chitinophagales	Saprospiraceae	NA	0	0.2	0	2	0.2	1
ASV_2358	0	0	0	0	0	0	0	4	5	0	0	0	0	0	0	Bacteria	Proteobacteria	Gammaproteobacteria	Enterobacterales	Vibrionaceae	Enterovibrio	0	0.4	0	2	0.4	0.289
ASV_2359	0	0	0	0	0	0	0	0	5	0	0	0	0	0	0	Bacteria	Bacteroidota	Bacteroidia	Chitinophagales	Saprospiraceae	NA	0	0.2	0	2	0.2	1
ASV_2360	0	0	0	0	0	0	0	0	5	0	0	0	0	0	0	Bacteria	Patescibacteria	Gracilibacteria	JGI	0000069-P22	NA	0	0.2	0	2	0.2	1
ASV_2362	0	0	0	0	0	0	0	0	5	0	0	0	0	0	0	Bacteria	Patescibacteria	Gracilibacteria	JGI	0000069-P22	NA	0	0.2	0	2	0.2	1
ASV_2364	0	0	0	0	0	0	0	0	0	2	0	0	0	0	0	Bacteria	Bacteroidota	Bacteroidia	Chitinophagales	Saprospiraceae	NA	0	0.2	0	2	0.2	1
ASV_2365	0	0	0	0	0	0	0	0	0	3	0	0	0	0	0	Bacteria	Bdellovibrionota	Bdellovibrionia	Bacteriovoracales	Bacteriovoracaceae	Peredibacter	0	0.2	0	2	0.2	1
ASV_2368	0	0	0	0	0	0	0	0	0	3	0	0	0	0	0	Bacteria	Proteobacteria	Alphaproteobacteria	Rhodobacterales	Rhodobacteraceae	Octadecabacter	0	0.2	0	2	0.2	1
ASV_2370	0	0	0	0	0	0	0	0	0	8	0	0	0	0	0	Bacteria	Proteobacteria	Gammaproteobacteria	Enterobacterales	Alteromonadaceae	Aliiglaciecola	0	0.2	0	2	0.2	1
ASV_2371	0	0	0	0	0	0	0	0	0	2	0	0	0	0	0	Bacteria	Bacteroidota	Bacteroidia	Chitinophagales	Saprospiraceae	NA	0	0.2	0	2	0.2	1
ASV_2372	0	0	0	0	0	0	0	0	0	1	0	0	0	0	3	Bacteria	Myxococcota	Polyangia	Polyangiales	Eel-36e1D6	NA	0	0.05	0.15	3	0.15	1
ASV_2373	0	0	0	0	0	0	0	0	0	0	4	0	0	0	0	Bacteria	Proteobacteria	Gammaproteobacteria	Enterobacterales	Colwelliaceae	Colwellia	0	0	0.2	3	0.2	1
ASV_2375	0	0	0	0	0	0	0	0	0	0	5	0	0	0	0	Bacteria	Proteobacteria	Alphaproteobacteria	Rhizobiales	Stappiaceae	NA	0	0	0.2	3	0.2	1
ASV_2376	0	0	0	0	0	0	0	0	0	0	5	0	0	0	0	Bacteria	Proteobacteria	Alphaproteobacteria	Rhodobacterales	Rhodobacteraceae	Planktotalea	0	0	0.2	3	0.2	1
ASV_2377	0	0	0	0	0	0	0	0	0	0	6	0	0	0	0	Bacteria	Proteobacteria	Gammaproteobacteria	Enterobacterales	Alteromonadaceae	NA	0	0	0.2	3	0.2	1
ASV_2378	0	0	0	0	0	0	0	0	0	0	8	0	0	0	0	Bacteria	Myxococcota	Polyangia	Haliangiales	Haliangiaceae	Haliangium	0	0	0.2	3	0.2	1
ASV_2379	0	0	0	0	0	0	0	0	0	0	3	0	0	0	0	Bacteria	Planctomycetota	Planctomycetes	Pirellulales	Pirellulaceae	Rhodopirellula	0	0	0.2	3	0.2	1
ASV_2380	0	0	0	0	0	0	0	0	0	0	7	0	0	0	0	Bacteria	Proteobacteria	Gammaproteobacteria	Gammaproteobacteria	Incertae	Sedis	0	0	0.2	3	0.2	1
ASV_2383	0	0	0	0	0	0	0	0	0	0	0	2	0	0	0	Bacteria	Verrucomicrobiota	Verrucomicrobiae	Verrucomicrobiales	DEV007	NA	0	0	0.2	3	0.2	1
ASV_2384	0	0	0	0	0	0	0	0	0	0	0	7	0	0	0	Bacteria	Proteobacteria	Gammaproteobacteria	Enterobacterales	Colwelliaceae	Thalassotalea	0	0	0.2	3	0.2	1
ASV_2386	0	0	0	0	0	0	0	0	0	0	0	3	0	0	0	Bacteria	Proteobacteria	Gammaproteobacteria	Enterobacterales	Vibrionaceae	Vibrio	0	0	0.2	3	0.2	1
ASV_2387	0	0	0	0	0	0	0	0	0	0	0	5	0	0	0	Bacteria	Bacteroidota	Bacteroidia	Flavobacteriales	Cryomorphaceae	NA	0	0	0.2	3	0.2	1
ASV_2388	0	0	0	0	0	0	0	0	0	0	0	7	0	0	0	Bacteria	Proteobacteria	Gammaproteobacteria	Enterobacterales	Colwelliaceae	Thalassotalea	0	0	0.2	3	0.2	1
ASV_2389	0	0	0	0	0	0	0	0	0	0	0	5	0	0	0	Bacteria	Bacteroidota	Bacteroidia	Cytophagales	Cyclobacteriaceae	Fabibacter	0	0	0.2	3	0.2	1
ASV_2390	0	0	0	0	0	0	0	0	0	0	0	5	0	0	0	Bacteria	Bacteroidota	Bacteroidia	Flavobacteriales	Flavobacteriaceae	Algitalea	0	0	0.2	3	0.2	1
ASV_2391	0	0	0	0	0	0	0	0	0	0	0	4	0	0	0	Bacteria	Patescibacteria	Parcubacteria	Candidatus	Campbellbacteria	NA	0	0	0.2	3	0.2	1
ASV_2392	0	0	0	0	0	0	0	0	0	0	0	3	0	0	0	Bacteria	Proteobacteria	Gammaproteobacteria	Steroidobacterales	Woeseiaceae	Woeseia	0	0	0.2	3	0.2	1
ASV_2393	0	0	0	0	0	0	0	0	0	0	0	6	0	0	0	Bacteria	Bacteroidota	Bacteroidia	Flavobacteriales	Flavobacteriaceae	Dokdonia	0	0	0.2	3	0.2	1
ASV_2394	0	0	0	0	0	0	0	0	0	0	0	2	0	0	0	Bacteria	Bacteroidota	Bacteroidia	Chitinophagales	Saprospiraceae	Lewinella	0	0	0.2	3	0.2	1
ASV_2395	0	0	0	0	0	0	0	0	0	0	0	3	0	0	0	Bacteria	Proteobacteria	Gammaproteobacteria	UBA10353	marine	group	0	0	0.2	3	0.2	1
ASV_2396	0	0	0	0	0	0	0	0	0	0	0	4	0	0	0	Bacteria	Proteobacteria	Alphaproteobacteria	Parvibaculales	PS1	clade	0	0	0.2	3	0.2	1
ASV_2397	0	0	0	0	0	0	0	0	0	0	0	8	0	0	0	Bacteria	Verrucomicrobiota	Verrucomicrobiae	Verrucomicrobiales	DEV007	NA	0	0	0.2	3	0.2	1
ASV_2398	0	0	0	0	0	0	0	0	0	0	0	3	0	0	0	Bacteria	Bdellovibrionota	Bdellovibrionia	Bacteriovoracales	Bacteriovoracaceae	Peredibacter	0	0	0.2	3	0.2	1
ASV_2399	0	0	0	0	0	0	0	0	0	0	0	4	0	0	1	Bacteria	Proteobacteria	Gammaproteobacteria	Pseudomonadales	Spongiibacteraceae	BD1-7	0	0	0.4	3	0.4	0.27
ASV_2400	0	0	0	0	0	0	0	0	0	0	0	5	0	2	0	Bacteria	Bacteroidota	Bacteroidia	Cytophagales	Cyclobacteriaceae	NA	0	0	0.4	3	0.4	0.301
ASV_2405	0	0	0	0	0	0	0	0	0	0	0	0	6	0	0	Bacteria	Bacteroidota	Bacteroidia	Flavobacteriales	Flavobacteriaceae	Hyunsoonleella	0	0	0.2	3	0.2	1
ASV_2406	0	0	0	0	0	0	0	0	0	0	0	0	3	0	1	Bacteria	Bacteroidota	Bacteroidia	Flavobacteriales	Crocinitomicaceae	NA	0	0	0.4	3	0.4	0.291
ASV_2407	0	0	0	0	0	0	0	0	0	0	0	0	0	9	0	Bacteria	Bacteroidota	Bacteroidia	Chitinophagales	Saprospiraceae	NA	0	0	0.2	3	0.2	1
ASV_2408	0	0	0	0	0	0	0	0	0	0	0	0	0	14	0	Bacteria	Proteobacteria	Gammaproteobacteria	Enterobacterales	Shewanellaceae	Psychrobium	0	0	0.2	3	0.2	1
ASV_2409	0	0	0	0	0	0	0	0	0	0	0	0	0	5	0	Bacteria	Bdellovibrionota	Bdellovibrionia	Bacteriovoracales	Bacteriovoracaceae	Peredibacter	0	0	0.2	3	0.2	1
ASV_2411	0	0	0	0	0	0	0	0	0	0	0	0	0	7	0	Bacteria	Bacteroidota	Bacteroidia	Chitinophagales	Saprospiraceae	NA	0	0	0.2	3	0.2	1
ASV_2413	0	0	0	0	0	0	0	0	0	0	0	0	0	0	6	Bacteria	Proteobacteria	Gammaproteobacteria	Pseudomonadales	Spongiibacteraceae	Oceanicoccus	0	0	0.2	3	0.2	1
ASV_2414	0	0	0	0	0	0	0	0	0	0	0	0	0	0	6	Bacteria	Proteobacteria	Gammaproteobacteria	Pseudomonadales	Halieaceae	Halioglobus	0	0	0.2	3	0.2	1
ASV_2415	0	0	0	0	0	0	0	0	0	0	0	0	0	0	8	Bacteria	Bacteroidota	Bacteroidia	Flavobacteriales	Crocinitomicaceae	Crocinitomix	0	0	0.2	3	0.2	1
ASV_2416	0	0	0	0	0	0	0	0	0	0	0	0	0	0	5	Bacteria	Proteobacteria	Gammaproteobacteria	Enterobacterales	Colwelliaceae	Thalassotalea	0	0	0.2	3	0.2	1
ASV_2417	0	0	0	0	0	0	0	0	0	0	0	0	0	0	11	Bacteria	Verrucomicrobiota	Verrucomicrobiae	Verrucomicrobiales	DEV007	NA	0	0	0.2	3	0.2	1
ASV_2418	0	0	0	0	0	0	0	0	0	0	0	0	0	0	7	Bacteria	Bacteroidota	Bacteroidia	Flavobacteriales	Flavobacteriaceae	Winogradskyella	0	0	0.2	3	0.2	1
ASV_2419	0	0	0	0	0	0	0	0	0	0	0	0	0	0	5	Bacteria	Proteobacteria	Alphaproteobacteria	Micavibrionales	Micavibrionaceae	NA	0	0	0.2	3	0.2	1
ASV_2421	0	0	0	0	0	0	0	0	0	0	0	0	0	0	4	Bacteria	Proteobacteria	Alphaproteobacteria	Rhodobacterales	Rhodobacteraceae	NA	0	0	0.2	3	0.2	1
ASV_2422	0	0	0	0	0	0	0	0	0	0	0	0	0	0	3	Bacteria	Bacteroidota	Bacteroidia	Chitinophagales	Saprospiraceae	NA	0	0	0.2	3	0.2	1
ASV_2423	0	0	0	0	0	0	0	0	0	0	0	0	0	0	8	Bacteria	Bacteroidota	Bacteroidia	Flavobacteriales	Flavobacteriaceae	Tenacibaculum	0	0	0.2	3	0.2	1
ASV_2424	0	0	0	0	0	0	0	0	0	0	0	0	0	0	1	Bacteria	Proteobacteria	Alphaproteobacteria	Micavibrionales	Micavibrionaceae	NA	0	0	0.2	3	0.2	1
ASV_2425	0	0	0	0	0	0	0	0	0	0	0	0	0	0	5	Bacteria	Bacteroidota	Bacteroidia	Chitinophagales	Saprospiraceae	NA	0	0	0.2	3	0.2	1
ASV_2426	0	0	0	0	0	0	0	0	0	0	0	0	0	0	1	Bacteria	Proteobacteria	Alphaproteobacteria	Rhodobacterales	Rhodobacteraceae	Yoonia-Loktanella	0	0	0.2	3	0.2	1
ASV_2427	0	0	0	0	0	0	0	0	0	0	0	0	0	0	7	Bacteria	Proteobacteria	Gammaproteobacteria	Pseudomonadales	Halieaceae	Halioglobus	0	0	0.2	3	0.2	1
ASV_2428	0	0	0	0	0	0	0	0	0	0	0	0	0	0	3	Bacteria	Proteobacteria	Gammaproteobacteria	Thiotrichales	Thiotrichaceae	NA	0	0	0.2	3	0.2	1
ASV_2429	0	0	0	0	0	0	0	0	0	0	0	0	0	0	5	Bacteria	Verrucomicrobiota	Verrucomicrobiae	Verrucomicrobiales	DEV007	NA	0	0	0.2	3	0.2	1
ASV_2430	0	0	0	0	0	0	0	0	0	0	0	0	0	0	8	Bacteria	Proteobacteria	Gammaproteobacteria	Pseudomonadales	Pseudohongiellaceae	Pseudohongiella	0	0	0.2	3	0.2	1
ASV_2431	0	0	0	0	0	0	0	0	0	0	0	0	0	0	6	Bacteria	Proteobacteria	Alphaproteobacteria	Caulobacterales	Hyphomonadaceae	NA	0	0	0.2	3	0.2	1
ASV_2432	0	0	0	0	0	0	0	0	0	0	0	0	0	0	6	Bacteria	Proteobacteria	Alphaproteobacteria	Rhodobacterales	Rhodobacteraceae	NA	0	0	0.2	3	0.2	1
ASV_2433	0	0	0	0	0	0	0	0	0	0	0	0	0	0	3	Bacteria	Proteobacteria	Alphaproteobacteria	Rickettsiales	SM2D12	NA	0	0	0.2	3	0.2	1
ASV_2435	3	0	0	0	0	0	0	0	0	0	0	0	0	0	0	Bacteria	Proteobacteria	Gammaproteobacteria	Pseudomonadales	Marinomonadaceae	Marinomonas	0.2	0	0	1	0.2	1
ASV_2436	7	0	0	0	0	0	0	0	0	0	0	0	0	0	0	Bacteria	Bdellovibrionota	Bdellovibrionia	Bacteriovoracales	Bacteriovoracaceae	Peredibacter	0.2	0	0	1	0.2	1
ASV_2437	0	0	4	0	0	0	0	0	0	0	0	0	0	0	0	Bacteria	Bacteroidota	Bacteroidia	Flavobacteriales	Flavobacteriaceae	Marixanthomonas	0.2	0	0	1	0.2	1
ASV_2438	3	0	0	0	0	0	0	3	0	0	0	0	0	0	0	Bacteria	Bacteroidota	Bacteroidia	Chitinophagales	Saprospiraceae	NA	0.1	0.1	0	1	0.1	1
ASV_2439	3	0	0	0	0	0	0	0	0	0	0	2	0	0	0	Bacteria	Myxococcota	Polyangia	Polyangiales	Sandaracinaceae	NA	0.12	0	0.08	1	0.12	1
ASV_2441	0	0	0	0	0	0	0	0	0	0	0	0	0	9	0	Bacteria	Bacteroidota	Bacteroidia	Flavobacteriales	NS9	marine	0	0	0.2	3	0.2	1
ASV_2442	0	4	0	0	0	0	0	0	0	0	0	0	0	0	0	Bacteria	Patescibacteria	Gracilibacteria	JGI	0000069-P22	NA	0.2	0	0	1	0.2	1
ASV_2444	0	5	0	0	0	0	0	0	0	0	0	0	0	0	0	Bacteria	Patescibacteria	Parcubacteria	Candidatus	Campbellbacteria	NA	0.2	0	0	1	0.2	1
ASV_2445	0	6	0	0	0	0	0	0	0	0	0	0	0	0	0	Bacteria	Bacteroidota	Bacteroidia	Chitinophagales	Saprospiraceae	NA	0.2	0	0	1	0.2	1
ASV_2446	0	3	0	0	0	0	0	0	0	0	0	0	0	0	0	Bacteria	Bacteroidota	Bacteroidia	Flavobacteriales	Flavobacteriaceae	NA	0.2	0	0	1	0.2	1
ASV_2448	0	0	5	0	0	0	0	0	0	0	0	0	0	0	0	Bacteria	Bacteroidota	Bacteroidia	Chitinophagales	Saprospiraceae	Aureispira	0.2	0	0	1	0.2	1
ASV_2449	0	0	6	0	0	0	0	0	0	0	0	0	0	0	0	Bacteria	Patescibacteria	Gracilibacteria	JGI	0000069-P22	NA	0.2	0	0	1	0.2	1
ASV_2450	0	0	4	0	0	0	0	0	0	0	0	0	0	0	0	Bacteria	Proteobacteria	Alphaproteobacteria	Micavibrionales	Micavibrionaceae	NA	0.2	0	0	1	0.2	1
ASV_2452	0	0	0	0	0	0	0	0	0	0	0	0	1	0	3	Bacteria	Myxococcota	Polyangia	Polyangiales	Sandaracinaceae	NA	0	0	0.4	3	0.4	0.289
ASV_2453	0	0	0	3	0	0	0	0	0	0	0	0	0	0	0	Bacteria	Proteobacteria	Gammaproteobacteria	Arenicellales	Arenicellaceae	Perspicuibacter	0.2	0	0	1	0.2	1
ASV_2454	0	0	0	0	0	0	1	0	0	0	0	0	0	0	0	Bacteria	Proteobacteria	Alphaproteobacteria	Rickettsiales	SM2D12	NA	0	0.2	0	2	0.2	1
ASV_2456	0	0	0	0	0	0	6	0	0	0	0	0	0	0	0	Bacteria	Bacteroidota	Bacteroidia	Flavobacteriales	Flavobacteriaceae	NA	0	0.2	0	2	0.2	1
ASV_2458	0	0	0	0	0	0	1	5	0	0	0	0	0	0	0	Bacteria	Patescibacteria	Parcubacteria	Candidatus	Kaiserbacteria	NA	0	0.4	0	2	0.4	0.263
ASV_2459	0	0	0	0	0	0	0	8	0	0	0	0	0	0	0	Bacteria	Bdellovibrionota	Bdellovibrionia	Bacteriovoracales	Bacteriovoracaceae	Peredibacter	0	0.2	0	2	0.2	1
ASV_2462	0	0	0	0	0	0	0	2	0	0	0	0	0	0	0	Bacteria	Bacteroidota	Bacteroidia	Cytophagales	Cyclobacteriaceae	Fulvivirga	0	0.2	0	2	0.2	1
ASV_2464	0	0	0	0	0	0	0	2	0	0	0	0	0	0	0	Bacteria	Proteobacteria	Alphaproteobacteria	Rhodobacterales	Rhodobacteraceae	Roseobacter	0	0.2	0	2	0.2	1
ASV_2465	0	0	0	0	0	0	0	0	5	0	0	0	0	0	0	Bacteria	Planctomycetota	Planctomycetes	Pirellulales	Pirellulaceae	Blastopirellula	0	0.2	0	2	0.2	1
ASV_2467	0	0	0	0	0	0	0	0	2	2	0	0	0	0	0	Bacteria	Bacteroidota	Bacteroidia	Chitinophagales	Saprospiraceae	NA	0	0.4	0	2	0.4	0.291
ASV_2470	0	0	0	0	0	0	0	0	0	2	0	0	0	0	0	Bacteria	Proteobacteria	Gammaproteobacteria	UBA10353	marine	group	0	0.2	0	2	0.2	1
ASV_2471	0	0	0	0	0	0	0	0	0	6	0	0	0	0	0	Bacteria	Patescibacteria	Parcubacteria	Candidatus	Campbellbacteria	NA	0	0.2	0	2	0.2	1
ASV_2472	0	0	0	0	0	0	0	0	0	3	0	0	0	0	0	Bacteria	Bacteroidota	Bacteroidia	Flavobacteriales	Weeksellaceae	NA	0	0.2	0	2	0.2	1
ASV_2473	0	0	0	0	0	0	0	0	0	3	0	0	0	0	0	Bacteria	Bacteroidota	Bacteroidia	Chitinophagales	Chitinophagaceae	Taibaiella	0	0.2	0	2	0.2	1
ASV_2474	0	0	0	0	0	0	0	0	0	1	0	0	0	0	3	Bacteria	Bacteroidota	Bacteroidia	Chitinophagales	Saprospiraceae	NA	0	0.05	0.15	3	0.15	1
ASV_2475	0	0	0	0	0	0	0	0	0	0	6	0	0	0	0	Bacteria	Bacteroidota	Bacteroidia	Flavobacteriales	NS9	marine	0	0	0.2	3	0.2	1
ASV_2476	0	0	0	0	0	0	0	0	0	0	3	0	0	0	0	Bacteria	Proteobacteria	Gammaproteobacteria	Enterobacterales	Alteromonadaceae	NA	0	0	0.2	3	0.2	1
ASV_2479	0	0	0	0	0	0	0	0	0	0	6	0	0	0	0	Bacteria	Proteobacteria	Gammaproteobacteria	Enterobacterales	Psychromonadaceae	Agarivorans	0	0	0.2	3	0.2	1
ASV_2480	0	0	0	0	0	0	0	0	0	0	2	0	0	0	0	Bacteria	Bdellovibrionota	Bdellovibrionia	Bacteriovoracales	Bacteriovoracaceae	NA	0	0	0.2	3	0.2	1
ASV_2481	0	0	0	0	0	0	0	0	0	0	3	0	0	0	0	Bacteria	Proteobacteria	Gammaproteobacteria	Granulosicoccales	Granulosicoccaceae	Granulosicoccus	0	0	0.2	3	0.2	1
ASV_2483	0	0	0	0	0	0	0	0	0	0	6	0	0	0	0	Bacteria	Bdellovibrionota	Bdellovibrionia	Bacteriovoracales	Bacteriovoracaceae	Peredibacter	0	0	0.2	3	0.2	1
ASV_2484	0	0	0	0	0	0	0	0	0	0	2	0	0	0	0	Bacteria	Proteobacteria	Gammaproteobacteria	Thiotrichales	Thiotrichaceae	Leucothrix	0	0	0.2	3	0.2	1
ASV_2485	0	0	0	0	0	0	0	0	0	0	2	0	0	0	0	Bacteria	Bacteroidota	Bacteroidia	Flavobacteriales	Flavobacteriaceae	Algitalea	0	0	0.2	3	0.2	1
ASV_2486	0	0	0	0	0	0	0	0	0	0	3	0	0	2	0	Bacteria	Bacteroidota	Bacteroidia	Chitinophagales	Saprospiraceae	NA	0	0	0.4	3	0.4	0.295
ASV_2487	0	0	0	0	0	0	0	0	0	0	2	2	0	0	0	Bacteria	Bdellovibrionota	Oligoflexia	Oligoflexales	Oligoflexaceae	NA	0	0	0.4	3	0.4	0.268
ASV_2488	0	0	0	0	0	0	0	0	0	0	1	6	0	0	0	Bacteria	Bacteroidota	Bacteroidia	Flavobacteriales	Flavobacteriaceae	NA	0	0	0.4	3	0.4	0.3
ASV_2490	0	0	0	0	0	0	0	0	0	0	0	5	0	0	0	Bacteria	Bacteroidota	Bacteroidia	Chitinophagales	Saprospiraceae	NA	0	0	0.2	3	0.2	1
ASV_2491	0	0	0	0	0	0	0	0	0	0	0	6	0	0	0	Bacteria	Bacteroidota	Bacteroidia	Flavobacteriales	NS9	marine	0	0	0.2	3	0.2	1
ASV_2492	0	0	0	0	0	0	0	0	0	0	0	4	0	0	0	Bacteria	Proteobacteria	Gammaproteobacteria	Coxiellales	Coxiellaceae	Coxiella	0	0	0.2	3	0.2	1
ASV_2493	0	0	0	0	0	0	0	0	0	0	0	7	0	0	0	Bacteria	Bacteroidota	Bacteroidia	Chitinophagales	Saprospiraceae	NA	0	0	0.2	3	0.2	1
ASV_2496	0	0	0	0	0	0	0	0	0	0	0	4	0	0	0	Bacteria	Proteobacteria	Gammaproteobacteria	Pseudomonadales	Halieaceae	Parahaliea	0	0	0.2	3	0.2	1
ASV_2497	0	0	0	0	0	0	0	0	0	0	0	5	0	0	0	Bacteria	Patescibacteria	Parcubacteria	Candidatus	Kaiserbacteria	NA	0	0	0.2	3	0.2	1
ASV_2498	0	0	0	0	0	0	0	0	0	0	0	6	0	0	0	Bacteria	Bacteroidota	Bacteroidia	Flavobacteriales	Flavobacteriaceae	Tenacibaculum	0	0	0.2	3	0.2	1
ASV_2499	0	0	0	0	0	0	0	0	0	0	0	2	0	0	0	Bacteria	Bacteroidota	Bacteroidia	Flavobacteriales	Flavobacteriaceae	Flavicella	0	0	0.2	3	0.2	1
ASV_2501	0	0	0	0	0	0	0	0	0	0	0	4	0	0	0	Bacteria	Proteobacteria	Gammaproteobacteria	Enterobacterales	Vibrionaceae	Vibrio	0	0	0.2	3	0.2	1
ASV_2502	0	0	0	0	0	0	0	0	0	0	0	3	0	0	0	Bacteria	Bacteroidota	Bacteroidia	Flavobacteriales	Flavobacteriaceae	NA	0	0	0.2	3	0.2	1
ASV_2503	0	0	0	0	0	0	0	0	0	0	0	3	0	0	0	Bacteria	Proteobacteria	Gammaproteobacteria	Enterobacterales	Alteromonadaceae	Aliiglaciecola	0	0	0.2	3	0.2	1
ASV_2504	0	0	0	0	0	0	0	0	0	0	0	6	0	0	0	Bacteria	Verrucomicrobiota	Verrucomicrobiae	Verrucomicrobiales	Rubritaleaceae	Rubritalea	0	0	0.2	3	0.2	1
ASV_2505	0	0	0	0	0	0	0	0	0	0	0	7	0	0	0	Bacteria	Bdellovibrionota	Bdellovibrionia	Bacteriovoracales	Bacteriovoracaceae	Peredibacter	0	0	0.2	3	0.2	1
ASV_2507	0	0	0	0	0	0	0	0	0	0	0	7	0	0	0	Bacteria	Bacteroidota	Bacteroidia	Chitinophagales	Saprospiraceae	Portibacter	0	0	0.2	3	0.2	1
ASV_2508	0	0	0	0	0	0	0	0	0	0	0	5	0	0	0	Bacteria	Proteobacteria	Gammaproteobacteria	Enterobacterales	Colwelliaceae	Colwellia	0	0	0.2	3	0.2	1
ASV_2509	0	0	0	0	0	0	0	0	0	0	0	4	0	0	0	Bacteria	Bacteroidota	Bacteroidia	Flavobacteriales	Flavobacteriaceae	NA	0	0	0.2	3	0.2	1
ASV_2510	0	0	0	0	0	0	0	0	0	0	0	4	2	0	0	Bacteria	Bacteroidota	Bacteroidia	Cytophagales	Flammeovirgaceae	NA	0	0	0.4	3	0.4	0.276
ASV_2511	0	0	0	0	0	0	0	0	0	0	0	3	0	0	6	Bacteria	Bacteroidota	Bacteroidia	Chitinophagales	Saprospiraceae	NA	0	0	0.4	3	0.4	0.292
ASV_2514	0	0	0	0	0	0	0	0	0	0	0	0	3	0	0	Bacteria	Proteobacteria	Alphaproteobacteria	Rhodobacterales	Rhodobacteraceae	NA	0	0	0.2	3	0.2	1
ASV_2517	0	0	0	0	0	0	0	0	0	0	0	0	5	0	0	Bacteria	Bacteroidota	Bacteroidia	Cytophagales	Cyclobacteriaceae	Fulvivirga	0	0	0.2	3	0.2	1
ASV_2518	0	0	0	0	0	0	0	0	0	0	0	0	0	11	0	Bacteria	Bacteroidota	Bacteroidia	Flavobacteriales	Crocinitomicaceae	Crocinitomix	0	0	0.2	3	0.2	1
ASV_2520	0	0	0	0	0	0	0	0	0	0	0	0	0	11	0	Bacteria	Bacteroidota	Bacteroidia	Chitinophagales	Saprospiraceae	NA	0	0	0.2	3	0.2	1
ASV_2521	0	0	0	0	0	0	0	0	0	0	0	0	0	0	5	Bacteria	Patescibacteria	Gracilibacteria	Absconditabacteriales	(SR1)	NA	0	0	0.2	3	0.2	1
ASV_2522	0	0	0	0	0	0	0	0	0	0	0	0	0	0	6	Bacteria	Bacteroidota	Bacteroidia	Flavobacteriales	Flavobacteriaceae	Dokdonia	0	0	0.2	3	0.2	1
ASV_2523	0	0	0	0	0	0	0	0	0	0	0	0	0	0	3	Bacteria	Verrucomicrobiota	Verrucomicrobiae	Opitutales	Opitutaceae	Diplosphaera	0	0	0.2	3	0.2	1
ASV_2524	0	0	0	0	0	0	0	0	0	0	0	0	0	0	6	Bacteria	Bacteroidota	Bacteroidia	Chitinophagales	Saprospiraceae	Lewinella	0	0	0.2	3	0.2	1
ASV_2525	0	0	0	0	0	0	0	0	0	0	0	0	0	0	5	Bacteria	Proteobacteria	Gammaproteobacteria	Pseudomonadales	Halieaceae	Halioglobus	0	0	0.2	3	0.2	1
ASV_2526	0	0	0	0	0	0	0	0	0	0	0	0	0	0	7	Bacteria	Bacteroidota	Bacteroidia	Flavobacteriales	Cryomorphaceae	Owenweeksia	0	0	0.2	3	0.2	1
ASV_2527	0	0	0	0	0	0	0	0	0	0	0	0	0	0	6	Bacteria	Proteobacteria	Gammaproteobacteria	Pseudomonadales	Halieaceae	Halioglobus	0	0	0.2	3	0.2	1
ASV_2528	0	0	0	0	0	0	0	0	0	0	0	0	0	0	7	Bacteria	Proteobacteria	Gammaproteobacteria	Pseudomonadales	Halieaceae	OM60(NOR5)	0	0	0.2	3	0.2	1
ASV_2530	0	0	0	0	0	0	0	0	0	0	0	0	0	0	9	Bacteria	Proteobacteria	Alphaproteobacteria	Rhodobacterales	Rhodobacteraceae	Roseobacter	0	0	0.2	3	0.2	1
ASV_2531	0	0	0	0	0	0	0	0	0	0	0	0	0	0	4	Bacteria	Proteobacteria	Gammaproteobacteria	Steroidobacterales	Woeseiaceae	Woeseia	0	0	0.2	3	0.2	1
ASV_2532	0	0	0	0	0	0	0	0	0	0	0	0	0	0	5	Bacteria	Bacteroidota	Bacteroidia	Flavobacteriales	Flavobacteriaceae	NA	0	0	0.2	3	0.2	1
ASV_2533	0	0	0	0	0	0	0	0	0	0	0	0	0	0	7	Bacteria	Proteobacteria	Gammaproteobacteria	Pseudomonadales	Halieaceae	Halioglobus	0	0	0.2	3	0.2	1
ASV_2534	0	0	0	0	0	0	0	0	0	0	0	0	0	0	6	Bacteria	Proteobacteria	Gammaproteobacteria	Pseudomonadales	OM182	clade	0	0	0.2	3	0.2	1
ASV_2535	0	0	0	0	0	0	0	0	0	0	0	0	0	0	7	Bacteria	Verrucomicrobiota	Verrucomicrobiae	Verrucomicrobiales	Rubritaleaceae	Rubritalea	0	0	0.2	3	0.2	1
ASV_2536	0	0	0	0	0	0	0	0	0	0	0	0	0	0	2	Bacteria	Bacteroidota	Bacteroidia	Flavobacteriales	Cryomorphaceae	NA	0	0	0.2	3	0.2	1
ASV_2537	0	0	0	0	0	0	0	0	0	0	0	0	0	0	7	Bacteria	Verrucomicrobiota	Verrucomicrobiae	Verrucomicrobiales	DEV007	NA	0	0	0.2	3	0.2	1
ASV_2538	0	0	0	0	0	0	0	0	0	0	0	0	0	0	5	Bacteria	Bacteroidota	Bacteroidia	Flavobacteriales	Cryomorphaceae	NA	0	0	0.2	3	0.2	1
ASV_2539	0	0	0	0	0	0	0	0	0	0	0	0	0	0	6	Bacteria	Verrucomicrobiota	Verrucomicrobiae	Verrucomicrobiales	DEV007	NA	0	0	0.2	3	0.2	1
ASV_2540	0	0	0	0	0	0	0	0	0	0	0	0	0	0	7	Bacteria	Proteobacteria	Alphaproteobacteria	Micavibrionales	Micavibrionaceae	NA	0	0	0.2	3	0.2	1
ASV_2541	0	0	0	0	0	0	0	0	0	0	0	0	0	0	9	Bacteria	Planctomycetota	Planctomycetes	Pirellulales	Pirellulaceae	Pirellula	0	0	0.2	3	0.2	1
ASV_2543	3	0	0	0	0	0	0	0	0	0	0	0	0	0	0	Bacteria	Bacteroidota	Bacteroidia	Chitinophagales	Saprospiraceae	Portibacter	0.2	0	0	1	0.2	1
ASV_2544	2	0	0	0	0	0	0	0	0	0	0	0	0	0	0	Bacteria	Bacteroidota	Bacteroidia	Chitinophagales	Saprospiraceae	NA	0.2	0	0	1	0.2	1
ASV_2547	3	2	0	0	0	0	0	0	0	0	0	0	0	0	0	Bacteria	Patescibacteria	Gracilibacteria	Absconditabacteriales	(SR1)	NA	0.4	0	0	1	0.4	0.31
ASV_2550	0	0	0	0	0	0	0	2	0	0	0	0	0	0	0	Bacteria	Bacteroidota	Bacteroidia	Chitinophagales	Saprospiraceae	NA	0	0.2	0	2	0.2	1
ASV_2551	0	0	2	0	0	0	0	0	0	0	0	1	0	0	0	Bacteria	Patescibacteria	Gracilibacteria	Absconditabacteriales	(SR1)	NA	0.133333	0	0.0666667	1	0.133333	1
ASV_2553	0	0	0	7	0	0	0	0	0	0	0	0	0	0	0	Bacteria	Proteobacteria	Gammaproteobacteria	Granulosicoccales	Granulosicoccaceae	Granulosicoccus	0.2	0	0	1	0.2	1
ASV_2556	0	0	0	0	4	0	0	0	0	0	0	0	0	0	0	Bacteria	Patescibacteria	Parcubacteria	Candidatus	Campbellbacteria	NA	0.2	0	0	1	0.2	1
ASV_2559	0	0	0	0	0	0	6	0	0	0	0	0	0	0	0	Bacteria	Bacteroidota	Bacteroidia	Flavobacteriales	NS9	marine	0	0.2	0	2	0.2	1
ASV_2561	0	0	0	0	0	0	0	7	0	0	0	0	0	0	0	Bacteria	Verrucomicrobiota	Verrucomicrobiae	Verrucomicrobiales	DEV007	NA	0	0.2	0	2	0.2	1
ASV_2562	0	0	0	0	0	0	0	5	0	0	0	0	0	0	0	Bacteria	Bacteroidota	Bacteroidia	Chitinophagales	Saprospiraceae	Portibacter	0	0.2	0	2	0.2	1
ASV_2563	0	0	0	0	0	0	0	7	0	0	0	0	0	0	0	Bacteria	Bacteroidota	Bacteroidia	Chitinophagales	Saprospiraceae	NA	0	0.2	0	2	0.2	1
ASV_2564	0	0	0	0	0	0	0	3	0	0	0	0	0	0	0	Bacteria	Bacteroidota	Bacteroidia	Flavobacteriales	Flavobacteriaceae	Actibacter	0	0.2	0	2	0.2	1
ASV_2565	0	0	0	0	0	0	0	6	0	0	0	0	0	0	0	Bacteria	Proteobacteria	Gammaproteobacteria	Steroidobacterales	Woeseiaceae	Woeseia	0	0.2	0	2	0.2	1
ASV_2567	0	0	0	0	0	0	0	4	0	0	0	0	0	0	0	Bacteria	Bdellovibrionota	Bdellovibrionia	Bacteriovoracales	Bacteriovoracaceae	NA	0	0.2	0	2	0.2	1
ASV_2568	0	0	0	0	0	0	0	0	2	0	0	0	0	0	0	Bacteria	Bacteroidota	Bacteroidia	Chitinophagales	Saprospiraceae	NA	0	0.2	0	2	0.2	1
ASV_2569	0	0	0	0	0	0	0	0	4	0	0	0	0	0	0	Bacteria	Bacteroidota	Bacteroidia	Chitinophagales	Saprospiraceae	NA	0	0.2	0	2	0.2	1
ASV_2570	0	0	0	0	0	0	0	0	3	0	0	0	0	0	0	Bacteria	Proteobacteria	Alphaproteobacteria	Caulobacterales	Hyphomonadaceae	NA	0	0.2	0	2	0.2	1
ASV_2571	0	0	0	0	0	0	0	0	6	0	0	0	0	0	0	Bacteria	SAR324	clade(Marine	group	B)	NA	0	0.2	0	2	0.2	1
ASV_2573	0	0	0	0	0	0	0	0	4	0	0	0	0	0	0	Bacteria	Bacteroidota	Bacteroidia	Chitinophagales	Saprospiraceae	NA	0	0.2	0	2	0.2	1
ASV_2575	0	0	0	0	0	0	0	0	0	3	0	0	0	0	0	Bacteria	Bacteroidota	Bacteroidia	Cytophagales	Cyclobacteriaceae	Reichenbachiella	0	0.2	0	2	0.2	1
ASV_2579	0	0	0	0	0	0	0	0	0	2	0	0	0	0	0	Bacteria	Proteobacteria	Gammaproteobacteria	Thiotrichales	Thiotrichaceae	Thiothrix	0	0.2	0	2	0.2	1
ASV_2581	0	0	0	0	0	0	0	0	0	0	4	0	0	0	0	Bacteria	Proteobacteria	Gammaproteobacteria	Pseudomonadales	Halieaceae	NA	0	0	0.2	3	0.2	1
ASV_2582	0	0	0	0	0	0	0	0	0	0	5	0	0	0	0	Bacteria	Verrucomicrobiota	Verrucomicrobiae	Opitutales	Puniceicoccaceae	Lentimonas	0	0	0.2	3	0.2	1
ASV_2583	0	0	0	0	0	0	0	0	0	0	2	0	0	0	0	Bacteria	Bacteroidota	Bacteroidia	Chitinophagales	Saprospiraceae	NA	0	0	0.2	3	0.2	1
ASV_2584	0	0	0	0	0	0	0	0	0	0	6	0	0	0	0	Bacteria	Proteobacteria	Alphaproteobacteria	Rhodobacterales	Rhodobacteraceae	Lentibacter	0	0	0.2	3	0.2	1
ASV_2588	0	0	0	0	0	0	0	0	0	0	7	0	0	0	0	Bacteria	Bacteroidota	Bacteroidia	Flavobacteriales	Flavobacteriaceae	Hoppeia	0	0	0.2	3	0.2	1
ASV_2589	0	0	0	0	0	0	0	0	0	0	6	0	0	0	0	Bacteria	Proteobacteria	Gammaproteobacteria	Enterobacterales	Colwelliaceae	Thalassotalea	0	0	0.2	3	0.2	1
ASV_2591	0	0	0	0	0	0	0	0	0	0	1	0	0	0	4	Bacteria	Bacteroidota	Bacteroidia	Flavobacteriales	Cryomorphaceae	NA	0	0	0.4	3	0.4	0.29
ASV_2592	0	0	0	0	0	0	0	0	0	0	0	7	0	0	0	Bacteria	Bacteroidota	Bacteroidia	Flavobacteriales	Schleiferiaceae	Schleiferia	0	0	0.2	3	0.2	1
ASV_2593	0	0	0	0	0	0	0	0	0	0	0	6	0	0	0	Bacteria	Proteobacteria	Gammaproteobacteria	Granulosicoccales	Granulosicoccaceae	Granulosicoccus	0	0	0.2	3	0.2	1
ASV_2594	0	0	0	0	0	0	0	0	0	0	0	1	0	0	0	Bacteria	Bacteroidota	Bacteroidia	Flavobacteriales	Flavobacteriaceae	Costertonia	0	0	0.2	3	0.2	1
ASV_2595	0	0	0	0	0	0	0	0	0	0	0	8	0	0	0	Bacteria	Proteobacteria	Gammaproteobacteria	Chromatiales	Chromatiaceae	Candidatus	0	0	0.2	3	0.2	1
ASV_2596	0	0	0	0	0	0	0	0	0	0	0	2	0	0	0	Bacteria	Proteobacteria	Alphaproteobacteria	Puniceispirillales	SAR116	clade	0	0	0.2	3	0.2	1
ASV_2597	0	0	0	0	0	0	0	0	0	0	0	3	0	0	0	Bacteria	Proteobacteria	Gammaproteobacteria	Arenicellales	Arenicellaceae	Arenicella	0	0	0.2	3	0.2	1
ASV_2598	0	0	0	0	0	0	0	0	0	0	0	4	0	0	0	Bacteria	Cyanobacteria	Cyanobacteriia	Cyanobacteriales	Paraspirulinaceae	Spirulina	0	0	0.2	3	0.2	1
ASV_2599	0	0	0	0	0	0	0	0	0	0	0	3	0	0	0	Bacteria	Bacteroidota	Bacteroidia	Cytophagales	Cyclobacteriaceae	Marinoscillum	0	0	0.2	3	0.2	1
ASV_2600	0	0	0	0	0	0	0	0	0	0	0	2	0	0	0	Bacteria	Bacteroidota	Bacteroidia	Chitinophagales	Saprospiraceae	Portibacter	0	0	0.2	3	0.2	1
ASV_2601	0	0	0	0	0	0	0	0	0	0	0	2	0	0	0	Bacteria	Proteobacteria	Alphaproteobacteria	Rickettsiales	Rickettsiaceae	NA	0	0	0.2	3	0.2	1
ASV_2602	0	0	0	0	0	0	0	0	0	0	0	3	0	0	0	Bacteria	Bacteroidota	Bacteroidia	Chitinophagales	Saprospiraceae	NA	0	0	0.2	3	0.2	1
ASV_2603	0	0	0	0	0	0	0	0	0	0	0	5	0	0	0	Bacteria	Bdellovibrionota	Oligoflexia	Oligoflexales	Oligoflexaceae	NA	0	0	0.2	3	0.2	1
ASV_2605	0	0	0	0	0	0	0	0	0	0	0	5	0	0	0	Bacteria	Bacteroidota	Bacteroidia	Chitinophagales	Saprospiraceae	NA	0	0	0.2	3	0.2	1
ASV_2606	0	0	0	0	0	0	0	0	0	0	0	5	0	0	0	Bacteria	Verrucomicrobiota	Verrucomicrobiae	Verrucomicrobiales	DEV007	NA	0	0	0.2	3	0.2	1
ASV_2610	0	0	0	0	0	0	0	0	0	0	0	8	0	0	0	Bacteria	Bacteroidota	Bacteroidia	Chitinophagales	Saprospiraceae	NA	0	0	0.2	3	0.2	1
ASV_2611	0	0	0	0	0	0	0	0	0	0	0	10	0	0	0	Bacteria	Proteobacteria	Gammaproteobacteria	Granulosicoccales	Granulosicoccaceae	Granulosicoccus	0	0	0.2	3	0.2	1
ASV_2612	0	0	0	0	0	0	0	0	0	0	0	3	0	0	0	Bacteria	Proteobacteria	Alphaproteobacteria	Caulobacterales	Hyphomonadaceae	Algimonas	0	0	0.2	3	0.2	1
ASV_2613	0	0	0	0	0	0	0	0	0	0	0	7	0	0	0	Bacteria	Verrucomicrobiota	Verrucomicrobiae	Verrucomicrobiales	Rubritaleaceae	Rubritalea	0	0	0.2	3	0.2	1
ASV_2614	0	0	0	0	0	0	0	0	0	0	0	4	0	0	0	Bacteria	Bdellovibrionota	Bdellovibrionia	Bacteriovoracales	Bacteriovoracaceae	NA	0	0	0.2	3	0.2	1
ASV_2615	0	0	0	0	0	0	0	0	0	0	0	4	0	0	0	Bacteria	Bacteroidota	Bacteroidia	Chitinophagales	Saprospiraceae	Portibacter	0	0	0.2	3	0.2	1
ASV_2616	0	0	0	0	0	0	0	0	0	0	0	6	0	0	0	Bacteria	Bacteroidota	Bacteroidia	Chitinophagales	Saprospiraceae	Lewinella	0	0	0.2	3	0.2	1
ASV_2618	0	0	0	0	0	0	0	0	0	0	0	1	0	0	3	Bacteria	Bdellovibrionota	Bdellovibrionia	Bacteriovoracales	Bacteriovoracaceae	Peredibacter	0	0	0.4	3	0.4	0.293
ASV_2620	0	0	0	0	0	0	0	0	0	0	0	0	10	0	0	Bacteria	Proteobacteria	Gammaproteobacteria	Pseudomonadales	Halieaceae	Congregibacter	0	0	0.2	3	0.2	1
[truncated: 1,078 more rows]

## Sheet: Table S8 
Table S8: Relative abundance of family. Abbreviations are : ASV= Amplicon Sequence Variant; G= Gametophyte; GC= Gametophyte with developed cystocarps; T= Tetrasporophyte
OTU	Sample	Abundance (family)	Algal Stages	Kingdom	Phylum	Class	Order	Family	Average abundance (family)
ASV_25	GC3	0.0326184	GC	Bacteria	Patescibacteria	Gracilibacteria	JGI	0000069-P22
ASV_25	GC4	0.0320923	GC	Bacteria	Patescibacteria	Gracilibacteria	JGI	0000069-P22
ASV_25	GC5	0.0304735	GC	Bacteria	Patescibacteria	Gracilibacteria	JGI	0000069-P22
ASV_25	GC2	0.0267503	GC	Bacteria	Patescibacteria	Gracilibacteria	JGI	0000069-P22
ASV_25	GC1	0.0254553	GC	Bacteria	Patescibacteria	Gracilibacteria	JGI	0000069-P22	2.94779
ASV_14	GC2	0.0200728	GC	Bacteria	Proteobacteria	Gammaproteobacteria	Arenicellales	Arenicellaceae
ASV_14	GC5	0.0165925	GC	Bacteria	Proteobacteria	Gammaproteobacteria	Arenicellales	Arenicellaceae
ASV_14	GC4	0.0162282	GC	Bacteria	Proteobacteria	Gammaproteobacteria	Arenicellales	Arenicellaceae
ASV_14	GC1	0.013881	GC	Bacteria	Proteobacteria	Gammaproteobacteria	Arenicellales	Arenicellaceae
ASV_14	GC3	0.0125455	GC	Bacteria	Proteobacteria	Gammaproteobacteria	Arenicellales	Arenicellaceae	1.5864
ASV_13	GC4	0.0694456	GC	Bacteria	Proteobacteria	Gammaproteobacteria	Pseudomonadales	Cellvibrionaceae
ASV_13	GC2	0.0570214	GC	Bacteria	Proteobacteria	Gammaproteobacteria	Pseudomonadales	Cellvibrionaceae
ASV_13	GC3	0.0288142	GC	Bacteria	Proteobacteria	Gammaproteobacteria	Pseudomonadales	Cellvibrionaceae
ASV_13	GC5	0.0226629	GC	Bacteria	Proteobacteria	Gammaproteobacteria	Pseudomonadales	Cellvibrionaceae
ASV_13	GC1	0.0225415	GC	Bacteria	Proteobacteria	Gammaproteobacteria	Pseudomonadales	Cellvibrionaceae	4.00971
ASV_11	GC5	0.0627681	GC	Bacteria	Bacteroidota	Bacteroidia	Cytophagales	Cyclobacteriaceae
ASV_11	GC1	0.0471874	GC	Bacteria	Bacteroidota	Bacteroidia	Cytophagales	Cyclobacteriaceae
ASV_11	GC2	0.0297855	GC	Bacteria	Bacteroidota	Bacteroidia	Cytophagales	Cyclobacteriaceae
ASV_11	GC3	0.0215297	GC	Bacteria	Bacteroidota	Bacteroidia	Cytophagales	Cyclobacteriaceae
ASV_11	GC4	0.00485633	GC	Bacteria	Bacteroidota	Bacteroidia	Cytophagales	Cyclobacteriaceae	3.32254
ASV_31	GC5	0.0246864	GC	Bacteria	Bacteroidota	Bacteroidia	Flavobacteriales	Flavobacteriaceae
ASV_31	GC2	0.0244435	GC	Bacteria	Bacteroidota	Bacteroidia	Flavobacteriales	Flavobacteriaceae
ASV_31	GC1	0.0241198	GC	Bacteria	Bacteroidota	Bacteroidia	Flavobacteriales	Flavobacteriaceae
ASV_31	GC3	0.0185755	GC	Bacteria	Bacteroidota	Bacteroidia	Flavobacteriales	Flavobacteriaceae
ASV_31	GC4	0.0156212	GC	Bacteria	Bacteroidota	Bacteroidia	Flavobacteriales	Flavobacteriaceae	2.14893
ASV_4	GC3	0.239741	GC	Bacteria	Proteobacteria	Gammaproteobacteria	Granulosicoccales	Granulosicoccaceae
ASV_4	GC4	0.188021	GC	Bacteria	Proteobacteria	Gammaproteobacteria	Granulosicoccales	Granulosicoccaceae
ASV_4	GC2	0.183934	GC	Bacteria	Proteobacteria	Gammaproteobacteria	Granulosicoccales	Granulosicoccaceae
ASV_4	GC1	0.180979	GC	Bacteria	Proteobacteria	Gammaproteobacteria	Granulosicoccales	Granulosicoccaceae
ASV_4	GC5	0.178834	GC	Bacteria	Proteobacteria	Gammaproteobacteria	Granulosicoccales	Granulosicoccaceae	19.4302
ASV_19	GC4	0.0673007	GC	Bacteria	Proteobacteria	Alphaproteobacteria	Caulobacterales	Hyphomonadaceae
ASV_19	GC3	0.0440308	GC	Bacteria	Proteobacteria	Alphaproteobacteria	Caulobacterales	Hyphomonadaceae
ASV_19	GC1	0.0415217	GC	Bacteria	Proteobacteria	Alphaproteobacteria	Caulobacterales	Hyphomonadaceae
ASV_19	GC2	0.0376771	GC	Bacteria	Proteobacteria	Alphaproteobacteria	Caulobacterales	Hyphomonadaceae
ASV_19	GC5	0.0262647	GC	Bacteria	Proteobacteria	Alphaproteobacteria	Caulobacterales	Hyphomonadaceae	4.3359
ASV_92	GC1	0.0197896	GC	Bacteria	Bdellovibrionota	Bdellovibrionia	Bdellovibrionales	Other
ASV_92	GC5	0.0180494	GC	Bacteria	Bdellovibrionota	Bdellovibrionia	Bdellovibrionales	Other
ASV_92	GC2	0.0167948	GC	Bacteria	Bdellovibrionota	Bdellovibrionia	Bdellovibrionales	Other
ASV_65	GC3	0.0149737	GC	Bacteria	Actinobacteriota	Acidimicrobiia	Microtrichales	Other
ASV_92	GC3	0.0139215	GC	Bacteria	Bdellovibrionota	Bdellovibrionia	Bdellovibrionales	Other
ASV_143	GC1	0.0121004	GC	Bacteria	Bdellovibrionota	Bdellovibrionia	Bacteriovoracales	Other
ASV_59	GC2	0.0116552	GC	Bacteria	Bacteroidota	Bacteroidia	Flavobacteriales	Other
ASV_94	GC4	0.0110077	GC	Bacteria	Proteobacteria	Alphaproteobacteria	Rhizobiales	Other
ASV_143	GC3	0.0104411	GC	Bacteria	Bdellovibrionota	Bdellovibrionia	Bacteriovoracales	Other
ASV_65	GC1	0.0100364	GC	Bacteria	Actinobacteriota	Acidimicrobiia	Microtrichales	Other
ASV_95	GC5	0.00995548	GC	Bacteria	Proteobacteria	Alphaproteobacteria	Rhizobiales	Other
ASV_143	GC5	0.00971267	GC	Bacteria	Bdellovibrionota	Bdellovibrionia	Bacteriovoracales	Other
ASV_115	GC5	0.00955079	GC	Bacteria	Bacteroidota	Bacteroidia	Sphingobacteriales	Other
ASV_115	GC1	0.00946985	GC	Bacteria	Bacteroidota	Bacteroidia	Sphingobacteriales	Other
ASV_59	GC1	0.00938891	GC	Bacteria	Bacteroidota	Bacteroidia	Flavobacteriales	Other
ASV_65	GC5	0.00898422	GC	Bacteria	Actinobacteriota	Acidimicrobiia	Microtrichales	Other
ASV_95	GC1	0.00837718	GC	Bacteria	Proteobacteria	Alphaproteobacteria	Rhizobiales	Other
ASV_185	GC4	0.00829624	GC	Bacteria	Verrucomicrobiota	Verrucomicrobiae	Verrucomicrobiales	Other
ASV_92	GC4	0.00817483	GC	Bacteria	Bdellovibrionota	Bdellovibrionia	Bdellovibrionales	Other
ASV_59	GC5	0.00809389	GC	Bacteria	Bacteroidota	Bacteroidia	Flavobacteriales	Other
ASV_59	GC4	0.00793201	GC	Bacteria	Bacteroidota	Bacteroidia	Flavobacteriales	Other
ASV_95	GC3	0.00712262	GC	Bacteria	Proteobacteria	Alphaproteobacteria	Rhizobiales	Other
ASV_185	GC3	0.00704168	GC	Bacteria	Verrucomicrobiota	Verrucomicrobiae	Verrucomicrobiales	Other
ASV_143	GC2	0.00687981	GC	Bacteria	Bdellovibrionota	Bdellovibrionia	Bacteriovoracales	Other
ASV_65	GC2	0.00679887	GC	Bacteria	Actinobacteriota	Acidimicrobiia	Microtrichales	Other
ASV_69	GC3	0.0067584	GC	Bacteria	Verrucomicrobiota	Verrucomicrobiae	Verrucomicrobiales	Other
ASV_69	GC5	0.00651558	GC	Bacteria	Verrucomicrobiota	Verrucomicrobiae	Verrucomicrobiales	Other
ASV_59	GC3	0.00639417	GC	Bacteria	Bacteroidota	Bacteroidia	Flavobacteriales	Other
ASV_115	GC2	0.00611089	GC	Bacteria	Bacteroidota	Bacteroidia	Sphingobacteriales	Other
ASV_288	GC1	0.00611089	GC	Bacteria	Patescibacteria	Gracilibacteria	Absconditabacteriales	Other
ASV_69	GC1	0.00602995	GC	Bacteria	Verrucomicrobiota	Verrucomicrobiae	Verrucomicrobiales	Other
ASV_76	GC1	0.00598948	GC	Bacteria	Deinococcota	Deinococci	Deinococcales	Other
ASV_95	GC4	0.00574666	GC	Bacteria	Proteobacteria	Alphaproteobacteria	Rhizobiales	Other
ASV_141	GC3	0.00558478	GC	Bacteria	Cyanobacteria	Cyanobacteriia	Synechococcales	Other
ASV_288	GC5	0.00518009	GC	Bacteria	Patescibacteria	Gracilibacteria	Absconditabacteriales	Other
ASV_115	GC3	0.00505868	GC	Bacteria	Bacteroidota	Bacteroidia	Sphingobacteriales	Other
ASV_76	GC4	0.00497774	GC	Bacteria	Deinococcota	Deinococci	Deinococcales	Other
ASV_288	GC3	0.00485633	GC	Bacteria	Patescibacteria	Gracilibacteria	Absconditabacteriales	Other
ASV_76	GC5	0.00481586	GC	Bacteria	Deinococcota	Deinococci	Deinococcales	Other
ASV_302	GC5	0.00469446	GC	Bacteria	Patescibacteria	Parcubacteria	Candidatus	Other
ASV_94	GC3	0.00469446	GC	Bacteria	Proteobacteria	Alphaproteobacteria	Rhizobiales	Other
ASV_141	GC2	0.00457305	GC	Bacteria	Cyanobacteria	Cyanobacteriia	Synechococcales	Other
ASV_115	GC4	0.0043707	GC	Bacteria	Bacteroidota	Bacteroidia	Sphingobacteriales	Other
ASV_114	GC3	0.00428976	GC	Bacteria	Planctomycetota	Planctomycetes	Pirellulales	Other
ASV_76	GC2	0.00416835	GC	Bacteria	Deinococcota	Deinococci	Deinococcales	Other
ASV_69	GC2	0.00412788	GC	Bacteria	Verrucomicrobiota	Verrucomicrobiae	Verrucomicrobiales	Other
ASV_94	GC2	0.00412788	GC	Bacteria	Proteobacteria	Alphaproteobacteria	Rhizobiales	Other
ASV_94	GC5	0.00408741	GC	Bacteria	Proteobacteria	Alphaproteobacteria	Rhizobiales	Other
ASV_185	GC5	0.00396601	GC	Bacteria	Verrucomicrobiota	Verrucomicrobiae	Verrucomicrobiales	Other
ASV_185	GC1	0.00392554	GC	Bacteria	Verrucomicrobiota	Verrucomicrobiae	Verrucomicrobiales	Other
ASV_76	GC3	0.00380413	GC	Bacteria	Deinococcota	Deinococci	Deinococcales	Other
ASV_114	GC2	0.00356131	GC	Bacteria	Planctomycetota	Planctomycetes	Pirellulales	Other
ASV_114	GC1	0.00352084	GC	Bacteria	Planctomycetota	Planctomycetes	Pirellulales	Other
ASV_95	GC2	0.00352084	GC	Bacteria	Proteobacteria	Alphaproteobacteria	Rhizobiales	Other
ASV_94	GC1	0.00348037	GC	Bacteria	Proteobacteria	Alphaproteobacteria	Rhizobiales	Other
ASV_205	GC1	0.00335896	GC	Bacteria	Chloroflexi	Anaerolineae	Anaerolineales	Other
ASV_110	GC5	0.00327803	GC	Bacteria	Bacteroidota	Bacteroidia	Flavobacteriales	Other
ASV_65	GC4	0.00311615	GC	Bacteria	Actinobacteriota	Acidimicrobiia	Microtrichales	Other
ASV_302	GC1	0.0029138	GC	Bacteria	Patescibacteria	Parcubacteria	Candidatus	Other
ASV_288	GC2	0.00287333	GC	Bacteria	Patescibacteria	Gracilibacteria	Absconditabacteriales	Other
ASV_110	GC2	0.00271145	GC	Bacteria	Bacteroidota	Bacteroidia	Flavobacteriales	Other
ASV_110	GC3	0.00259004	GC	Bacteria	Bacteroidota	Bacteroidia	Flavobacteriales	Other
ASV_141	GC4	0.00250911	GC	Bacteria	Cyanobacteria	Cyanobacteriia	Synechococcales	Other
ASV_141	GC1	0.00250911	GC	Bacteria	Cyanobacteria	Cyanobacteriia	Synechococcales	Other
ASV_402	GC1	0.0023877	GC	Bacteria	Bacteroidota	Bacteroidia	Chitinophagales	Other
ASV_302	GC3	0.00234723	GC	Bacteria	Patescibacteria	Parcubacteria	Candidatus	Other
ASV_110	GC1	0.00230676	GC	Bacteria	Bacteroidota	Bacteroidia	Flavobacteriales	Other
ASV_185	GC2	0.00230676	GC	Bacteria	Verrucomicrobiota	Verrucomicrobiae	Verrucomicrobiales	Other
ASV_302	GC2	0.00230676	GC	Bacteria	Patescibacteria	Parcubacteria	Candidatus	Other
ASV_205	GC3	0.00226629	GC	Bacteria	Chloroflexi	Anaerolineae	Anaerolineales	Other
ASV_141	GC5	0.00218535	GC	Bacteria	Cyanobacteria	Cyanobacteriia	Synechococcales	Other
ASV_312	GC3	0.00210441	GC	Bacteria	Proteobacteria	Gammaproteobacteria	Enterobacterales	Other
ASV_131	GC3	0.00202347	GC	Bacteria	Proteobacteria	Alphaproteobacteria	Sphingomonadales	Other
ASV_402	GC2	0.001983	GC	Bacteria	Bacteroidota	Bacteroidia	Chitinophagales	Other
ASV_68	GC3	0.001983	GC	Bacteria	Proteobacteria	Gammaproteobacteria	Pseudomonadales	Other
ASV_69	GC4	0.00194253	GC	Bacteria	Verrucomicrobiota	Verrucomicrobiae	Verrucomicrobiales	Other
ASV_402	GC5	0.00186159	GC	Bacteria	Bacteroidota	Bacteroidia	Chitinophagales	Other
ASV_348	GC1	0.00178066	GC	Bacteria	Bacteroidota	Bacteroidia	Bacteroidales	Other
ASV_114	GC5	0.00174019	GC	Bacteria	Planctomycetota	Planctomycetes	Pirellulales	Other
ASV_553	GC2	0.00169972	GC	Bacteria	Patescibacteria	Parcubacteria	Candidatus	Other
ASV_68	GC5	0.00165925	GC	Bacteria	Proteobacteria	Gammaproteobacteria	Pseudomonadales	Other
ASV_131	GC4	0.00157831	GC	Bacteria	Proteobacteria	Alphaproteobacteria	Sphingomonadales	Other
ASV_205	GC4	0.00153784	GC	Bacteria	Chloroflexi	Anaerolineae	Anaerolineales	Other
ASV_205	GC2	0.00153784	GC	Bacteria	Chloroflexi	Anaerolineae	Anaerolineales	Other
ASV_348	GC5	0.00153784	GC	Bacteria	Bacteroidota	Bacteroidia	Bacteroidales	Other
ASV_131	GC2	0.00149737	GC	Bacteria	Proteobacteria	Alphaproteobacteria	Sphingomonadales	Other
ASV_433	GC2	0.00149737	GC	Bacteria	Campylobacterota	Campylobacteria	Campylobacterales	Other
ASV_402	GC3	0.00137596	GC	Bacteria	Bacteroidota	Bacteroidia	Chitinophagales	Other
ASV_114	GC4	0.00133549	GC	Bacteria	Planctomycetota	Planctomycetes	Pirellulales	Other
ASV_553	GC5	0.00129502	GC	Bacteria	Patescibacteria	Parcubacteria	Candidatus	Other
ASV_179	GC5	0.00125455	GC	Bacteria	Proteobacteria	Alphaproteobacteria	Rickettsiales	Other
ASV_179	GC1	0.00113314	GC	Bacteria	Proteobacteria	Alphaproteobacteria	Rickettsiales	Other
ASV_143	GC4	0.00109268	GC	Bacteria	Bdellovibrionota	Bdellovibrionia	Bacteriovoracales	Other
ASV_205	GC5	0.00109268	GC	Bacteria	Chloroflexi	Anaerolineae	Anaerolineales	Other
ASV_348	GC3	0.00105221	GC	Bacteria	Bacteroidota	Bacteroidia	Bacteroidales	Other
ASV_179	GC2	0.00101174	GC	Bacteria	Proteobacteria	Alphaproteobacteria	Rickettsiales	Other
ASV_433	GC5	0.000971267	GC	Bacteria	Campylobacterota	Campylobacteria	Campylobacterales	Other
ASV_110	GC4	0.000930797	GC	Bacteria	Bacteroidota	Bacteroidia	Flavobacteriales	Other
ASV_131	GC1	0.000930797	GC	Bacteria	Proteobacteria	Alphaproteobacteria	Sphingomonadales	Other
ASV_203	GC3	0.000930797	GC	Bacteria	Cyanobacteria	Cyanobacteriia	Phormidesmiales	Other
ASV_288	GC4	0.000930797	GC	Bacteria	Patescibacteria	Gracilibacteria	Absconditabacteriales	Other
ASV_348	GC2	0.000930797	GC	Bacteria	Bacteroidota	Bacteroidia	Bacteroidales	Other
ASV_433	GC1	0.000890328	GC	Bacteria	Campylobacterota	Campylobacteria	Campylobacterales	Other
ASV_68	GC1	0.000890328	GC	Bacteria	Proteobacteria	Gammaproteobacteria	Pseudomonadales	Other
ASV_131	GC5	0.000849858	GC	Bacteria	Proteobacteria	Alphaproteobacteria	Sphingomonadales	Other
ASV_140	GC3	0.000849858	GC	Bacteria	Myxococcota	Polyangia	Haliangiales	Other
ASV_511	GC5	0.000849858	GC	Bacteria	Bacteroidota	Bacteroidia	Flavobacteriales	Other
ASV_312	GC4	0.000809389	GC	Bacteria	Proteobacteria	Gammaproteobacteria	Enterobacterales	Other
ASV_493	GC5	0.000809389	GC	Bacteria	Planctomycetota	Planctomycetes	Planctomycetales	Other
ASV_511	GC2	0.000809389	GC	Bacteria	Bacteroidota	Bacteroidia	Flavobacteriales	Other
ASV_140	GC1	0.000687981	GC	Bacteria	Myxococcota	Polyangia	Haliangiales	Other
ASV_179	GC3	0.000687981	GC	Bacteria	Proteobacteria	Alphaproteobacteria	Rickettsiales	Other
ASV_68	GC2	0.000687981	GC	Bacteria	Proteobacteria	Gammaproteobacteria	Pseudomonadales	Other
ASV_473	GC1	0.000647511	GC	Bacteria	Myxococcota	Polyangia	Polyangiales	Other
ASV_473	GC5	0.000647511	GC	Bacteria	Myxococcota	Polyangia	Polyangiales	Other
ASV_511	GC3	0.000607042	GC	Bacteria	Bacteroidota	Bacteroidia	Flavobacteriales	Other
ASV_511	GC4	0.000607042	GC	Bacteria	Bacteroidota	Bacteroidia	Flavobacteriales	Other
ASV_68	GC4	0.000607042	GC	Bacteria	Proteobacteria	Gammaproteobacteria	Pseudomonadales	Other
ASV_473	GC2	0.000566572	GC	Bacteria	Myxococcota	Polyangia	Polyangiales	Other
ASV_140	GC5	0.000526103	GC	Bacteria	Myxococcota	Polyangia	Haliangiales	Other
ASV_203	GC2	0.000445164	GC	Bacteria	Cyanobacteria	Cyanobacteriia	Phormidesmiales	Other
ASV_899	GC3	0.000445164	GC	Bacteria	Proteobacteria	Alphaproteobacteria	Parvibaculales	Other
ASV_899	GC4	0.000445164	GC	Bacteria	Proteobacteria	Alphaproteobacteria	Parvibaculales	Other
ASV_1540	GC1	0.000404694	GC	Bacteria	Proteobacteria	Alphaproteobacteria	Rickettsiales	Other
ASV_511	GC1	0.000404694	GC	Bacteria	Bacteroidota	Bacteroidia	Flavobacteriales	Other
ASV_140	GC2	0.000364225	GC	Bacteria	Myxococcota	Polyangia	Haliangiales	Other
ASV_1472	GC5	0.000364225	GC	Bacteria	Myxococcota	Myxococcia	Myxococcales	Other
ASV_335	GC1	0.000364225	GC	Bacteria	Bacteroidota	Bacteroidia	Cytophagales	Other
ASV_369	GC4	0.000364225	GC	Bacteria	Bacteroidota	Bacteroidia	Flavobacteriales	Other
ASV_493	GC4	0.000364225	GC	Bacteria	Planctomycetota	Planctomycetes	Planctomycetales	Other
ASV_553	GC1	0.000364225	GC	Bacteria	Patescibacteria	Parcubacteria	Candidatus	Other
ASV_558	GC4	0.000364225	GC	Bacteria	Proteobacteria	Gammaproteobacteria	Enterobacterales	Other
ASV_661	GC4	0.000364225	GC	Bacteria	Campylobacterota	Campylobacteria	Campylobacterales	Other
ASV_179	GC4	0.000323756	GC	Bacteria	Proteobacteria	Alphaproteobacteria	Rickettsiales	Other
ASV_203	GC4	0.000323756	GC	Bacteria	Cyanobacteria	Cyanobacteriia	Phormidesmiales	Other
ASV_335	GC5	0.000323756	GC	Bacteria	Bacteroidota	Bacteroidia	Cytophagales	Other
ASV_566	GC3	0.000323756	GC	Bacteria	Cyanobacteria	Cyanobacteriia	Cyanobacteriales	Other
ASV_863	GC2	0.000323756	GC	Bacteria	Proteobacteria	Gammaproteobacteria	UBA10353	Other
ASV_586	GC4	0.000323756	GC	Bacteria	Proteobacteria	Gammaproteobacteria	Pseudomonadales	Other
ASV_402	GC4	0.000283286	GC	Bacteria	Bacteroidota	Bacteroidia	Chitinophagales	Other
ASV_1472	GC3	0.000283286	GC	Bacteria	Myxococcota	Myxococcia	Myxococcales	Other
ASV_203	GC1	0.000283286	GC	Bacteria	Cyanobacteria	Cyanobacteriia	Phormidesmiales	Other
ASV_473	GC3	0.000283286	GC	Bacteria	Myxococcota	Polyangia	Polyangiales	Other
ASV_661	GC2	0.000283286	GC	Bacteria	Campylobacterota	Campylobacteria	Campylobacterales	Other
ASV_1754	GC5	0.000242817	GC	Bacteria	Proteobacteria	Alphaproteobacteria	Rickettsiales	Other
ASV_312	GC5	0.000242817	GC	Bacteria	Proteobacteria	Gammaproteobacteria	Enterobacterales	Other
ASV_369	GC3	0.000242817	GC	Bacteria	Bacteroidota	Bacteroidia	Flavobacteriales	Other
ASV_433	GC3	0.000242817	GC	Bacteria	Campylobacterota	Campylobacteria	Campylobacterales	Other
ASV_433	GC4	0.000242817	GC	Bacteria	Campylobacterota	Campylobacteria	Campylobacterales	Other
ASV_553	GC3	0.000242817	GC	Bacteria	Patescibacteria	Parcubacteria	Candidatus	Other
ASV_558	GC2	0.000242817	GC	Bacteria	Proteobacteria	Gammaproteobacteria	Enterobacterales	Other
ASV_558	GC3	0.000242817	GC	Bacteria	Proteobacteria	Gammaproteobacteria	Enterobacterales	Other
ASV_586	GC1	0.000242817	GC	Bacteria	Proteobacteria	Gammaproteobacteria	Pseudomonadales	Other
ASV_769	GC4	0.000242817	GC	Bacteria	Bdellovibrionota	Oligoflexia	Oligoflexales	Other
ASV_941	GC1	0.000242817	GC	Bacteria	Proteobacteria	Gammaproteobacteria	Enterobacterales	Other
ASV_2435	GC1	0.000202347	GC	Bacteria	Proteobacteria	Gammaproteobacteria	Pseudomonadales	Other
ASV_863	GC1	0.000202347	GC	Bacteria	Proteobacteria	Gammaproteobacteria	UBA10353	Other
ASV_899	GC2	0.000202347	GC	Bacteria	Proteobacteria	Alphaproteobacteria	Parvibaculales	Other
ASV_140	GC4	0.000161878	GC	Bacteria	Myxococcota	Polyangia	Haliangiales	Other
ASV_1472	GC2	0.000161878	GC	Bacteria	Myxococcota	Myxococcia	Myxococcales	Other
ASV_2007	GC4	0.000161878	GC	Bacteria	Cyanobacteria	Cyanobacteriia	Synechococcales	Other
ASV_302	GC4	0.000161878	GC	Bacteria	Patescibacteria	Parcubacteria	Candidatus	Other
ASV_3181	GC3	0.000161878	GC	Bacteria	Proteobacteria	Gammaproteobacteria	Piscirickettsiales	Other
ASV_335	GC4	0.000161878	GC	Bacteria	Bacteroidota	Bacteroidia	Cytophagales	Other
ASV_348	GC4	0.000161878	GC	Bacteria	Bacteroidota	Bacteroidia	Bacteroidales	Other
ASV_369	GC1	0.000161878	GC	Bacteria	Bacteroidota	Bacteroidia	Flavobacteriales	Other
ASV_387	GC5	0.000161878	GC	Bacteria	Proteobacteria	Gammaproteobacteria	Pseudomonadales	Other
ASV_469	GC4	0.000161878	GC	Bacteria	Proteobacteria	Alphaproteobacteria	Micavibrionales	Other
ASV_469	GC3	0.000161878	GC	Bacteria	Proteobacteria	Alphaproteobacteria	Micavibrionales	Other
ASV_477	GC3	0.000161878	GC	Bacteria	Cyanobacteria	Cyanobacteriia	Thermosynechococcales	Other
ASV_586	GC2	0.000161878	GC	Bacteria	Proteobacteria	Gammaproteobacteria	Pseudomonadales	Other
ASV_769	GC2	0.000161878	GC	Bacteria	Bdellovibrionota	Oligoflexia	Oligoflexales	Other
ASV_769	GC1	0.000161878	GC	Bacteria	Bdellovibrionota	Oligoflexia	Oligoflexales	Other
ASV_863	GC3	0.000161878	GC	Bacteria	Proteobacteria	Gammaproteobacteria	UBA10353	Other
ASV_941	GC3	0.000161878	GC	Bacteria	Proteobacteria	Gammaproteobacteria	Enterobacterales	Other
ASV_976	GC2	0.000161878	GC	Bacteria	SAR324	clade(Marine	group	Other
ASV_1472	GC1	0.000121408	GC	Bacteria	Myxococcota	Myxococcia	Myxococcales	Other
ASV_1564	GC1	0.000121408	GC	Bacteria	Proteobacteria	Gammaproteobacteria	Francisellales	Other
ASV_2349	GC4	0.000121408	GC	Bacteria	Proteobacteria	Gammaproteobacteria	Burkholderiales	Other
ASV_2435	GC4	0.000121408	GC	Bacteria	Proteobacteria	Gammaproteobacteria	Pseudomonadales	Other
ASV_312	GC1	0.000121408	GC	Bacteria	Proteobacteria	Gammaproteobacteria	Enterobacterales	Other
ASV_469	GC2	0.000121408	GC	Bacteria	Proteobacteria	Alphaproteobacteria	Micavibrionales	Other
ASV_493	GC3	0.000121408	GC	Bacteria	Planctomycetota	Planctomycetes	Planctomycetales	Other
ASV_806	GC1	0.000121408	GC	Bacteria	Actinobacteriota	Acidimicrobiia	Microtrichales	Other
ASV_870	GC4	0.000121408	GC	Bacteria	Proteobacteria	Gammaproteobacteria	Pseudomonadales	Other
ASV_899	GC5	0.000121408	GC	Bacteria	Proteobacteria	Alphaproteobacteria	Parvibaculales	Other
ASV_899	GC1	0.000121408	GC	Bacteria	Proteobacteria	Alphaproteobacteria	Parvibaculales	Other
ASV_1066	GC2	8.09389e-05	GC	Bacteria	Fusobacteriota	Fusobacteriia	Fusobacteriales	Other
ASV_1092	GC3	8.09389e-05	GC	Bacteria	Proteobacteria	Gammaproteobacteria	Enterobacterales	Other
ASV_1426	GC1	8.09389e-05	GC	Bacteria	Cyanobacteria	Cyanobacteriia	Phormidesmiales	Other
ASV_1472	GC4	8.09389e-05	GC	Bacteria	Myxococcota	Myxococcia	Myxococcales	Other
ASV_1564	GC2	8.09389e-05	GC	Bacteria	Proteobacteria	Gammaproteobacteria	Francisellales	Other
ASV_1754	GC2	8.09389e-05	GC	Bacteria	Proteobacteria	Alphaproteobacteria	Rickettsiales	Other
ASV_1807	GC3	8.09389e-05	GC	Bacteria	Bacteroidota	Bacteroidia	Flavobacteriales	Other
ASV_369	GC2	8.09389e-05	GC	Bacteria	Bacteroidota	Bacteroidia	Flavobacteriales	Other
ASV_369	GC5	8.09389e-05	GC	Bacteria	Bacteroidota	Bacteroidia	Flavobacteriales	Other
ASV_387	GC2	8.09389e-05	GC	Bacteria	Proteobacteria	Gammaproteobacteria	Pseudomonadales	Other
ASV_387	GC1	8.09389e-05	GC	Bacteria	Proteobacteria	Gammaproteobacteria	Pseudomonadales	Other
ASV_473	GC4	8.09389e-05	GC	Bacteria	Myxococcota	Polyangia	Polyangiales	Other
ASV_490	GC2	8.09389e-05	GC	Bacteria	Chloroflexi	Anaerolineae	Caldilineales	Other
ASV_553	GC4	8.09389e-05	GC	Bacteria	Patescibacteria	Parcubacteria	Candidatus	Other
ASV_566	GC1	8.09389e-05	GC	Bacteria	Cyanobacteria	Cyanobacteriia	Cyanobacteriales	Other
ASV_586	GC3	8.09389e-05	GC	Bacteria	Proteobacteria	Gammaproteobacteria	Pseudomonadales	Other
ASV_675	GC3	8.09389e-05	GC	Bacteria	Proteobacteria	Gammaproteobacteria	Enterobacterales	Other
ASV_941	GC5	8.09389e-05	GC	Bacteria	Proteobacteria	Gammaproteobacteria	Enterobacterales	Other
ASV_976	GC1	8.09389e-05	GC	Bacteria	SAR324	clade(Marine	group	Other
ASV_1066	GC3	4.04694e-05	GC	Bacteria	Fusobacteriota	Fusobacteriia	Fusobacteriales	Other
ASV_1227	GC3	4.04694e-05	GC	Bacteria	Proteobacteria	Gammaproteobacteria	Gammaproteobacteria	Other
ASV_1309	GC3	4.04694e-05	GC	Bacteria	Bacteroidota	Bacteroidia	Flavobacteriales	Other
ASV_1564	GC3	4.04694e-05	GC	Bacteria	Proteobacteria	Gammaproteobacteria	Francisellales	Other
ASV_1628	GC3	4.04694e-05	GC	Bacteria	Myxococcota	Polyangia	Polyangiales	Other
ASV_1754	GC3	4.04694e-05	GC	Bacteria	Proteobacteria	Alphaproteobacteria	Rickettsiales	Other
ASV_2656	GC1	4.04694e-05	GC	Bacteria	Patescibacteria	Gracilibacteria	Candidatus	Other
ASV_2966	GC4	4.04694e-05	GC	Bacteria	Cyanobacteria	Cyanobacteriia	Cyanobacteriales	Other
ASV_4047	GC4	4.04694e-05	GC	Bacteria	Firmicutes	Negativicutes	Veillonellales-Selenomonadales	Other
ASV_490	GC1	4.04694e-05	GC	Bacteria	Chloroflexi	Anaerolineae	Caldilineales	Other
ASV_566	GC2	4.04694e-05	GC	Bacteria	Cyanobacteria	Cyanobacteriia	Cyanobacteriales	Other
ASV_661	GC3	4.04694e-05	GC	Bacteria	Campylobacterota	Campylobacteria	Campylobacterales	Other
ASV_976	GC5	4.04694e-05	GC	Bacteria	SAR324	clade(Marine	group	Other
ASV_989	GC1	4.04694e-05	GC	Bacteria	Proteobacteria	Gammaproteobacteria	Burkholderiales	Other
ASV_1019	GC2	0	GC	Bacteria	Bacteroidota	Bacteroidia	Chitinophagales	Other
ASV_1019	GC4	0	GC	Bacteria	Bacteroidota	Bacteroidia	Chitinophagales	Other
ASV_1019	GC3	0	GC	Bacteria	Bacteroidota	Bacteroidia	Chitinophagales	Other
ASV_1019	GC1	0	GC	Bacteria	Bacteroidota	Bacteroidia	Chitinophagales	Other
ASV_1019	GC5	0	GC	Bacteria	Bacteroidota	Bacteroidia	Chitinophagales	Other
ASV_1066	GC4	0	GC	Bacteria	Fusobacteriota	Fusobacteriia	Fusobacteriales	Other
ASV_1066	GC1	0	GC	Bacteria	Fusobacteriota	Fusobacteriia	Fusobacteriales	Other
ASV_1066	GC5	0	GC	Bacteria	Fusobacteriota	Fusobacteriia	Fusobacteriales	Other
ASV_1092	GC1	0	GC	Bacteria	Proteobacteria	Gammaproteobacteria	Enterobacterales	Other
ASV_1092	GC5	0	GC	Bacteria	Proteobacteria	Gammaproteobacteria	Enterobacterales	Other
ASV_1092	GC2	0	GC	Bacteria	Proteobacteria	Gammaproteobacteria	Enterobacterales	Other
ASV_1092	GC4	0	GC	Bacteria	Proteobacteria	Gammaproteobacteria	Enterobacterales	Other
ASV_1095	GC3	0	GC	Bacteria	Proteobacteria	Alphaproteobacteria	Rhizobiales	Other
ASV_1095	GC5	0	GC	Bacteria	Proteobacteria	Alphaproteobacteria	Rhizobiales	Other
ASV_1095	GC4	0	GC	Bacteria	Proteobacteria	Alphaproteobacteria	Rhizobiales	Other
ASV_1095	GC2	0	GC	Bacteria	Proteobacteria	Alphaproteobacteria	Rhizobiales	Other
ASV_1095	GC1	0	GC	Bacteria	Proteobacteria	Alphaproteobacteria	Rhizobiales	Other
ASV_1099	GC4	0	GC	Bacteria	Proteobacteria	Alphaproteobacteria	Caulobacterales	Other
ASV_1099	GC3	0	GC	Bacteria	Proteobacteria	Alphaproteobacteria	Caulobacterales	Other
ASV_1099	GC5	0	GC	Bacteria	Proteobacteria	Alphaproteobacteria	Caulobacterales	Other
ASV_1099	GC2	0	GC	Bacteria	Proteobacteria	Alphaproteobacteria	Caulobacterales	Other
ASV_1099	GC1	0	GC	Bacteria	Proteobacteria	Alphaproteobacteria	Caulobacterales	Other
ASV_1133	GC4	0	GC	Bacteria	Proteobacteria	Gammaproteobacteria	Pseudomonadales	Other
ASV_1133	GC3	0	GC	Bacteria	Proteobacteria	Gammaproteobacteria	Pseudomonadales	Other
ASV_1133	GC5	0	GC	Bacteria	Proteobacteria	Gammaproteobacteria	Pseudomonadales	Other
ASV_1133	GC2	0	GC	Bacteria	Proteobacteria	Gammaproteobacteria	Pseudomonadales	Other
ASV_1133	GC1	0	GC	Bacteria	Proteobacteria	Gammaproteobacteria	Pseudomonadales	Other
ASV_1192	GC3	0	GC	Bacteria	Proteobacteria	Gammaproteobacteria	Steroidobacterales	Other
ASV_1192	GC4	0	GC	Bacteria	Proteobacteria	Gammaproteobacteria	Steroidobacterales	Other
ASV_1192	GC5	0	GC	Bacteria	Proteobacteria	Gammaproteobacteria	Steroidobacterales	Other
ASV_1192	GC2	0	GC	Bacteria	Proteobacteria	Gammaproteobacteria	Steroidobacterales	Other
ASV_1192	GC1	0	GC	Bacteria	Proteobacteria	Gammaproteobacteria	Steroidobacterales	Other
ASV_1201	GC2	0	GC	Bacteria	Proteobacteria	Gammaproteobacteria	Enterobacterales	Other
ASV_1201	GC5	0	GC	Bacteria	Proteobacteria	Gammaproteobacteria	Enterobacterales	Other
ASV_1201	GC3	0	GC	Bacteria	Proteobacteria	Gammaproteobacteria	Enterobacterales	Other
ASV_1201	GC1	0	GC	Bacteria	Proteobacteria	Gammaproteobacteria	Enterobacterales	Other
ASV_1201	GC4	0	GC	Bacteria	Proteobacteria	Gammaproteobacteria	Enterobacterales	Other
ASV_1227	GC4	0	GC	Bacteria	Proteobacteria	Gammaproteobacteria	Gammaproteobacteria	Other
ASV_1227	GC1	0	GC	Bacteria	Proteobacteria	Gammaproteobacteria	Gammaproteobacteria	Other
ASV_1227	GC2	0	GC	Bacteria	Proteobacteria	Gammaproteobacteria	Gammaproteobacteria	Other
ASV_1227	GC5	0	GC	Bacteria	Proteobacteria	Gammaproteobacteria	Gammaproteobacteria	Other
ASV_1309	GC2	0	GC	Bacteria	Bacteroidota	Bacteroidia	Flavobacteriales	Other
ASV_1309	GC5	0	GC	Bacteria	Bacteroidota	Bacteroidia	Flavobacteriales	Other
ASV_1309	GC1	0	GC	Bacteria	Bacteroidota	Bacteroidia	Flavobacteriales	Other
ASV_1309	GC4	0	GC	Bacteria	Bacteroidota	Bacteroidia	Flavobacteriales	Other
ASV_1356	GC2	0	GC	Bacteria	Planctomycetota	Phycisphaerae	Phycisphaerales	Other
ASV_1356	GC3	0	GC	Bacteria	Planctomycetota	Phycisphaerae	Phycisphaerales	Other
ASV_1356	GC5	0	GC	Bacteria	Planctomycetota	Phycisphaerae	Phycisphaerales	Other
ASV_1356	GC1	0	GC	Bacteria	Planctomycetota	Phycisphaerae	Phycisphaerales	Other
ASV_1356	GC4	0	GC	Bacteria	Planctomycetota	Phycisphaerae	Phycisphaerales	Other
ASV_1412	GC2	0	GC	Bacteria	Proteobacteria	Alphaproteobacteria	Rhodospirillales	Other
ASV_1412	GC3	0	GC	Bacteria	Proteobacteria	Alphaproteobacteria	Rhodospirillales	Other
ASV_1412	GC1	0	GC	Bacteria	Proteobacteria	Alphaproteobacteria	Rhodospirillales	Other
ASV_1412	GC4	0	GC	Bacteria	Proteobacteria	Alphaproteobacteria	Rhodospirillales	Other
ASV_1412	GC5	0	GC	Bacteria	Proteobacteria	Alphaproteobacteria	Rhodospirillales	Other
ASV_1426	GC3	0	GC	Bacteria	Cyanobacteria	Cyanobacteriia	Phormidesmiales	Other
ASV_1426	GC2	0	GC	Bacteria	Cyanobacteria	Cyanobacteriia	Phormidesmiales	Other
ASV_1426	GC4	0	GC	Bacteria	Cyanobacteria	Cyanobacteriia	Phormidesmiales	Other
ASV_1426	GC5	0	GC	Bacteria	Cyanobacteria	Cyanobacteriia	Phormidesmiales	Other
ASV_1434	GC2	0	GC	Bacteria	Bacteroidota	Rhodothermia	Rhodothermales	Other
ASV_1434	GC4	0	GC	Bacteria	Bacteroidota	Rhodothermia	Rhodothermales	Other
ASV_1434	GC3	0	GC	Bacteria	Bacteroidota	Rhodothermia	Rhodothermales	Other
ASV_1434	GC1	0	GC	Bacteria	Bacteroidota	Rhodothermia	Rhodothermales	Other
ASV_1434	GC5	0	GC	Bacteria	Bacteroidota	Rhodothermia	Rhodothermales	Other
ASV_1482	GC1	0	GC	Bacteria	Acidobacteriota	Thermoanaerobaculia	Thermoanaerobaculales	Other
ASV_1482	GC3	0	GC	Bacteria	Acidobacteriota	Thermoanaerobaculia	Thermoanaerobaculales	Other
ASV_1482	GC2	0	GC	Bacteria	Acidobacteriota	Thermoanaerobaculia	Thermoanaerobaculales	Other
ASV_1482	GC5	0	GC	Bacteria	Acidobacteriota	Thermoanaerobaculia	Thermoanaerobaculales	Other
ASV_1482	GC4	0	GC	Bacteria	Acidobacteriota	Thermoanaerobaculia	Thermoanaerobaculales	Other
ASV_1540	GC3	0	GC	Bacteria	Proteobacteria	Alphaproteobacteria	Rickettsiales	Other
ASV_1540	GC2	0	GC	Bacteria	Proteobacteria	Alphaproteobacteria	Rickettsiales	Other
ASV_1540	GC5	0	GC	Bacteria	Proteobacteria	Alphaproteobacteria	Rickettsiales	Other
ASV_1540	GC4	0	GC	Bacteria	Proteobacteria	Alphaproteobacteria	Rickettsiales	Other
ASV_1564	GC4	0	GC	Bacteria	Proteobacteria	Gammaproteobacteria	Francisellales	Other
ASV_1564	GC5	0	GC	Bacteria	Proteobacteria	Gammaproteobacteria	Francisellales	Other
ASV_1583	GC3	0	GC	Bacteria	Proteobacteria	Alphaproteobacteria	Rickettsiales	Other
ASV_1583	GC1	0	GC	Bacteria	Proteobacteria	Alphaproteobacteria	Rickettsiales	Other
ASV_1583	GC2	0	GC	Bacteria	Proteobacteria	Alphaproteobacteria	Rickettsiales	Other
ASV_1583	GC4	0	GC	Bacteria	Proteobacteria	Alphaproteobacteria	Rickettsiales	Other
ASV_1583	GC5	0	GC	Bacteria	Proteobacteria	Alphaproteobacteria	Rickettsiales	Other
ASV_1628	GC2	0	GC	Bacteria	Myxococcota	Polyangia	Polyangiales	Other
ASV_1628	GC1	0	GC	Bacteria	Myxococcota	Polyangia	Polyangiales	Other
ASV_1628	GC4	0	GC	Bacteria	Myxococcota	Polyangia	Polyangiales	Other
ASV_1628	GC5	0	GC	Bacteria	Myxococcota	Polyangia	Polyangiales	Other
ASV_1630	GC1	0	GC	Bacteria	Verrucomicrobiota	Verrucomicrobiae	Pedosphaerales	Other
ASV_1630	GC2	0	GC	Bacteria	Verrucomicrobiota	Verrucomicrobiae	Pedosphaerales	Other
ASV_1630	GC4	0	GC	Bacteria	Verrucomicrobiota	Verrucomicrobiae	Pedosphaerales	Other
ASV_1630	GC3	0	GC	Bacteria	Verrucomicrobiota	Verrucomicrobiae	Pedosphaerales	Other
ASV_1630	GC5	0	GC	Bacteria	Verrucomicrobiota	Verrucomicrobiae	Pedosphaerales	Other
ASV_1668	GC3	0	GC	Bacteria	Proteobacteria	Alphaproteobacteria	Parvibaculales	Other
ASV_1668	GC4	0	GC	Bacteria	Proteobacteria	Alphaproteobacteria	Parvibaculales	Other
ASV_1668	GC5	0	GC	Bacteria	Proteobacteria	Alphaproteobacteria	Parvibaculales	Other
ASV_1668	GC1	0	GC	Bacteria	Proteobacteria	Alphaproteobacteria	Parvibaculales	Other
ASV_1668	GC2	0	GC	Bacteria	Proteobacteria	Alphaproteobacteria	Parvibaculales	Other
ASV_1690	GC3	0	GC	Bacteria	Desulfobacterota	Desulfobulbia	Desulfobulbales	Other
ASV_1690	GC5	0	GC	Bacteria	Desulfobacterota	Desulfobulbia	Desulfobulbales	Other
ASV_1690	GC1	0	GC	Bacteria	Desulfobacterota	Desulfobulbia	Desulfobulbales	Other
ASV_1690	GC4	0	GC	Bacteria	Desulfobacterota	Desulfobulbia	Desulfobulbales	Other
ASV_1690	GC2	0	GC	Bacteria	Desulfobacterota	Desulfobulbia	Desulfobulbales	Other
ASV_1754	GC4	0	GC	Bacteria	Proteobacteria	Alphaproteobacteria	Rickettsiales	Other
ASV_1754	GC1	0	GC	Bacteria	Proteobacteria	Alphaproteobacteria	Rickettsiales	Other
ASV_1786	GC2	0	GC	Bacteria	Proteobacteria	Alphaproteobacteria	Rickettsiales	Other
ASV_1786	GC5	0	GC	Bacteria	Proteobacteria	Alphaproteobacteria	Rickettsiales	Other
ASV_1786	GC4	0	GC	Bacteria	Proteobacteria	Alphaproteobacteria	Rickettsiales	Other
ASV_1786	GC3	0	GC	Bacteria	Proteobacteria	Alphaproteobacteria	Rickettsiales	Other
ASV_1786	GC1	0	GC	Bacteria	Proteobacteria	Alphaproteobacteria	Rickettsiales	Other
ASV_1799	GC2	0	GC	Bacteria	Proteobacteria	Gammaproteobacteria	Enterobacterales	Other
ASV_1799	GC4	0	GC	Bacteria	Proteobacteria	Gammaproteobacteria	Enterobacterales	Other
ASV_1799	GC3	0	GC	Bacteria	Proteobacteria	Gammaproteobacteria	Enterobacterales	Other
ASV_1799	GC5	0	GC	Bacteria	Proteobacteria	Gammaproteobacteria	Enterobacterales	Other
ASV_1799	GC1	0	GC	Bacteria	Proteobacteria	Gammaproteobacteria	Enterobacterales	Other
ASV_1805	GC2	0	GC	Bacteria	Patescibacteria	Parcubacteria	Candidatus	Other
ASV_1805	GC5	0	GC	Bacteria	Patescibacteria	Parcubacteria	Candidatus	Other
ASV_1805	GC4	0	GC	Bacteria	Patescibacteria	Parcubacteria	Candidatus	Other
ASV_1805	GC3	0	GC	Bacteria	Patescibacteria	Parcubacteria	Candidatus	Other
ASV_1805	GC1	0	GC	Bacteria	Patescibacteria	Parcubacteria	Candidatus	Other
ASV_1807	GC4	0	GC	Bacteria	Bacteroidota	Bacteroidia	Flavobacteriales	Other
ASV_1807	GC5	0	GC	Bacteria	Bacteroidota	Bacteroidia	Flavobacteriales	Other
ASV_1807	GC1	0	GC	Bacteria	Bacteroidota	Bacteroidia	Flavobacteriales	Other
ASV_1807	GC2	0	GC	Bacteria	Bacteroidota	Bacteroidia	Flavobacteriales	Other
ASV_1836	GC2	0	GC	Bacteria	Proteobacteria	Gammaproteobacteria	Enterobacterales	Other
ASV_1836	GC1	0	GC	Bacteria	Proteobacteria	Gammaproteobacteria	Enterobacterales	Other
ASV_1836	GC5	0	GC	Bacteria	Proteobacteria	Gammaproteobacteria	Enterobacterales	Other
ASV_1836	GC3	0	GC	Bacteria	Proteobacteria	Gammaproteobacteria	Enterobacterales	Other
ASV_1836	GC4	0	GC	Bacteria	Proteobacteria	Gammaproteobacteria	Enterobacterales	Other
ASV_1969	GC2	0	GC	Bacteria	Proteobacteria	Gammaproteobacteria	Thiohalorhabdales	Other
ASV_1969	GC1	0	GC	Bacteria	Proteobacteria	Gammaproteobacteria	Thiohalorhabdales	Other
ASV_1969	GC5	0	GC	Bacteria	Proteobacteria	Gammaproteobacteria	Thiohalorhabdales	Other
ASV_1969	GC3	0	GC	Bacteria	Proteobacteria	Gammaproteobacteria	Thiohalorhabdales	Other
ASV_1969	GC4	0	GC	Bacteria	Proteobacteria	Gammaproteobacteria	Thiohalorhabdales	Other
ASV_1973	GC4	0	GC	Bacteria	Cyanobacteria	Cyanobacteriia	Cyanobacteriales	Other
ASV_1973	GC3	0	GC	Bacteria	Cyanobacteria	Cyanobacteriia	Cyanobacteriales	Other
ASV_1973	GC2	0	GC	Bacteria	Cyanobacteria	Cyanobacteriia	Cyanobacteriales	Other
ASV_1973	GC1	0	GC	Bacteria	Cyanobacteria	Cyanobacteriia	Cyanobacteriales	Other
ASV_1973	GC5	0	GC	Bacteria	Cyanobacteria	Cyanobacteriia	Cyanobacteriales	Other
ASV_1974	GC4	0	GC	Bacteria	Proteobacteria	Gammaproteobacteria	Pseudomonadales	Other
ASV_1974	GC3	0	GC	Bacteria	Proteobacteria	Gammaproteobacteria	Pseudomonadales	Other
ASV_1974	GC1	0	GC	Bacteria	Proteobacteria	Gammaproteobacteria	Pseudomonadales	Other
ASV_1974	GC5	0	GC	Bacteria	Proteobacteria	Gammaproteobacteria	Pseudomonadales	Other
ASV_1974	GC2	0	GC	Bacteria	Proteobacteria	Gammaproteobacteria	Pseudomonadales	Other
ASV_2007	GC3	0	GC	Bacteria	Cyanobacteria	Cyanobacteriia	Synechococcales	Other
ASV_2007	GC5	0	GC	Bacteria	Cyanobacteria	Cyanobacteriia	Synechococcales	Other
ASV_2007	GC2	0	GC	Bacteria	Cyanobacteria	Cyanobacteriia	Synechococcales	Other
ASV_2007	GC1	0	GC	Bacteria	Cyanobacteria	Cyanobacteriia	Synechococcales	Other
ASV_203	GC5	0	GC	Bacteria	Cyanobacteria	Cyanobacteriia	Phormidesmiales	Other
ASV_2066	GC3	0	GC	Bacteria	Bacteroidota	Bacteroidia	Bacteroidales	Other
ASV_2066	GC4	0	GC	Bacteria	Bacteroidota	Bacteroidia	Bacteroidales	Other
ASV_2066	GC5	0	GC	Bacteria	Bacteroidota	Bacteroidia	Bacteroidales	Other
ASV_2066	GC2	0	GC	Bacteria	Bacteroidota	Bacteroidia	Bacteroidales	Other
ASV_2066	GC1	0	GC	Bacteria	Bacteroidota	Bacteroidia	Bacteroidales	Other
ASV_2311	GC5	0	GC	Bacteria	Proteobacteria	Gammaproteobacteria	Pseudomonadales	Other
ASV_2311	GC3	0	GC	Bacteria	Proteobacteria	Gammaproteobacteria	Pseudomonadales	Other
ASV_2311	GC2	0	GC	Bacteria	Proteobacteria	Gammaproteobacteria	Pseudomonadales	Other
ASV_2311	GC1	0	GC	Bacteria	Proteobacteria	Gammaproteobacteria	Pseudomonadales	Other
ASV_2311	GC4	0	GC	Bacteria	Proteobacteria	Gammaproteobacteria	Pseudomonadales	Other
ASV_2324	GC3	0	GC	Bacteria	Bacteroidota	Bacteroidia	Bacteroidales	Other
ASV_2324	GC2	0	GC	Bacteria	Bacteroidota	Bacteroidia	Bacteroidales	Other
ASV_2324	GC1	0	GC	Bacteria	Bacteroidota	Bacteroidia	Bacteroidales	Other
ASV_2324	GC4	0	GC	Bacteria	Bacteroidota	Bacteroidia	Bacteroidales	Other
ASV_2324	GC5	0	GC	Bacteria	Bacteroidota	Bacteroidia	Bacteroidales	Other
ASV_2337	GC1	0	GC	Bacteria	Myxococcota	Polyangia	Polyangiales	Other
ASV_2337	GC4	0	GC	Bacteria	Myxococcota	Polyangia	Polyangiales	Other
ASV_2337	GC2	0	GC	Bacteria	Myxococcota	Polyangia	Polyangiales	Other
ASV_2337	GC3	0	GC	Bacteria	Myxococcota	Polyangia	Polyangiales	Other
ASV_2337	GC5	0	GC	Bacteria	Myxococcota	Polyangia	Polyangiales	Other
ASV_2349	GC1	0	GC	Bacteria	Proteobacteria	Gammaproteobacteria	Burkholderiales	Other
ASV_2349	GC2	0	GC	Bacteria	Proteobacteria	Gammaproteobacteria	Burkholderiales	Other
ASV_2349	GC5	0	GC	Bacteria	Proteobacteria	Gammaproteobacteria	Burkholderiales	Other
ASV_2349	GC3	0	GC	Bacteria	Proteobacteria	Gammaproteobacteria	Burkholderiales	Other
ASV_2435	GC3	0	GC	Bacteria	Proteobacteria	Gammaproteobacteria	Pseudomonadales	Other
ASV_2435	GC2	0	GC	Bacteria	Proteobacteria	Gammaproteobacteria	Pseudomonadales	Other
ASV_2435	GC5	0	GC	Bacteria	Proteobacteria	Gammaproteobacteria	Pseudomonadales	Other
ASV_2492	GC2	0	GC	Bacteria	Proteobacteria	Gammaproteobacteria	Coxiellales	Other
ASV_2492	GC3	0	GC	Bacteria	Proteobacteria	Gammaproteobacteria	Coxiellales	Other
ASV_2492	GC1	0	GC	Bacteria	Proteobacteria	Gammaproteobacteria	Coxiellales	Other
ASV_2492	GC4	0	GC	Bacteria	Proteobacteria	Gammaproteobacteria	Coxiellales	Other
ASV_2492	GC5	0	GC	Bacteria	Proteobacteria	Gammaproteobacteria	Coxiellales	Other
ASV_2510	GC2	0	GC	Bacteria	Bacteroidota	Bacteroidia	Cytophagales	Other
ASV_2510	GC5	0	GC	Bacteria	Bacteroidota	Bacteroidia	Cytophagales	Other
ASV_2510	GC3	0	GC	Bacteria	Bacteroidota	Bacteroidia	Cytophagales	Other
ASV_2510	GC1	0	GC	Bacteria	Bacteroidota	Bacteroidia	Cytophagales	Other
ASV_2510	GC4	0	GC	Bacteria	Bacteroidota	Bacteroidia	Cytophagales	Other
ASV_2523	GC5	0	GC	Bacteria	Verrucomicrobiota	Verrucomicrobiae	Opitutales	Other
ASV_2523	GC2	0	GC	Bacteria	Verrucomicrobiota	Verrucomicrobiae	Opitutales	Other
ASV_2523	GC1	0	GC	Bacteria	Verrucomicrobiota	Verrucomicrobiae	Opitutales	Other
ASV_2523	GC3	0	GC	Bacteria	Verrucomicrobiota	Verrucomicrobiae	Opitutales	Other
ASV_2523	GC4	0	GC	Bacteria	Verrucomicrobiota	Verrucomicrobiae	Opitutales	Other
ASV_2595	GC3	0	GC	Bacteria	Proteobacteria	Gammaproteobacteria	Chromatiales	Other
ASV_2595	GC4	0	GC	Bacteria	Proteobacteria	Gammaproteobacteria	Chromatiales	Other
ASV_2595	GC2	0	GC	Bacteria	Proteobacteria	Gammaproteobacteria	Chromatiales	Other
ASV_2595	GC1	0	GC	Bacteria	Proteobacteria	Gammaproteobacteria	Chromatiales	Other
ASV_2595	GC5	0	GC	Bacteria	Proteobacteria	Gammaproteobacteria	Chromatiales	Other
ASV_2596	GC4	0	GC	Bacteria	Proteobacteria	Alphaproteobacteria	Puniceispirillales	Other
ASV_2596	GC1	0	GC	Bacteria	Proteobacteria	Alphaproteobacteria	Puniceispirillales	Other
ASV_2596	GC3	0	GC	Bacteria	Proteobacteria	Alphaproteobacteria	Puniceispirillales	Other
ASV_2596	GC2	0	GC	Bacteria	Proteobacteria	Alphaproteobacteria	Puniceispirillales	Other
ASV_2596	GC5	0	GC	Bacteria	Proteobacteria	Alphaproteobacteria	Puniceispirillales	Other
ASV_2626	GC3	0	GC	Bacteria	Patescibacteria	Gracilibacteria	Candidatus	Other
ASV_2626	GC4	0	GC	Bacteria	Patescibacteria	Gracilibacteria	Candidatus	Other
ASV_2626	GC1	0	GC	Bacteria	Patescibacteria	Gracilibacteria	Candidatus	Other
ASV_2626	GC5	0	GC	Bacteria	Patescibacteria	Gracilibacteria	Candidatus	Other
ASV_2626	GC2	0	GC	Bacteria	Patescibacteria	Gracilibacteria	Candidatus	Other
ASV_2656	GC3	0	GC	Bacteria	Patescibacteria	Gracilibacteria	Candidatus	Other
ASV_2656	GC5	0	GC	Bacteria	Patescibacteria	Gracilibacteria	Candidatus	Other
ASV_2656	GC4	0	GC	Bacteria	Patescibacteria	Gracilibacteria	Candidatus	Other
ASV_2656	GC2	0	GC	Bacteria	Patescibacteria	Gracilibacteria	Candidatus	Other
ASV_2697	GC4	0	GC	Bacteria	Acidobacteriota	Holophagae	Acanthopleuribacterales	Other
ASV_2697	GC3	0	GC	Bacteria	Acidobacteriota	Holophagae	Acanthopleuribacterales	Other
ASV_2697	GC1	0	GC	Bacteria	Acidobacteriota	Holophagae	Acanthopleuribacterales	Other
ASV_2697	GC2	0	GC	Bacteria	Acidobacteriota	Holophagae	Acanthopleuribacterales	Other
ASV_2697	GC5	0	GC	Bacteria	Acidobacteriota	Holophagae	Acanthopleuribacterales	Other
ASV_2740	GC4	0	GC	Bacteria	Proteobacteria	Alphaproteobacteria	Acetobacterales	Other
ASV_2740	GC3	0	GC	Bacteria	Proteobacteria	Alphaproteobacteria	Acetobacterales	Other
ASV_2740	GC1	0	GC	Bacteria	Proteobacteria	Alphaproteobacteria	Acetobacterales	Other
ASV_2740	GC5	0	GC	Bacteria	Proteobacteria	Alphaproteobacteria	Acetobacterales	Other
ASV_2740	GC2	0	GC	Bacteria	Proteobacteria	Alphaproteobacteria	Acetobacterales	Other
ASV_2760	GC4	0	GC	Bacteria	Proteobacteria	Gammaproteobacteria	Xanthomonadales	Other
ASV_2760	GC1	0	GC	Bacteria	Proteobacteria	Gammaproteobacteria	Xanthomonadales	Other
ASV_2760	GC3	0	GC	Bacteria	Proteobacteria	Gammaproteobacteria	Xanthomonadales	Other
ASV_2760	GC2	0	GC	Bacteria	Proteobacteria	Gammaproteobacteria	Xanthomonadales	Other
ASV_2760	GC5	0	GC	Bacteria	Proteobacteria	Gammaproteobacteria	Xanthomonadales	Other
ASV_2880	GC3	0	GC	Bacteria	Bacteroidota	Bacteroidia	Cytophagales	Other
ASV_2880	GC4	0	GC	Bacteria	Bacteroidota	Bacteroidia	Cytophagales	Other
ASV_2880	GC5	0	GC	Bacteria	Bacteroidota	Bacteroidia	Cytophagales	Other
ASV_2880	GC1	0	GC	Bacteria	Bacteroidota	Bacteroidia	Cytophagales	Other
ASV_2880	GC2	0	GC	Bacteria	Bacteroidota	Bacteroidia	Cytophagales	Other
ASV_2919	GC3	0	GC	Bacteria	Proteobacteria	Gammaproteobacteria	Pseudomonadales	Other
ASV_2919	GC1	0	GC	Bacteria	Proteobacteria	Gammaproteobacteria	Pseudomonadales	Other
ASV_2919	GC4	0	GC	Bacteria	Proteobacteria	Gammaproteobacteria	Pseudomonadales	Other
ASV_2919	GC2	0	GC	Bacteria	Proteobacteria	Gammaproteobacteria	Pseudomonadales	Other
ASV_2919	GC5	0	GC	Bacteria	Proteobacteria	Gammaproteobacteria	Pseudomonadales	Other
ASV_2930	GC3	0	GC	Bacteria	Proteobacteria	Gammaproteobacteria	Nitrosococcales	Other
ASV_2930	GC4	0	GC	Bacteria	Proteobacteria	Gammaproteobacteria	Nitrosococcales	Other
ASV_2930	GC1	0	GC	Bacteria	Proteobacteria	Gammaproteobacteria	Nitrosococcales	Other
ASV_2930	GC2	0	GC	Bacteria	Proteobacteria	Gammaproteobacteria	Nitrosococcales	Other
ASV_2930	GC5	0	GC	Bacteria	Proteobacteria	Gammaproteobacteria	Nitrosococcales	Other
ASV_2966	GC3	0	GC	Bacteria	Cyanobacteria	Cyanobacteriia	Cyanobacteriales	Other
ASV_2966	GC2	0	GC	Bacteria	Cyanobacteria	Cyanobacteriia	Cyanobacteriales	Other
ASV_2966	GC1	0	GC	Bacteria	Cyanobacteria	Cyanobacteriia	Cyanobacteriales	Other
ASV_2966	GC5	0	GC	Bacteria	Cyanobacteria	Cyanobacteriia	Cyanobacteriales	Other
ASV_3026	GC4	0	GC	Bacteria	Dependentiae	Babeliae	Babeliales	Other
ASV_3026	GC3	0	GC	Bacteria	Dependentiae	Babeliae	Babeliales	Other
ASV_3026	GC1	0	GC	Bacteria	Dependentiae	Babeliae	Babeliales	Other
ASV_3026	GC5	0	GC	Bacteria	Dependentiae	Babeliae	Babeliales	Other
ASV_3026	GC2	0	GC	Bacteria	Dependentiae	Babeliae	Babeliales	Other
ASV_3028	GC1	0	GC	Bacteria	Proteobacteria	Alphaproteobacteria	Rhizobiales	Other
ASV_3028	GC3	0	GC	Bacteria	Proteobacteria	Alphaproteobacteria	Rhizobiales	Other
ASV_3028	GC4	0	GC	Bacteria	Proteobacteria	Alphaproteobacteria	Rhizobiales	Other
ASV_3028	GC2	0	GC	Bacteria	Proteobacteria	Alphaproteobacteria	Rhizobiales	Other
ASV_3028	GC5	0	GC	Bacteria	Proteobacteria	Alphaproteobacteria	Rhizobiales	Other
ASV_3073	GC4	0	GC	Bacteria	Cyanobacteria	Cyanobacteriia	Cyanobacteriales	Other
ASV_3073	GC2	0	GC	Bacteria	Cyanobacteria	Cyanobacteriia	Cyanobacteriales	Other
ASV_3073	GC5	0	GC	Bacteria	Cyanobacteria	Cyanobacteriia	Cyanobacteriales	Other
ASV_3073	GC1	0	GC	Bacteria	Cyanobacteria	Cyanobacteriia	Cyanobacteriales	Other
ASV_3073	GC3	0	GC	Bacteria	Cyanobacteria	Cyanobacteriia	Cyanobacteriales	Other
ASV_3112	GC3	0	GC	Bacteria	Proteobacteria	Alphaproteobacteria	Rickettsiales	Other
ASV_3112	GC4	0	GC	Bacteria	Proteobacteria	Alphaproteobacteria	Rickettsiales	Other
ASV_3112	GC2	0	GC	Bacteria	Proteobacteria	Alphaproteobacteria	Rickettsiales	Other
ASV_3112	GC1	0	GC	Bacteria	Proteobacteria	Alphaproteobacteria	Rickettsiales	Other
ASV_3112	GC5	0	GC	Bacteria	Proteobacteria	Alphaproteobacteria	Rickettsiales	Other
ASV_3116	GC3	0	GC	Bacteria	Proteobacteria	Gammaproteobacteria	Pseudomonadales	Other
ASV_3116	GC2	0	GC	Bacteria	Proteobacteria	Gammaproteobacteria	Pseudomonadales	Other
ASV_3116	GC5	0	GC	Bacteria	Proteobacteria	Gammaproteobacteria	Pseudomonadales	Other
ASV_3116	GC4	0	GC	Bacteria	Proteobacteria	Gammaproteobacteria	Pseudomonadales	Other
ASV_3116	GC1	0	GC	Bacteria	Proteobacteria	Gammaproteobacteria	Pseudomonadales	Other
ASV_3119	GC3	0	GC	Bacteria	Proteobacteria	Gammaproteobacteria	Pseudomonadales	Other
ASV_3119	GC2	0	GC	Bacteria	Proteobacteria	Gammaproteobacteria	Pseudomonadales	Other
ASV_3119	GC1	0	GC	Bacteria	Proteobacteria	Gammaproteobacteria	Pseudomonadales	Other
ASV_3119	GC4	0	GC	Bacteria	Proteobacteria	Gammaproteobacteria	Pseudomonadales	Other
ASV_3119	GC5	0	GC	Bacteria	Proteobacteria	Gammaproteobacteria	Pseudomonadales	Other
ASV_312	GC2	0	GC	Bacteria	Proteobacteria	Gammaproteobacteria	Enterobacterales	Other
ASV_3130	GC2	0	GC	Bacteria	Patescibacteria	Gracilibacteria	Candidatus	Other
ASV_3130	GC4	0	GC	Bacteria	Patescibacteria	Gracilibacteria	Candidatus	Other
ASV_3130	GC3	0	GC	Bacteria	Patescibacteria	Gracilibacteria	Candidatus	Other
ASV_3130	GC5	0	GC	Bacteria	Patescibacteria	Gracilibacteria	Candidatus	Other
ASV_3130	GC1	0	GC	Bacteria	Patescibacteria	Gracilibacteria	Candidatus	Other
ASV_314	GC4	0	GC	Bacteria	Verrucomicrobiota	Verrucomicrobiae	Opitutales	Other
ASV_314	GC5	0	GC	Bacteria	Verrucomicrobiota	Verrucomicrobiae	Opitutales	Other
ASV_314	GC2	0	GC	Bacteria	Verrucomicrobiota	Verrucomicrobiae	Opitutales	Other
ASV_314	GC3	0	GC	Bacteria	Verrucomicrobiota	Verrucomicrobiae	Opitutales	Other
ASV_314	GC1	0	GC	Bacteria	Verrucomicrobiota	Verrucomicrobiae	Opitutales	Other
ASV_3181	GC5	0	GC	Bacteria	Proteobacteria	Gammaproteobacteria	Piscirickettsiales	Other
ASV_3181	GC4	0	GC	Bacteria	Proteobacteria	Gammaproteobacteria	Piscirickettsiales	Other
ASV_3181	GC1	0	GC	Bacteria	Proteobacteria	Gammaproteobacteria	Piscirickettsiales	Other
ASV_3181	GC2	0	GC	Bacteria	Proteobacteria	Gammaproteobacteria	Piscirickettsiales	Other
ASV_3296	GC5	0	GC	Bacteria	Proteobacteria	Alphaproteobacteria	Kordiimonadales	Other
ASV_3296	GC4	0	GC	Bacteria	Proteobacteria	Alphaproteobacteria	Kordiimonadales	Other
ASV_3296	GC1	0	GC	Bacteria	Proteobacteria	Alphaproteobacteria	Kordiimonadales	Other
ASV_3296	GC3	0	GC	Bacteria	Proteobacteria	Alphaproteobacteria	Kordiimonadales	Other
ASV_3296	GC2	0	GC	Bacteria	Proteobacteria	Alphaproteobacteria	Kordiimonadales	Other
ASV_3322	GC1	0	GC	Bacteria	Planctomycetota	Planctomycetes	Planctomycetales	Other
ASV_3322	GC5	0	GC	Bacteria	Planctomycetota	Planctomycetes	Planctomycetales	Other
ASV_3322	GC2	0	GC	Bacteria	Planctomycetota	Planctomycetes	Planctomycetales	Other
ASV_3322	GC3	0	GC	Bacteria	Planctomycetota	Planctomycetes	Planctomycetales	Other
ASV_3322	GC4	0	GC	Bacteria	Planctomycetota	Planctomycetes	Planctomycetales	Other
ASV_3326	GC4	0	GC	Bacteria	Hydrogenedentes	Hydrogenedentia	Hydrogenedentiales	Other
ASV_3326	GC3	0	GC	Bacteria	Hydrogenedentes	Hydrogenedentia	Hydrogenedentiales	Other
ASV_3326	GC1	0	GC	Bacteria	Hydrogenedentes	Hydrogenedentia	Hydrogenedentiales	Other
ASV_3326	GC2	0	GC	Bacteria	Hydrogenedentes	Hydrogenedentia	Hydrogenedentiales	Other
ASV_3326	GC5	0	GC	Bacteria	Hydrogenedentes	Hydrogenedentia	Hydrogenedentiales	Other
ASV_335	GC2	0	GC	Bacteria	Bacteroidota	Bacteroidia	Cytophagales	Other
ASV_335	GC3	0	GC	Bacteria	Bacteroidota	Bacteroidia	Cytophagales	Other
ASV_3382	GC4	0	GC	Bacteria	Cyanobacteria	Cyanobacteriia	Cyanobacteriales	Other
ASV_3382	GC2	0	GC	Bacteria	Cyanobacteria	Cyanobacteriia	Cyanobacteriales	Other
ASV_3382	GC1	0	GC	Bacteria	Cyanobacteria	Cyanobacteriia	Cyanobacteriales	Other
ASV_3382	GC3	0	GC	Bacteria	Cyanobacteria	Cyanobacteriia	Cyanobacteriales	Other
ASV_3382	GC5	0	GC	Bacteria	Cyanobacteria	Cyanobacteriia	Cyanobacteriales	Other
ASV_3394	GC1	0	GC	Bacteria	Verrucomicrobiota	Kiritimatiellae	Kiritimatiellales	Other
ASV_3394	GC3	0	GC	Bacteria	Verrucomicrobiota	Kiritimatiellae	Kiritimatiellales	Other
ASV_3394	GC4	0	GC	Bacteria	Verrucomicrobiota	Kiritimatiellae	Kiritimatiellales	Other
ASV_3394	GC2	0	GC	Bacteria	Verrucomicrobiota	Kiritimatiellae	Kiritimatiellales	Other
ASV_3394	GC5	0	GC	Bacteria	Verrucomicrobiota	Kiritimatiellae	Kiritimatiellales	Other
ASV_3416	GC4	0	GC	Bacteria	Proteobacteria	Alphaproteobacteria	Sneathiellales	Other
ASV_3416	GC1	0	GC	Bacteria	Proteobacteria	Alphaproteobacteria	Sneathiellales	Other
ASV_3416	GC5	0	GC	Bacteria	Proteobacteria	Alphaproteobacteria	Sneathiellales	Other
ASV_3416	GC2	0	GC	Bacteria	Proteobacteria	Alphaproteobacteria	Sneathiellales	Other
ASV_3416	GC3	0	GC	Bacteria	Proteobacteria	Alphaproteobacteria	Sneathiellales	Other
ASV_3693	GC4	0	GC	Bacteria	Proteobacteria	Gammaproteobacteria	Ectothiorhodospirales	Other
ASV_3693	GC2	0	GC	Bacteria	Proteobacteria	Gammaproteobacteria	Ectothiorhodospirales	Other
ASV_3693	GC3	0	GC	Bacteria	Proteobacteria	Gammaproteobacteria	Ectothiorhodospirales	Other
ASV_3693	GC1	0	GC	Bacteria	Proteobacteria	Gammaproteobacteria	Ectothiorhodospirales	Other
ASV_3693	GC5	0	GC	Bacteria	Proteobacteria	Gammaproteobacteria	Ectothiorhodospirales	Other
ASV_3727	GC2	0	GC	Bacteria	Bacteroidota	Rhodothermia	Balneolales	Other
ASV_3727	GC4	0	GC	Bacteria	Bacteroidota	Rhodothermia	Balneolales	Other
ASV_3727	GC3	0	GC	Bacteria	Bacteroidota	Rhodothermia	Balneolales	Other
ASV_3727	GC1	0	GC	Bacteria	Bacteroidota	Rhodothermia	Balneolales	Other
ASV_3727	GC5	0	GC	Bacteria	Bacteroidota	Rhodothermia	Balneolales	Other
ASV_3739	GC3	0	GC	Bacteria	Proteobacteria	Gammaproteobacteria	Legionellales	Other
ASV_3739	GC1	0	GC	Bacteria	Proteobacteria	Gammaproteobacteria	Legionellales	Other
ASV_3739	GC5	0	GC	Bacteria	Proteobacteria	Gammaproteobacteria	Legionellales	Other
ASV_3739	GC2	0	GC	Bacteria	Proteobacteria	Gammaproteobacteria	Legionellales	Other
ASV_3739	GC4	0	GC	Bacteria	Proteobacteria	Gammaproteobacteria	Legionellales	Other
ASV_3751	GC3	0	GC	Bacteria	Dependentiae	Babeliae	Babeliales	Other
ASV_3751	GC2	0	GC	Bacteria	Dependentiae	Babeliae	Babeliales	Other
ASV_3751	GC4	0	GC	Bacteria	Dependentiae	Babeliae	Babeliales	Other
ASV_3751	GC5	0	GC	Bacteria	Dependentiae	Babeliae	Babeliales	Other
ASV_3751	GC1	0	GC	Bacteria	Dependentiae	Babeliae	Babeliales	Other
ASV_3763	GC3	0	GC	Bacteria	Desulfobacterota	Desulfuromonadia	Desulfuromonadales	Other
ASV_3763	GC4	0	GC	Bacteria	Desulfobacterota	Desulfuromonadia	Desulfuromonadales	Other
ASV_3763	GC1	0	GC	Bacteria	Desulfobacterota	Desulfuromonadia	Desulfuromonadales	Other
ASV_3763	GC5	0	GC	Bacteria	Desulfobacterota	Desulfuromonadia	Desulfuromonadales	Other
ASV_3763	GC2	0	GC	Bacteria	Desulfobacterota	Desulfuromonadia	Desulfuromonadales	Other
ASV_3853	GC3	0	GC	Bacteria	Patescibacteria	Microgenomatia	Candidatus	Other
ASV_3853	GC4	0	GC	Bacteria	Patescibacteria	Microgenomatia	Candidatus	Other
ASV_3853	GC5	0	GC	Bacteria	Patescibacteria	Microgenomatia	Candidatus	Other
ASV_3853	GC2	0	GC	Bacteria	Patescibacteria	Microgenomatia	Candidatus	Other
ASV_3853	GC1	0	GC	Bacteria	Patescibacteria	Microgenomatia	Candidatus	Other
ASV_3860	GC4	0	GC	Bacteria	Proteobacteria	Alphaproteobacteria	Caedibacterales	Other
ASV_3860	GC2	0	GC	Bacteria	Proteobacteria	Alphaproteobacteria	Caedibacterales	Other
ASV_3860	GC1	0	GC	Bacteria	Proteobacteria	Alphaproteobacteria	Caedibacterales	Other
ASV_3860	GC3	0	GC	Bacteria	Proteobacteria	Alphaproteobacteria	Caedibacterales	Other
ASV_3860	GC5	0	GC	Bacteria	Proteobacteria	Alphaproteobacteria	Caedibacterales	Other
ASV_387	GC3	0	GC	Bacteria	Proteobacteria	Gammaproteobacteria	Pseudomonadales	Other
ASV_387	GC4	0	GC	Bacteria	Proteobacteria	Gammaproteobacteria	Pseudomonadales	Other
ASV_3879	GC1	0	GC	Bacteria	Fusobacteriota	Fusobacteriia	Fusobacteriales	Other
ASV_3879	GC5	0	GC	Bacteria	Fusobacteriota	Fusobacteriia	Fusobacteriales	Other
ASV_3879	GC2	0	GC	Bacteria	Fusobacteriota	Fusobacteriia	Fusobacteriales	Other
ASV_3879	GC3	0	GC	Bacteria	Fusobacteriota	Fusobacteriia	Fusobacteriales	Other
ASV_3879	GC4	0	GC	Bacteria	Fusobacteriota	Fusobacteriia	Fusobacteriales	Other
ASV_4047	GC1	0	GC	Bacteria	Firmicutes	Negativicutes	Veillonellales-Selenomonadales	Other
ASV_4047	GC5	0	GC	Bacteria	Firmicutes	Negativicutes	Veillonellales-Selenomonadales	Other
ASV_4047	GC3	0	GC	Bacteria	Firmicutes	Negativicutes	Veillonellales-Selenomonadales	Other
ASV_4047	GC2	0	GC	Bacteria	Firmicutes	Negativicutes	Veillonellales-Selenomonadales	Other
ASV_4177	GC4	0	GC	Bacteria	Calditrichota	Calditrichia	Calditrichales	Other
ASV_4177	GC3	0	GC	Bacteria	Calditrichota	Calditrichia	Calditrichales	Other
ASV_4177	GC1	0	GC	Bacteria	Calditrichota	Calditrichia	Calditrichales	Other
ASV_4177	GC2	0	GC	Bacteria	Calditrichota	Calditrichia	Calditrichales	Other
ASV_4177	GC5	0	GC	Bacteria	Calditrichota	Calditrichia	Calditrichales	Other
ASV_4184	GC5	0	GC	Bacteria	Desulfobacterota	Desulfobacteria	Desulfatiglandales	Other
ASV_4184	GC1	0	GC	Bacteria	Desulfobacterota	Desulfobacteria	Desulfatiglandales	Other
ASV_4184	GC4	0	GC	Bacteria	Desulfobacterota	Desulfobacteria	Desulfatiglandales	Other
ASV_4184	GC2	0	GC	Bacteria	Desulfobacterota	Desulfobacteria	Desulfatiglandales	Other
ASV_4184	GC3	0	GC	Bacteria	Desulfobacterota	Desulfobacteria	Desulfatiglandales	Other
ASV_4195	GC4	0	GC	Bacteria	Chloroflexi	Anaerolineae	SBR1031	Other
ASV_4195	GC2	0	GC	Bacteria	Chloroflexi	Anaerolineae	SBR1031	Other
ASV_4195	GC3	0	GC	Bacteria	Chloroflexi	Anaerolineae	SBR1031	Other
ASV_4195	GC1	0	GC	Bacteria	Chloroflexi	Anaerolineae	SBR1031	Other
ASV_4195	GC5	0	GC	Bacteria	Chloroflexi	Anaerolineae	SBR1031	Other
ASV_4371	GC4	0	GC	Bacteria	Bacteroidota	Bacteroidia	Sphingobacteriales	Other
ASV_4371	GC1	0	GC	Bacteria	Bacteroidota	Bacteroidia	Sphingobacteriales	Other
ASV_4371	GC2	0	GC	Bacteria	Bacteroidota	Bacteroidia	Sphingobacteriales	Other
ASV_4371	GC3	0	GC	Bacteria	Bacteroidota	Bacteroidia	Sphingobacteriales	Other
ASV_4371	GC5	0	GC	Bacteria	Bacteroidota	Bacteroidia	Sphingobacteriales	Other
ASV_4472	GC4	0	GC	Bacteria	Proteobacteria	Gammaproteobacteria	Xanthomonadales	Other
ASV_4472	GC2	0	GC	Bacteria	Proteobacteria	Gammaproteobacteria	Xanthomonadales	Other
ASV_4472	GC3	0	GC	Bacteria	Proteobacteria	Gammaproteobacteria	Xanthomonadales	Other
ASV_4472	GC1	0	GC	Bacteria	Proteobacteria	Gammaproteobacteria	Xanthomonadales	Other
ASV_4472	GC5	0	GC	Bacteria	Proteobacteria	Gammaproteobacteria	Xanthomonadales	Other
ASV_4491	GC4	0	GC	Bacteria	Sumerlaeota	Sumerlaeia	Sumerlaeales	Other
ASV_4491	GC5	0	GC	Bacteria	Sumerlaeota	Sumerlaeia	Sumerlaeales	Other
ASV_4491	GC1	0	GC	Bacteria	Sumerlaeota	Sumerlaeia	Sumerlaeales	Other
ASV_4491	GC2	0	GC	Bacteria	Sumerlaeota	Sumerlaeia	Sumerlaeales	Other
ASV_4491	GC3	0	GC	Bacteria	Sumerlaeota	Sumerlaeia	Sumerlaeales	Other
ASV_4503	GC2	0	GC	Bacteria	Verrucomicrobiota	Omnitrophia	Omnitrophales	Other
ASV_4503	GC3	0	GC	Bacteria	Verrucomicrobiota	Omnitrophia	Omnitrophales	Other
ASV_4503	GC4	0	GC	Bacteria	Verrucomicrobiota	Omnitrophia	Omnitrophales	Other
ASV_4503	GC1	0	GC	Bacteria	Verrucomicrobiota	Omnitrophia	Omnitrophales	Other
ASV_4503	GC5	0	GC	Bacteria	Verrucomicrobiota	Omnitrophia	Omnitrophales	Other
ASV_4516	GC4	0	GC	Bacteria	Bdellovibrionota	Oligoflexia	Silvanigrellales	Other
ASV_4516	GC2	0	GC	Bacteria	Bdellovibrionota	Oligoflexia	Silvanigrellales	Other
ASV_4516	GC3	0	GC	Bacteria	Bdellovibrionota	Oligoflexia	Silvanigrellales	Other
ASV_4516	GC1	0	GC	Bacteria	Bdellovibrionota	Oligoflexia	Silvanigrellales	Other
ASV_4516	GC5	0	GC	Bacteria	Bdellovibrionota	Oligoflexia	Silvanigrellales	Other
ASV_4546	GC4	0	GC	Bacteria	Desulfobacterota	Desulfobacteria	Desulfobacterales	Other
ASV_4546	GC2	0	GC	Bacteria	Desulfobacterota	Desulfobacteria	Desulfobacterales	Other
ASV_4546	GC3	0	GC	Bacteria	Desulfobacterota	Desulfobacteria	Desulfobacterales	Other
ASV_4546	GC5	0	GC	Bacteria	Desulfobacterota	Desulfobacteria	Desulfobacterales	Other
ASV_4546	GC1	0	GC	Bacteria	Desulfobacterota	Desulfobacteria	Desulfobacterales	Other
ASV_4553	GC4	0	GC	Bacteria	Actinobacteriota	Actinobacteria	Micrococcales	Other
ASV_4553	GC3	0	GC	Bacteria	Actinobacteriota	Actinobacteria	Micrococcales	Other
ASV_4553	GC1	0	GC	Bacteria	Actinobacteriota	Actinobacteria	Micrococcales	Other
ASV_4553	GC5	0	GC	Bacteria	Actinobacteriota	Actinobacteria	Micrococcales	Other
ASV_4553	GC2	0	GC	Bacteria	Actinobacteriota	Actinobacteria	Micrococcales	Other
ASV_4594	GC4	0	GC	Bacteria	Cyanobacteria	Cyanobacteriia	Limnotrichales	Other
ASV_4594	GC3	0	GC	Bacteria	Cyanobacteria	Cyanobacteriia	Limnotrichales	Other
ASV_4594	GC5	0	GC	Bacteria	Cyanobacteria	Cyanobacteriia	Limnotrichales	Other
ASV_4594	GC2	0	GC	Bacteria	Cyanobacteria	Cyanobacteriia	Limnotrichales	Other
ASV_4594	GC1	0	GC	Bacteria	Cyanobacteria	Cyanobacteriia	Limnotrichales	Other
ASV_4611	GC4	0	GC	Bacteria	Campylobacterota	Campylobacteria	Campylobacterales	Other
ASV_4611	GC2	0	GC	Bacteria	Campylobacterota	Campylobacteria	Campylobacterales	Other
ASV_4611	GC3	0	GC	Bacteria	Campylobacterota	Campylobacteria	Campylobacterales	Other
ASV_4611	GC5	0	GC	Bacteria	Campylobacterota	Campylobacteria	Campylobacterales	Other
ASV_4611	GC1	0	GC	Bacteria	Campylobacterota	Campylobacteria	Campylobacterales	Other
ASV_4621	GC2	0	GC	Bacteria	Firmicutes	Clostridia	Clostridiales	Other
ASV_4621	GC5	0	GC	Bacteria	Firmicutes	Clostridia	Clostridiales	Other
ASV_4621	GC3	0	GC	Bacteria	Firmicutes	Clostridia	Clostridiales	Other
ASV_4621	GC4	0	GC	Bacteria	Firmicutes	Clostridia	Clostridiales	Other
ASV_4621	GC1	0	GC	Bacteria	Firmicutes	Clostridia	Clostridiales	Other
ASV_469	GC5	0	GC	Bacteria	Proteobacteria	Alphaproteobacteria	Micavibrionales	Other
ASV_469	GC1	0	GC	Bacteria	Proteobacteria	Alphaproteobacteria	Micavibrionales	Other
ASV_477	GC1	0	GC	Bacteria	Cyanobacteria	Cyanobacteriia	Thermosynechococcales	Other
ASV_477	GC2	0	GC	Bacteria	Cyanobacteria	Cyanobacteriia	Thermosynechococcales	Other
ASV_477	GC4	0	GC	Bacteria	Cyanobacteria	Cyanobacteriia	Thermosynechococcales	Other
ASV_477	GC5	0	GC	Bacteria	Cyanobacteria	Cyanobacteriia	Thermosynechococcales	Other
ASV_490	GC3	0	GC	Bacteria	Chloroflexi	Anaerolineae	Caldilineales	Other
ASV_490	GC4	0	GC	Bacteria	Chloroflexi	Anaerolineae	Caldilineales	Other
ASV_490	GC5	0	GC	Bacteria	Chloroflexi	Anaerolineae	Caldilineales	Other
ASV_493	GC2	0	GC	Bacteria	Planctomycetota	Planctomycetes	Planctomycetales	Other
ASV_493	GC1	0	GC	Bacteria	Planctomycetota	Planctomycetes	Planctomycetales	Other
ASV_558	GC1	0	GC	Bacteria	Proteobacteria	Gammaproteobacteria	Enterobacterales	Other
ASV_558	GC5	0	GC	Bacteria	Proteobacteria	Gammaproteobacteria	Enterobacterales	Other
ASV_566	GC5	0	GC	Bacteria	Cyanobacteria	Cyanobacteriia	Cyanobacteriales	Other
ASV_566	GC4	0	GC	Bacteria	Cyanobacteria	Cyanobacteriia	Cyanobacteriales	Other
ASV_586	GC5	0	GC	Bacteria	Proteobacteria	Gammaproteobacteria	Pseudomonadales	Other
ASV_589	GC3	0	GC	Bacteria	Cyanobacteria	Cyanobacteriia	Cyanobacteriales	Other
ASV_589	GC1	0	GC	Bacteria	Cyanobacteria	Cyanobacteriia	Cyanobacteriales	Other
ASV_589	GC4	0	GC	Bacteria	Cyanobacteria	Cyanobacteriia	Cyanobacteriales	Other
ASV_589	GC2	0	GC	Bacteria	Cyanobacteria	Cyanobacteriia	Cyanobacteriales	Other
ASV_589	GC5	0	GC	Bacteria	Cyanobacteria	Cyanobacteriia	Cyanobacteriales	Other
ASV_661	GC1	0	GC	Bacteria	Campylobacterota	Campylobacteria	Campylobacterales	Other
ASV_661	GC5	0	GC	Bacteria	Campylobacterota	Campylobacteria	Campylobacterales	Other
ASV_675	GC1	0	GC	Bacteria	Proteobacteria	Gammaproteobacteria	Enterobacterales	Other
ASV_675	GC2	0	GC	Bacteria	Proteobacteria	Gammaproteobacteria	Enterobacterales	Other
ASV_675	GC4	0	GC	Bacteria	Proteobacteria	Gammaproteobacteria	Enterobacterales	Other
ASV_675	GC5	0	GC	Bacteria	Proteobacteria	Gammaproteobacteria	Enterobacterales	Other
ASV_769	GC3	0	GC	Bacteria	Bdellovibrionota	Oligoflexia	Oligoflexales	Other
ASV_769	GC5	0	GC	Bacteria	Bdellovibrionota	Oligoflexia	Oligoflexales	Other
ASV_806	GC4	0	GC	Bacteria	Actinobacteriota	Acidimicrobiia	Microtrichales	Other
ASV_806	GC2	0	GC	Bacteria	Actinobacteriota	Acidimicrobiia	Microtrichales	Other
ASV_806	GC5	0	GC	Bacteria	Actinobacteriota	Acidimicrobiia	Microtrichales	Other
ASV_806	GC3	0	GC	Bacteria	Actinobacteriota	Acidimicrobiia	Microtrichales	Other
ASV_807	GC1	0	GC	Bacteria	Proteobacteria	Gammaproteobacteria	Tenderiales	Other
ASV_807	GC3	0	GC	Bacteria	Proteobacteria	Gammaproteobacteria	Tenderiales	Other
ASV_807	GC4	0	GC	Bacteria	Proteobacteria	Gammaproteobacteria	Tenderiales	Other
ASV_807	GC2	0	GC	Bacteria	Proteobacteria	Gammaproteobacteria	Tenderiales	Other
ASV_807	GC5	0	GC	Bacteria	Proteobacteria	Gammaproteobacteria	Tenderiales	Other
ASV_851	GC4	0	GC	Bacteria	Cyanobacteria	Cyanobacteriia	Cyanobacteriales	Other
ASV_851	GC3	0	GC	Bacteria	Cyanobacteria	Cyanobacteriia	Cyanobacteriales	Other
ASV_851	GC5	0	GC	Bacteria	Cyanobacteria	Cyanobacteriia	Cyanobacteriales	Other
ASV_851	GC2	0	GC	Bacteria	Cyanobacteria	Cyanobacteriia	Cyanobacteriales	Other
ASV_851	GC1	0	GC	Bacteria	Cyanobacteria	Cyanobacteriia	Cyanobacteriales	Other
ASV_853	GC3	0	GC	Bacteria	Myxococcota	Polyangia	Nannocystales	Other
ASV_853	GC4	0	GC	Bacteria	Myxococcota	Polyangia	Nannocystales	Other
ASV_853	GC5	0	GC	Bacteria	Myxococcota	Polyangia	Nannocystales	Other
ASV_853	GC2	0	GC	Bacteria	Myxococcota	Polyangia	Nannocystales	Other
ASV_853	GC1	0	GC	Bacteria	Myxococcota	Polyangia	Nannocystales	Other
ASV_861	GC3	0	GC	Bacteria	Proteobacteria	Gammaproteobacteria	Pseudomonadales	Other
ASV_861	GC4	0	GC	Bacteria	Proteobacteria	Gammaproteobacteria	Pseudomonadales	Other
ASV_861	GC2	0	GC	Bacteria	Proteobacteria	Gammaproteobacteria	Pseudomonadales	Other
ASV_861	GC5	0	GC	Bacteria	Proteobacteria	Gammaproteobacteria	Pseudomonadales	Other
ASV_861	GC1	0	GC	Bacteria	Proteobacteria	Gammaproteobacteria	Pseudomonadales	Other
ASV_863	GC5	0	GC	Bacteria	Proteobacteria	Gammaproteobacteria	UBA10353	Other
ASV_863	GC4	0	GC	Bacteria	Proteobacteria	Gammaproteobacteria	UBA10353	Other
ASV_870	GC5	0	GC	Bacteria	Proteobacteria	Gammaproteobacteria	Pseudomonadales	Other
ASV_870	GC3	0	GC	Bacteria	Proteobacteria	Gammaproteobacteria	Pseudomonadales	Other
ASV_870	GC2	0	GC	Bacteria	Proteobacteria	Gammaproteobacteria	Pseudomonadales	Other
ASV_870	GC1	0	GC	Bacteria	Proteobacteria	Gammaproteobacteria	Pseudomonadales	Other
ASV_939	GC5	0	GC	Bacteria	Proteobacteria	Gammaproteobacteria	Pseudomonadales	Other
ASV_939	GC1	0	GC	Bacteria	Proteobacteria	Gammaproteobacteria	Pseudomonadales	Other
ASV_939	GC4	0	GC	Bacteria	Proteobacteria	Gammaproteobacteria	Pseudomonadales	Other
ASV_939	GC2	0	GC	Bacteria	Proteobacteria	Gammaproteobacteria	Pseudomonadales	Other
ASV_939	GC3	0	GC	Bacteria	Proteobacteria	Gammaproteobacteria	Pseudomonadales	Other
ASV_941	GC4	0	GC	Bacteria	Proteobacteria	Gammaproteobacteria	Enterobacterales	Other
ASV_941	GC2	0	GC	Bacteria	Proteobacteria	Gammaproteobacteria	Enterobacterales	Other
ASV_976	GC3	0	GC	Bacteria	SAR324	clade(Marine	group	Other
ASV_976	GC4	0	GC	Bacteria	SAR324	clade(Marine	group	Other
ASV_982	GC4	0	GC	Bacteria	Cyanobacteria	Cyanobacteriia	Leptolyngbyales	Other
ASV_982	GC2	0	GC	Bacteria	Cyanobacteria	Cyanobacteriia	Leptolyngbyales	Other
ASV_982	GC1	0	GC	Bacteria	Cyanobacteria	Cyanobacteriia	Leptolyngbyales	Other
ASV_982	GC3	0	GC	Bacteria	Cyanobacteria	Cyanobacteriia	Leptolyngbyales	Other
ASV_982	GC5	0	GC	Bacteria	Cyanobacteria	Cyanobacteriia	Leptolyngbyales	Other
ASV_989	GC4	0	GC	Bacteria	Proteobacteria	Gammaproteobacteria	Burkholderiales	Other
ASV_989	GC2	0	GC	Bacteria	Proteobacteria	Gammaproteobacteria	Burkholderiales	Other
ASV_989	GC3	0	GC	Bacteria	Proteobacteria	Gammaproteobacteria	Burkholderiales	Other
ASV_989	GC5	0	GC	Bacteria	Proteobacteria	Gammaproteobacteria	Burkholderiales	Other	10.5374
ASV_21	GC4	0.102954	GC	Bacteria	Proteobacteria	Alphaproteobacteria	Rhodobacterales	Rhodobacteraceae
ASV_21	GC3	0.0768515	GC	Bacteria	Proteobacteria	Alphaproteobacteria	Rhodobacterales	Rhodobacteraceae
ASV_21	GC5	0.0715095	GC	Bacteria	Proteobacteria	Alphaproteobacteria	Rhodobacterales	Rhodobacteraceae
ASV_21	GC2	0.0683934	GC	Bacteria	Proteobacteria	Alphaproteobacteria	Rhodobacterales	Rhodobacteraceae
ASV_21	GC1	0.0653986	GC	Bacteria	Proteobacteria	Alphaproteobacteria	Rhodobacterales	Rhodobacteraceae	7.70214
ASV_7	GC1	0.330271	GC	Bacteria	Bacteroidota	Bacteroidia	Chitinophagales	Saprospiraceae
ASV_7	GC3	0.320963	GC	Bacteria	Bacteroidota	Bacteroidia	Chitinophagales	Saprospiraceae
ASV_7	GC5	0.31465	GC	Bacteria	Bacteroidota	Bacteroidia	Chitinophagales	Saprospiraceae
ASV_7	GC2	0.301497	GC	Bacteria	Bacteroidota	Bacteroidia	Chitinophagales	Saprospiraceae
ASV_7	GC4	0.253743	GC	Bacteria	Bacteroidota	Bacteroidia	Chitinophagales	Saprospiraceae	30.4225
ASV_3	GC4	0.176932	GC	Bacteria	Proteobacteria	Gammaproteobacteria	Thiotrichales	Thiotrichaceae
ASV_3	GC2	0.152529	GC	Bacteria	Proteobacteria	Gammaproteobacteria	Thiotrichales	Thiotrichaceae
ASV_3	GC5	0.135735	GC	Bacteria	Proteobacteria	Gammaproteobacteria	Thiotrichales	Thiotrichaceae
ASV_3	GC1	0.1259	GC	Bacteria	Proteobacteria	Gammaproteobacteria	Thiotrichales	Thiotrichaceae
ASV_3	GC3	0.086726	GC	Bacteria	Proteobacteria	Gammaproteobacteria	Thiotrichales	Thiotrichaceae	13.5565
OTU	Sample	Abundance	type	Kingdom	Phylum	Class	Order	Family	Average abundance
ASV_25	G2	0.0305949	G	Bacteria	Patescibacteria	Gracilibacteria	JGI	0000069-P22
ASV_25	G5	0.0300283	G	Bacteria	Patescibacteria	Gracilibacteria	JGI	0000069-P22
ASV_25	G4	0.027155	G	Bacteria	Patescibacteria	Gracilibacteria	JGI	0000069-P22
ASV_25	G1	0.021894	G	Bacteria	Patescibacteria	Gracilibacteria	JGI	0000069-P22
ASV_25	G3	0.0195467	G	Bacteria	Patescibacteria	Gracilibacteria	JGI	0000069-P22	2.58438
ASV_14	G5	0.0471874	G	Bacteria	Proteobacteria	Gammaproteobacteria	Arenicellales	Arenicellaceae
ASV_14	G4	0.0334278	G	Bacteria	Proteobacteria	Gammaproteobacteria	Arenicellales	Arenicellaceae
ASV_14	G3	0.0330231	G	Bacteria	Proteobacteria	Gammaproteobacteria	Arenicellales	Arenicellaceae
ASV_14	G2	0.026467	G	Bacteria	Proteobacteria	Gammaproteobacteria	Arenicellales	Arenicellaceae
ASV_14	G1	0.015176	G	Bacteria	Proteobacteria	Gammaproteobacteria	Arenicellales	Arenicellaceae	3.10563
ASV_13	G5	0.134359	G	Bacteria	Proteobacteria	Gammaproteobacteria	Pseudomonadales	Cellvibrionaceae
ASV_13	G2	0.107972	G	Bacteria	Proteobacteria	Gammaproteobacteria	Pseudomonadales	Cellvibrionaceae
ASV_13	G3	0.101497	G	Bacteria	Proteobacteria	Gammaproteobacteria	Pseudomonadales	Cellvibrionaceae
ASV_13	G1	0.0918656	G	Bacteria	Proteobacteria	Gammaproteobacteria	Pseudomonadales	Cellvibrionaceae
ASV_13	G4	0.0698098	G	Bacteria	Proteobacteria	Gammaproteobacteria	Pseudomonadales	Cellvibrionaceae	10.1101
ASV_11	G3	0.0469446	G	Bacteria	Bacteroidota	Bacteroidia	Cytophagales	Cyclobacteriaceae
ASV_11	G2	0.0347228	G	Bacteria	Bacteroidota	Bacteroidia	Cytophagales	Cyclobacteriaceae
ASV_11	G4	0.0232295	G	Bacteria	Bacteroidota	Bacteroidia	Cytophagales	Cyclobacteriaceae
ASV_11	G5	0.0209227	G	Bacteria	Bacteroidota	Bacteroidia	Cytophagales	Cyclobacteriaceae
ASV_11	G1	0.00279239	G	Bacteria	Bacteroidota	Bacteroidia	Cytophagales	Cyclobacteriaceae	2.57224
ASV_31	G2	0.0273573	G	Bacteria	Bacteroidota	Bacteroidia	Flavobacteriales	Flavobacteriaceae
ASV_31	G3	0.0239579	G	Bacteria	Bacteroidota	Bacteroidia	Flavobacteriales	Flavobacteriaceae
ASV_31	G4	0.0229462	G	Bacteria	Bacteroidota	Bacteroidia	Flavobacteriales	Flavobacteriaceae
ASV_31	G5	0.0208822	G	Bacteria	Bacteroidota	Bacteroidia	Flavobacteriales	Flavobacteriaceae
ASV_31	G1	0.0159854	G	Bacteria	Bacteroidota	Bacteroidia	Flavobacteriales	Flavobacteriaceae	2.22258
ASV_4	G1	0.165237	G	Bacteria	Proteobacteria	Gammaproteobacteria	Granulosicoccales	Granulosicoccaceae
ASV_4	G4	0.146499	G	Bacteria	Proteobacteria	Gammaproteobacteria	Granulosicoccales	Granulosicoccaceae
ASV_4	G5	0.139174	G	Bacteria	Proteobacteria	Gammaproteobacteria	Granulosicoccales	Granulosicoccaceae
ASV_4	G3	0.114124	G	Bacteria	Proteobacteria	Gammaproteobacteria	Granulosicoccales	Granulosicoccaceae
ASV_4	G2	0.0864832	G	Bacteria	Proteobacteria	Gammaproteobacteria	Granulosicoccales	Granulosicoccaceae	13.0304
ASV_19	G4	0.0507892	G	Bacteria	Proteobacteria	Alphaproteobacteria	Caulobacterales	Hyphomonadaceae
ASV_19	G5	0.0396601	G	Bacteria	Proteobacteria	Alphaproteobacteria	Caulobacterales	Hyphomonadaceae
ASV_19	G2	0.0316876	G	Bacteria	Proteobacteria	Alphaproteobacteria	Caulobacterales	Hyphomonadaceae
ASV_19	G1	0.0313638	G	Bacteria	Proteobacteria	Alphaproteobacteria	Caulobacterales	Hyphomonadaceae
ASV_19	G3	0.0260219	G	Bacteria	Proteobacteria	Alphaproteobacteria	Caulobacterales	Hyphomonadaceae	3.59045
ASV_65	G4	0.0392554	G	Bacteria	Actinobacteriota	Acidimicrobiia	Microtrichales	Other
ASV_65	G5	0.0259409	G	Bacteria	Actinobacteriota	Acidimicrobiia	Microtrichales	Other
ASV_69	G3	0.0216916	G	Bacteria	Verrucomicrobiota	Verrucomicrobiae	Verrucomicrobiales	Other
ASV_59	G5	0.0201943	G	Bacteria	Bacteroidota	Bacteroidia	Flavobacteriales	Other
ASV_69	G4	0.0169567	G	Bacteria	Verrucomicrobiota	Verrucomicrobiae	Verrucomicrobiales	Other
ASV_59	G4	0.0160664	G	Bacteria	Bacteroidota	Bacteroidia	Flavobacteriales	Other
ASV_92	G3	0.0159045	G	Bacteria	Bdellovibrionota	Bdellovibrionia	Bdellovibrionales	Other
ASV_185	G1	0.0154998	G	Bacteria	Verrucomicrobiota	Verrucomicrobiae	Verrucomicrobiales	Other
ASV_92	G2	0.0154998	G	Bacteria	Bdellovibrionota	Bdellovibrionia	Bdellovibrionales	Other
ASV_92	G4	0.0152975	G	Bacteria	Bdellovibrionota	Bdellovibrionia	Bdellovibrionales	Other
ASV_94	G4	0.0138406	G	Bacteria	Proteobacteria	Alphaproteobacteria	Rhizobiales	Other
ASV_95	G2	0.0126265	G	Bacteria	Proteobacteria	Alphaproteobacteria	Rhizobiales	Other
ASV_92	G5	0.0124241	G	Bacteria	Bdellovibrionota	Bdellovibrionia	Bdellovibrionales	Other
ASV_95	G3	0.0113719	G	Bacteria	Proteobacteria	Alphaproteobacteria	Rhizobiales	Other
ASV_141	G3	0.011291	G	Bacteria	Cyanobacteria	Cyanobacteriia	Synechococcales	Other
ASV_65	G3	0.0110886	G	Bacteria	Actinobacteriota	Acidimicrobiia	Microtrichales	Other
ASV_59	G2	0.0110482	G	Bacteria	Bacteroidota	Bacteroidia	Flavobacteriales	Other
ASV_95	G5	0.0108053	G	Bacteria	Proteobacteria	Alphaproteobacteria	Rhizobiales	Other
ASV_110	G4	0.0101174	G	Bacteria	Bacteroidota	Bacteroidia	Flavobacteriales	Other
ASV_94	G2	0.00999595	G	Bacteria	Proteobacteria	Alphaproteobacteria	Rhizobiales	Other
ASV_59	G3	0.00951032	G	Bacteria	Bacteroidota	Bacteroidia	Flavobacteriales	Other
ASV_94	G5	0.00946985	G	Bacteria	Proteobacteria	Alphaproteobacteria	Rhizobiales	Other
ASV_185	G3	0.00922703	G	Bacteria	Verrucomicrobiota	Verrucomicrobiae	Verrucomicrobiales	Other
ASV_69	G5	0.00902469	G	Bacteria	Verrucomicrobiota	Verrucomicrobiae	Verrucomicrobiales	Other
ASV_143	G4	0.0087414	G	Bacteria	Bdellovibrionota	Bdellovibrionia	Bacteriovoracales	Other
ASV_95	G1	0.00857952	G	Bacteria	Proteobacteria	Alphaproteobacteria	Rhizobiales	Other
ASV_94	G1	0.00801295	G	Bacteria	Proteobacteria	Alphaproteobacteria	Rhizobiales	Other
ASV_143	G2	0.00793201	G	Bacteria	Bdellovibrionota	Bdellovibrionia	Bacteriovoracales	Other
ASV_143	G3	0.00789154	G	Bacteria	Bdellovibrionota	Bdellovibrionia	Bacteriovoracales	Other
ASV_185	G4	0.0078106	G	Bacteria	Verrucomicrobiota	Verrucomicrobiae	Verrucomicrobiales	Other
ASV_95	G4	0.00772966	G	Bacteria	Proteobacteria	Alphaproteobacteria	Rhizobiales	Other
ASV_114	G4	0.00764873	G	Bacteria	Planctomycetota	Planctomycetes	Pirellulales	Other
ASV_94	G3	0.0072845	G	Bacteria	Proteobacteria	Alphaproteobacteria	Rhizobiales	Other
ASV_131	G3	0.00712262	G	Bacteria	Proteobacteria	Alphaproteobacteria	Sphingomonadales	Other
ASV_115	G5	0.00704168	G	Bacteria	Bacteroidota	Bacteroidia	Sphingobacteriales	Other
ASV_114	G3	0.00692028	G	Bacteria	Planctomycetota	Planctomycetes	Pirellulales	Other
ASV_59	G1	0.00692028	G	Bacteria	Bacteroidota	Bacteroidia	Flavobacteriales	Other
ASV_114	G5	0.00647511	G	Bacteria	Planctomycetota	Planctomycetes	Pirellulales	Other
ASV_185	G2	0.00643464	G	Bacteria	Verrucomicrobiota	Verrucomicrobiae	Verrucomicrobiales	Other
ASV_115	G2	0.00627276	G	Bacteria	Bacteroidota	Bacteroidia	Sphingobacteriales	Other
ASV_110	G5	0.00615136	G	Bacteria	Bacteroidota	Bacteroidia	Flavobacteriales	Other
ASV_115	G4	0.00611089	G	Bacteria	Bacteroidota	Bacteroidia	Sphingobacteriales	Other
ASV_68	G4	0.00602995	G	Bacteria	Proteobacteria	Gammaproteobacteria	Pseudomonadales	Other
ASV_76	G2	0.00562525	G	Bacteria	Deinococcota	Deinococci	Deinococcales	Other
ASV_115	G3	0.00542291	G	Bacteria	Bacteroidota	Bacteroidia	Sphingobacteriales	Other
ASV_312	G3	0.00534197	G	Bacteria	Proteobacteria	Gammaproteobacteria	Enterobacterales	Other
ASV_143	G5	0.00485633	G	Bacteria	Bdellovibrionota	Bdellovibrionia	Bacteriovoracales	Other
ASV_302	G4	0.00465399	G	Bacteria	Patescibacteria	Parcubacteria	Candidatus	Other
ASV_205	G2	0.00457305	G	Bacteria	Chloroflexi	Anaerolineae	Anaerolineales	Other
ASV_92	G1	0.00457305	G	Bacteria	Bdellovibrionota	Bdellovibrionia	Bdellovibrionales	Other
ASV_288	G2	0.00453258	G	Bacteria	Patescibacteria	Gracilibacteria	Absconditabacteriales	Other
ASV_131	G4	0.00424929	G	Bacteria	Proteobacteria	Alphaproteobacteria	Sphingomonadales	Other
ASV_69	G2	0.00400648	G	Bacteria	Verrucomicrobiota	Verrucomicrobiae	Verrucomicrobiales	Other
ASV_288	G4	0.00392554	G	Bacteria	Patescibacteria	Gracilibacteria	Absconditabacteriales	Other
ASV_141	G4	0.00380413	G	Bacteria	Cyanobacteria	Cyanobacteriia	Synechococcales	Other
ASV_76	G1	0.00376366	G	Bacteria	Deinococcota	Deinococci	Deinococcales	Other
ASV_76	G4	0.00356131	G	Bacteria	Deinococcota	Deinococci	Deinococcales	Other
ASV_288	G3	0.00348037	G	Bacteria	Patescibacteria	Gracilibacteria	Absconditabacteriales	Other
ASV_76	G3	0.00331849	G	Bacteria	Deinococcota	Deinococci	Deinococcales	Other
ASV_302	G3	0.00319709	G	Bacteria	Patescibacteria	Parcubacteria	Candidatus	Other
ASV_68	G3	0.00319709	G	Bacteria	Proteobacteria	Gammaproteobacteria	Pseudomonadales	Other
ASV_141	G5	0.00319709	G	Bacteria	Cyanobacteria	Cyanobacteriia	Synechococcales	Other
ASV_205	G3	0.00311615	G	Bacteria	Chloroflexi	Anaerolineae	Anaerolineales	Other
ASV_110	G3	0.00307568	G	Bacteria	Bacteroidota	Bacteroidia	Flavobacteriales	Other
ASV_302	G5	0.00303521	G	Bacteria	Patescibacteria	Parcubacteria	Candidatus	Other
ASV_115	G1	0.00299474	G	Bacteria	Bacteroidota	Bacteroidia	Sphingobacteriales	Other
ASV_68	G5	0.0029138	G	Bacteria	Proteobacteria	Gammaproteobacteria	Pseudomonadales	Other
ASV_76	G5	0.00283286	G	Bacteria	Deinococcota	Deinococci	Deinococcales	Other
ASV_288	G5	0.00259004	G	Bacteria	Patescibacteria	Gracilibacteria	Absconditabacteriales	Other
ASV_140	G5	0.0023877	G	Bacteria	Myxococcota	Polyangia	Haliangiales	Other
ASV_185	G5	0.00230676	G	Bacteria	Verrucomicrobiota	Verrucomicrobiae	Verrucomicrobiales	Other
ASV_205	G5	0.00230676	G	Bacteria	Chloroflexi	Anaerolineae	Anaerolineales	Other
ASV_203	G3	0.00214488	G	Bacteria	Cyanobacteria	Cyanobacteriia	Phormidesmiales	Other
ASV_65	G1	0.00210441	G	Bacteria	Actinobacteriota	Acidimicrobiia	Microtrichales	Other
ASV_205	G4	0.001983	G	Bacteria	Chloroflexi	Anaerolineae	Anaerolineales	Other
ASV_65	G2	0.00194253	G	Bacteria	Actinobacteriota	Acidimicrobiia	Microtrichales	Other
ASV_288	G1	0.00186159	G	Bacteria	Patescibacteria	Gracilibacteria	Absconditabacteriales	Other
ASV_179	G2	0.00174019	G	Bacteria	Proteobacteria	Alphaproteobacteria	Rickettsiales	Other
ASV_402	G5	0.00165925	G	Bacteria	Bacteroidota	Bacteroidia	Chitinophagales	Other
ASV_402	G4	0.00165925	G	Bacteria	Bacteroidota	Bacteroidia	Chitinophagales	Other
ASV_140	G4	0.00161878	G	Bacteria	Myxococcota	Polyangia	Haliangiales	Other
ASV_131	G5	0.00157831	G	Bacteria	Proteobacteria	Alphaproteobacteria	Sphingomonadales	Other
ASV_114	G2	0.00153784	G	Bacteria	Planctomycetota	Planctomycetes	Pirellulales	Other
ASV_433	G2	0.00141643	G	Bacteria	Campylobacterota	Campylobacteria	Campylobacterales	Other
ASV_141	G1	0.00141643	G	Bacteria	Cyanobacteria	Cyanobacteriia	Synechococcales	Other
ASV_110	G2	0.00137596	G	Bacteria	Bacteroidota	Bacteroidia	Flavobacteriales	Other
ASV_369	G5	0.00137596	G	Bacteria	Bacteroidota	Bacteroidia	Flavobacteriales	Other
ASV_203	G4	0.00133549	G	Bacteria	Cyanobacteria	Cyanobacteriia	Phormidesmiales	Other
ASV_493	G4	0.00125455	G	Bacteria	Planctomycetota	Planctomycetes	Planctomycetales	Other
ASV_312	G1	0.00121408	G	Bacteria	Proteobacteria	Gammaproteobacteria	Enterobacterales	Other
ASV_553	G2	0.00121408	G	Bacteria	Patescibacteria	Parcubacteria	Candidatus	Other
ASV_402	G3	0.00117361	G	Bacteria	Bacteroidota	Bacteroidia	Chitinophagales	Other
ASV_511	G2	0.00113314	G	Bacteria	Bacteroidota	Bacteroidia	Flavobacteriales	Other
ASV_179	G4	0.00109268	G	Bacteria	Proteobacteria	Alphaproteobacteria	Rickettsiales	Other
ASV_402	G2	0.00109268	G	Bacteria	Bacteroidota	Bacteroidia	Chitinophagales	Other
ASV_131	G1	0.00105221	G	Bacteria	Proteobacteria	Alphaproteobacteria	Sphingomonadales	Other
ASV_302	G2	0.00101174	G	Bacteria	Patescibacteria	Parcubacteria	Candidatus	Other
ASV_553	G3	0.000971267	G	Bacteria	Patescibacteria	Parcubacteria	Candidatus	Other
ASV_473	G3	0.000971267	G	Bacteria	Myxococcota	Polyangia	Polyangiales	Other
ASV_179	G3	0.000930797	G	Bacteria	Proteobacteria	Alphaproteobacteria	Rickettsiales	Other
ASV_369	G3	0.000890328	G	Bacteria	Bacteroidota	Bacteroidia	Flavobacteriales	Other
ASV_203	G5	0.000849858	G	Bacteria	Cyanobacteria	Cyanobacteriia	Phormidesmiales	Other
ASV_143	G1	0.000809389	G	Bacteria	Bdellovibrionota	Bdellovibrionia	Bacteriovoracales	Other
ASV_511	G4	0.000809389	G	Bacteria	Bacteroidota	Bacteroidia	Flavobacteriales	Other
ASV_312	G5	0.000768919	G	Bacteria	Proteobacteria	Gammaproteobacteria	Enterobacterales	Other
ASV_369	G4	0.000768919	G	Bacteria	Bacteroidota	Bacteroidia	Flavobacteriales	Other
ASV_511	G5	0.000768919	G	Bacteria	Bacteroidota	Bacteroidia	Flavobacteriales	Other
ASV_69	G1	0.000768919	G	Bacteria	Verrucomicrobiota	Verrucomicrobiae	Verrucomicrobiales	Other
ASV_140	G3	0.00072845	G	Bacteria	Myxococcota	Polyangia	Haliangiales	Other
ASV_141	G2	0.000687981	G	Bacteria	Cyanobacteria	Cyanobacteriia	Synechococcales	Other
ASV_863	G3	0.000687981	G	Bacteria	Proteobacteria	Gammaproteobacteria	UBA10353	Other
ASV_348	G3	0.000647511	G	Bacteria	Bacteroidota	Bacteroidia	Bacteroidales	Other
ASV_369	G1	0.000647511	G	Bacteria	Bacteroidota	Bacteroidia	Flavobacteriales	Other
ASV_433	G3	0.000647511	G	Bacteria	Campylobacterota	Campylobacteria	Campylobacterales	Other
ASV_511	G1	0.000647511	G	Bacteria	Bacteroidota	Bacteroidia	Flavobacteriales	Other
ASV_493	G5	0.000647511	G	Bacteria	Planctomycetota	Planctomycetes	Planctomycetales	Other
ASV_205	G1	0.000607042	G	Bacteria	Chloroflexi	Anaerolineae	Anaerolineales	Other
ASV_314	G3	0.000607042	G	Bacteria	Verrucomicrobiota	Verrucomicrobiae	Opitutales	Other
ASV_348	G5	0.000607042	G	Bacteria	Bacteroidota	Bacteroidia	Bacteroidales	Other
ASV_348	G4	0.000607042	G	Bacteria	Bacteroidota	Bacteroidia	Bacteroidales	Other
ASV_863	G5	0.000607042	G	Bacteria	Proteobacteria	Gammaproteobacteria	UBA10353	Other
ASV_179	G5	0.000526103	G	Bacteria	Proteobacteria	Alphaproteobacteria	Rickettsiales	Other
ASV_477	G4	0.000526103	G	Bacteria	Cyanobacteria	Cyanobacteriia	Thermosynechococcales	Other
ASV_553	G5	0.000526103	G	Bacteria	Patescibacteria	Parcubacteria	Candidatus	Other
ASV_553	G4	0.000485633	G	Bacteria	Patescibacteria	Parcubacteria	Candidatus	Other
ASV_1472	G3	0.000485633	G	Bacteria	Myxococcota	Myxococcia	Myxococcales	Other
ASV_976	G4	0.000485633	G	Bacteria	SAR324	clade(Marine	group	Other
ASV_1472	G4	0.000445164	G	Bacteria	Myxococcota	Myxococcia	Myxococcales	Other
ASV_312	G4	0.000445164	G	Bacteria	Proteobacteria	Gammaproteobacteria	Enterobacterales	Other
ASV_348	G2	0.000445164	G	Bacteria	Bacteroidota	Bacteroidia	Bacteroidales	Other
ASV_473	G5	0.000445164	G	Bacteria	Myxococcota	Polyangia	Polyangiales	Other
ASV_566	G4	0.000445164	G	Bacteria	Cyanobacteria	Cyanobacteriia	Cyanobacteriales	Other
ASV_566	G3	0.000445164	G	Bacteria	Cyanobacteria	Cyanobacteriia	Cyanobacteriales	Other
ASV_586	G5	0.000445164	G	Bacteria	Proteobacteria	Gammaproteobacteria	Pseudomonadales	Other
ASV_863	G4	0.000445164	G	Bacteria	Proteobacteria	Gammaproteobacteria	UBA10353	Other
ASV_140	G2	0.000404694	G	Bacteria	Myxococcota	Polyangia	Haliangiales	Other
ASV_433	G1	0.000404694	G	Bacteria	Campylobacterota	Campylobacteria	Campylobacterales	Other
ASV_473	G4	0.000404694	G	Bacteria	Myxococcota	Polyangia	Polyangiales	Other
ASV_110	G1	0.000364225	G	Bacteria	Bacteroidota	Bacteroidia	Flavobacteriales	Other
ASV_1227	G3	0.000364225	G	Bacteria	Proteobacteria	Gammaproteobacteria	Gammaproteobacteria	Other
ASV_511	G3	0.000364225	G	Bacteria	Bacteroidota	Bacteroidia	Flavobacteriales	Other
ASV_675	G4	0.000364225	G	Bacteria	Proteobacteria	Gammaproteobacteria	Enterobacterales	Other
ASV_131	G2	0.000323756	G	Bacteria	Proteobacteria	Alphaproteobacteria	Sphingomonadales	Other
ASV_314	G5	0.000323756	G	Bacteria	Verrucomicrobiota	Verrucomicrobiae	Opitutales	Other
ASV_433	G4	0.000323756	G	Bacteria	Campylobacterota	Campylobacteria	Campylobacterales	Other
ASV_469	G3	0.000323756	G	Bacteria	Proteobacteria	Alphaproteobacteria	Micavibrionales	Other
ASV_473	G1	0.000323756	G	Bacteria	Myxococcota	Polyangia	Polyangiales	Other
ASV_566	G5	0.000323756	G	Bacteria	Cyanobacteria	Cyanobacteriia	Cyanobacteriales	Other
ASV_586	G4	0.000323756	G	Bacteria	Proteobacteria	Gammaproteobacteria	Pseudomonadales	Other
ASV_675	G5	0.000323756	G	Bacteria	Proteobacteria	Gammaproteobacteria	Enterobacterales	Other
ASV_1095	G3	0.000283286	G	Bacteria	Proteobacteria	Alphaproteobacteria	Rhizobiales	Other
ASV_2626	G5	0.000283286	G	Bacteria	Patescibacteria	Gracilibacteria	Candidatus	Other
ASV_387	G1	0.000283286	G	Bacteria	Proteobacteria	Gammaproteobacteria	Pseudomonadales	Other
ASV_473	G2	0.000283286	G	Bacteria	Myxococcota	Polyangia	Polyangiales	Other
ASV_558	G5	0.000283286	G	Bacteria	Proteobacteria	Gammaproteobacteria	Enterobacterales	Other
ASV_68	G2	0.000283286	G	Bacteria	Proteobacteria	Gammaproteobacteria	Pseudomonadales	Other
ASV_387	G3	0.000242817	G	Bacteria	Proteobacteria	Gammaproteobacteria	Pseudomonadales	Other
ASV_469	G4	0.000242817	G	Bacteria	Proteobacteria	Alphaproteobacteria	Micavibrionales	Other
ASV_114	G1	0.000242817	G	Bacteria	Planctomycetota	Planctomycetes	Pirellulales	Other
ASV_1192	G3	0.000242817	G	Bacteria	Proteobacteria	Gammaproteobacteria	Steroidobacterales	Other
ASV_1309	G4	0.000242817	G	Bacteria	Bacteroidota	Bacteroidia	Flavobacteriales	Other
ASV_1807	G2	0.000242817	G	Bacteria	Bacteroidota	Bacteroidia	Flavobacteriales	Other
ASV_348	G1	0.000242817	G	Bacteria	Bacteroidota	Bacteroidia	Bacteroidales	Other
ASV_369	G2	0.000242817	G	Bacteria	Bacteroidota	Bacteroidia	Flavobacteriales	Other
ASV_490	G4	0.000242817	G	Bacteria	Chloroflexi	Anaerolineae	Caldilineales	Other
ASV_68	G1	0.000242817	G	Bacteria	Proteobacteria	Gammaproteobacteria	Pseudomonadales	Other
ASV_806	G4	0.000242817	G	Bacteria	Actinobacteriota	Acidimicrobiia	Microtrichales	Other
ASV_941	G3	0.000242817	G	Bacteria	Proteobacteria	Gammaproteobacteria	Enterobacterales	Other
ASV_1805	G3	0.000202347	G	Bacteria	Patescibacteria	Parcubacteria	Candidatus	Other
ASV_1973	G3	0.000202347	G	Bacteria	Cyanobacteria	Cyanobacteriia	Cyanobacteriales	Other
ASV_2066	G2	0.000202347	G	Bacteria	Bacteroidota	Bacteroidia	Bacteroidales	Other
ASV_314	G4	0.000202347	G	Bacteria	Verrucomicrobiota	Verrucomicrobiae	Opitutales	Other
ASV_469	G1	0.000202347	G	Bacteria	Proteobacteria	Alphaproteobacteria	Micavibrionales	Other
ASV_477	G5	0.000202347	G	Bacteria	Cyanobacteria	Cyanobacteriia	Thermosynechococcales	Other
ASV_490	G3	0.000202347	G	Bacteria	Chloroflexi	Anaerolineae	Caldilineales	Other
ASV_558	G3	0.000202347	G	Bacteria	Proteobacteria	Gammaproteobacteria	Enterobacterales	Other
ASV_661	G5	0.000202347	G	Bacteria	Campylobacterota	Campylobacteria	Campylobacterales	Other
ASV_870	G1	0.000202347	G	Bacteria	Proteobacteria	Gammaproteobacteria	Pseudomonadales	Other
ASV_899	G1	0.000202347	G	Bacteria	Proteobacteria	Alphaproteobacteria	Parvibaculales	Other
ASV_899	G5	0.000202347	G	Bacteria	Proteobacteria	Alphaproteobacteria	Parvibaculales	Other
ASV_941	G5	0.000202347	G	Bacteria	Proteobacteria	Gammaproteobacteria	Enterobacterales	Other
ASV_976	G2	0.000202347	G	Bacteria	SAR324	clade(Marine	group	Other
ASV_976	G3	0.000202347	G	Bacteria	SAR324	clade(Marine	group	Other
ASV_1019	G3	0.000161878	G	Bacteria	Bacteroidota	Bacteroidia	Chitinophagales	Other
ASV_1019	G5	0.000161878	G	Bacteria	Bacteroidota	Bacteroidia	Chitinophagales	Other
ASV_1092	G2	0.000161878	G	Bacteria	Proteobacteria	Gammaproteobacteria	Enterobacterales	Other
ASV_1095	G5	0.000161878	G	Bacteria	Proteobacteria	Alphaproteobacteria	Rhizobiales	Other
ASV_1472	G2	0.000161878	G	Bacteria	Myxococcota	Myxococcia	Myxococcales	Other
ASV_179	G1	0.000161878	G	Bacteria	Proteobacteria	Alphaproteobacteria	Rickettsiales	Other
ASV_203	G1	0.000161878	G	Bacteria	Cyanobacteria	Cyanobacteriia	Phormidesmiales	Other
ASV_312	G2	0.000161878	G	Bacteria	Proteobacteria	Gammaproteobacteria	Enterobacterales	Other
ASV_335	G5	0.000161878	G	Bacteria	Bacteroidota	Bacteroidia	Cytophagales	Other
ASV_490	G5	0.000161878	G	Bacteria	Chloroflexi	Anaerolineae	Caldilineales	Other
ASV_853	G3	0.000161878	G	Bacteria	Myxococcota	Polyangia	Nannocystales	Other
ASV_899	G2	0.000161878	G	Bacteria	Proteobacteria	Alphaproteobacteria	Parvibaculales	Other
ASV_989	G5	0.000121408	G	Bacteria	Proteobacteria	Gammaproteobacteria	Burkholderiales	Other
ASV_1066	G1	0.000121408	G	Bacteria	Fusobacteriota	Fusobacteriia	Fusobacteriales	Other
ASV_1227	G4	0.000121408	G	Bacteria	Proteobacteria	Gammaproteobacteria	Gammaproteobacteria	Other
ASV_1564	G2	0.000121408	G	Bacteria	Proteobacteria	Gammaproteobacteria	Francisellales	Other
ASV_1807	G5	0.000121408	G	Bacteria	Bacteroidota	Bacteroidia	Flavobacteriales	Other
ASV_433	G5	0.000121408	G	Bacteria	Campylobacterota	Campylobacteria	Campylobacterales	Other
ASV_477	G2	0.000121408	G	Bacteria	Cyanobacteria	Cyanobacteriia	Thermosynechococcales	Other
ASV_493	G3	0.000121408	G	Bacteria	Planctomycetota	Planctomycetes	Planctomycetales	Other
ASV_586	G1	0.000121408	G	Bacteria	Proteobacteria	Gammaproteobacteria	Pseudomonadales	Other
ASV_661	G2	0.000121408	G	Bacteria	Campylobacterota	Campylobacteria	Campylobacterales	Other
ASV_661	G3	0.000121408	G	Bacteria	Campylobacterota	Campylobacteria	Campylobacterales	Other
ASV_976	G5	0.000121408	G	Bacteria	SAR324	clade(Marine	group	Other
ASV_982	G3	0.000121408	G	Bacteria	Cyanobacteria	Cyanobacteriia	Leptolyngbyales	Other
ASV_1066	G5	8.09389e-05	G	Bacteria	Fusobacteriota	Fusobacteriia	Fusobacteriales	Other
ASV_1095	G2	8.09389e-05	G	Bacteria	Proteobacteria	Alphaproteobacteria	Rhizobiales	Other
ASV_1133	G1	8.09389e-05	G	Bacteria	Proteobacteria	Gammaproteobacteria	Pseudomonadales	Other
ASV_1309	G5	8.09389e-05	G	Bacteria	Bacteroidota	Bacteroidia	Flavobacteriales	Other
ASV_1434	G5	8.09389e-05	G	Bacteria	Bacteroidota	Rhodothermia	Rhodothermales	Other
ASV_1482	G2	8.09389e-05	G	Bacteria	Acidobacteriota	Thermoanaerobaculia	Thermoanaerobaculales	Other
ASV_1583	G1	8.09389e-05	G	Bacteria	Proteobacteria	Alphaproteobacteria	Rickettsiales	Other
ASV_1786	G3	8.09389e-05	G	Bacteria	Proteobacteria	Alphaproteobacteria	Rickettsiales	Other
ASV_1969	G1	8.09389e-05	G	Bacteria	Proteobacteria	Gammaproteobacteria	Thiohalorhabdales	Other
ASV_1973	G1	8.09389e-05	G	Bacteria	Cyanobacteria	Cyanobacteriia	Cyanobacteriales	Other
ASV_2435	G2	8.09389e-05	G	Bacteria	Proteobacteria	Gammaproteobacteria	Pseudomonadales	Other
ASV_302	G1	8.09389e-05	G	Bacteria	Patescibacteria	Parcubacteria	Candidatus	Other
ASV_387	G4	8.09389e-05	G	Bacteria	Proteobacteria	Gammaproteobacteria	Pseudomonadales	Other
ASV_402	G1	8.09389e-05	G	Bacteria	Bacteroidota	Bacteroidia	Chitinophagales	Other
ASV_4177	G3	8.09389e-05	G	Bacteria	Calditrichota	Calditrichia	Calditrichales	Other
ASV_4195	G3	8.09389e-05	G	Bacteria	Chloroflexi	Anaerolineae	SBR1031	Other
ASV_469	G5	8.09389e-05	G	Bacteria	Proteobacteria	Alphaproteobacteria	Micavibrionales	Other
ASV_477	G3	8.09389e-05	G	Bacteria	Cyanobacteria	Cyanobacteriia	Thermosynechococcales	Other
ASV_493	G1	8.09389e-05	G	Bacteria	Planctomycetota	Planctomycetes	Planctomycetales	Other
ASV_661	G1	8.09389e-05	G	Bacteria	Campylobacterota	Campylobacteria	Campylobacterales	Other
ASV_853	G5	8.09389e-05	G	Bacteria	Myxococcota	Polyangia	Nannocystales	Other
ASV_941	G2	8.09389e-05	G	Bacteria	Proteobacteria	Gammaproteobacteria	Enterobacterales	Other
ASV_941	G1	8.09389e-05	G	Bacteria	Proteobacteria	Gammaproteobacteria	Enterobacterales	Other
ASV_989	G3	8.09389e-05	G	Bacteria	Proteobacteria	Gammaproteobacteria	Burkholderiales	Other
ASV_1066	G2	4.04694e-05	G	Bacteria	Fusobacteriota	Fusobacteriia	Fusobacteriales	Other
ASV_1066	G3	4.04694e-05	G	Bacteria	Fusobacteriota	Fusobacteriia	Fusobacteriales	Other
ASV_1133	G5	4.04694e-05	G	Bacteria	Proteobacteria	Gammaproteobacteria	Pseudomonadales	Other
ASV_1227	G5	4.04694e-05	G	Bacteria	Proteobacteria	Gammaproteobacteria	Gammaproteobacteria	Other
ASV_1309	G2	4.04694e-05	G	Bacteria	Bacteroidota	Bacteroidia	Flavobacteriales	Other
ASV_1356	G5	4.04694e-05	G	Bacteria	Planctomycetota	Phycisphaerae	Phycisphaerales	Other
ASV_140	G1	4.04694e-05	G	Bacteria	Myxococcota	Polyangia	Haliangiales	Other
ASV_1412	G4	4.04694e-05	G	Bacteria	Proteobacteria	Alphaproteobacteria	Rhodospirillales	Other
ASV_1434	G4	4.04694e-05	G	Bacteria	Bacteroidota	Rhodothermia	Rhodothermales	Other
ASV_1472	G5	4.04694e-05	G	Bacteria	Myxococcota	Myxococcia	Myxococcales	Other
ASV_1540	G3	4.04694e-05	G	Bacteria	Proteobacteria	Alphaproteobacteria	Rickettsiales	Other
ASV_1805	G2	4.04694e-05	G	Bacteria	Patescibacteria	Parcubacteria	Candidatus	Other
ASV_1805	G5	4.04694e-05	G	Bacteria	Patescibacteria	Parcubacteria	Candidatus	Other
ASV_2007	G5	4.04694e-05	G	Bacteria	Cyanobacteria	Cyanobacteriia	Synechococcales	Other
ASV_2066	G5	4.04694e-05	G	Bacteria	Bacteroidota	Bacteroidia	Bacteroidales	Other
ASV_2337	G5	4.04694e-05	G	Bacteria	Myxococcota	Polyangia	Polyangiales	Other
ASV_2349	G5	4.04694e-05	G	Bacteria	Proteobacteria	Gammaproteobacteria	Burkholderiales	Other
ASV_2595	G2	4.04694e-05	G	Bacteria	Proteobacteria	Gammaproteobacteria	Chromatiales	Other
ASV_335	G1	4.04694e-05	G	Bacteria	Bacteroidota	Bacteroidia	Cytophagales	Other
ASV_3860	G5	4.04694e-05	G	Bacteria	Proteobacteria	Alphaproteobacteria	Caedibacterales	Other
ASV_4184	G3	4.04694e-05	G	Bacteria	Desulfobacterota	Desulfobacteria	Desulfatiglandales	Other
ASV_4553	G4	4.04694e-05	G	Bacteria	Actinobacteriota	Actinobacteria	Micrococcales	Other
ASV_553	G1	4.04694e-05	G	Bacteria	Patescibacteria	Parcubacteria	Candidatus	Other
ASV_558	G4	4.04694e-05	G	Bacteria	Proteobacteria	Gammaproteobacteria	Enterobacterales	Other
ASV_586	G3	4.04694e-05	G	Bacteria	Proteobacteria	Gammaproteobacteria	Pseudomonadales	Other
ASV_675	G3	4.04694e-05	G	Bacteria	Proteobacteria	Gammaproteobacteria	Enterobacterales	Other
ASV_769	G4	4.04694e-05	G	Bacteria	Bdellovibrionota	Oligoflexia	Oligoflexales	Other
ASV_870	G4	4.04694e-05	G	Bacteria	Proteobacteria	Gammaproteobacteria	Pseudomonadales	Other
ASV_941	G4	4.04694e-05	G	Bacteria	Proteobacteria	Gammaproteobacteria	Enterobacterales	Other
ASV_989	G4	4.04694e-05	G	Bacteria	Proteobacteria	Gammaproteobacteria	Burkholderiales	Other
ASV_1019	G1	0	G	Bacteria	Bacteroidota	Bacteroidia	Chitinophagales	Other
ASV_1019	G2	0	G	Bacteria	Bacteroidota	Bacteroidia	Chitinophagales	Other
ASV_1019	G4	0	G	Bacteria	Bacteroidota	Bacteroidia	Chitinophagales	Other
ASV_1066	G4	0	G	Bacteria	Fusobacteriota	Fusobacteriia	Fusobacteriales	Other
ASV_1092	G1	0	G	Bacteria	Proteobacteria	Gammaproteobacteria	Enterobacterales	Other
ASV_1092	G3	0	G	Bacteria	Proteobacteria	Gammaproteobacteria	Enterobacterales	Other
ASV_1092	G5	0	G	Bacteria	Proteobacteria	Gammaproteobacteria	Enterobacterales	Other
ASV_1092	G4	0	G	Bacteria	Proteobacteria	Gammaproteobacteria	Enterobacterales	Other
ASV_1095	G4	0	G	Bacteria	Proteobacteria	Alphaproteobacteria	Rhizobiales	Other
ASV_1095	G1	0	G	Bacteria	Proteobacteria	Alphaproteobacteria	Rhizobiales	Other
ASV_1099	G5	0	G	Bacteria	Proteobacteria	Alphaproteobacteria	Caulobacterales	Other
ASV_1099	G4	0	G	Bacteria	Proteobacteria	Alphaproteobacteria	Caulobacterales	Other
ASV_1099	G3	0	G	Bacteria	Proteobacteria	Alphaproteobacteria	Caulobacterales	Other
ASV_1099	G1	0	G	Bacteria	Proteobacteria	Alphaproteobacteria	Caulobacterales	Other
ASV_1099	G2	0	G	Bacteria	Proteobacteria	Alphaproteobacteria	Caulobacterales	Other
ASV_1133	G4	0	G	Bacteria	Proteobacteria	Gammaproteobacteria	Pseudomonadales	Other
ASV_1133	G3	0	G	Bacteria	Proteobacteria	Gammaproteobacteria	Pseudomonadales	Other
ASV_1133	G2	0	G	Bacteria	Proteobacteria	Gammaproteobacteria	Pseudomonadales	Other
ASV_1192	G4	0	G	Bacteria	Proteobacteria	Gammaproteobacteria	Steroidobacterales	Other
ASV_1192	G1	0	G	Bacteria	Proteobacteria	Gammaproteobacteria	Steroidobacterales	Other
ASV_1192	G5	0	G	Bacteria	Proteobacteria	Gammaproteobacteria	Steroidobacterales	Other
ASV_1192	G2	0	G	Bacteria	Proteobacteria	Gammaproteobacteria	Steroidobacterales	Other
ASV_1201	G4	0	G	Bacteria	Proteobacteria	Gammaproteobacteria	Enterobacterales	Other
ASV_1201	G2	0	G	Bacteria	Proteobacteria	Gammaproteobacteria	Enterobacterales	Other
ASV_1201	G5	0	G	Bacteria	Proteobacteria	Gammaproteobacteria	Enterobacterales	Other
ASV_1201	G3	0	G	Bacteria	Proteobacteria	Gammaproteobacteria	Enterobacterales	Other
ASV_1201	G1	0	G	Bacteria	Proteobacteria	Gammaproteobacteria	Enterobacterales	Other
[truncated: 1,227 more rows]

## Sheet: Table S9
Table S9: Relative abundance of ASVs in algal stages. Those with an abundance >1% in at least one group of samples are highlighted in red. Abbreviations are : ASV= Amplicon Sequence Variant; G= Gametophyte; GC= Gametophyte with developed cystocarps; T= Tetrasporophyte
[truncated: 3,076 more rows]

[truncated: 4 more sheets: Table S10, Table S11, TableS12, Table S13]
